# Supplementary material for: Type 1 Diabetes and Cataracts: Investigating Mediating Effects of Serum Metabolites Using Bidirectional Mendelian Randomization
Source: Metabolites. 2024 Nov 20;14(11):644. doi: 10.3390/metabo14110644 (PMC11596039; doi:10.3390/metabo14110644)
Supplement: Supplementary file 1 [file metabolites-14-00644-s001.zip]

Archive with 4 entries (4 files):
- Supplementary Figure S1.tif
- Supplementary Material 1 Excel 1.xlsx
- Supplementary Material 2 Table S1.pdf
- Supplementary Material 3 Excel 2.xlsx
