# Supplementary material for: Type 1 Diabetes and Cataracts: Investigating Mediating Effects of Serum Metabolites Using Bidirectional Mendelian Randomization
Source: Metabolites. 2024 Nov 20;14(11):644. doi: 10.3390/metabo14110644 (PMC11596039; doi:10.3390/metabo14110644)
Supplement: Supplementary file 1 [file metabolites-14-00644-s001.zip › Supplementary Material 1 Excel 1.xlsx]

## Sheet: T1D-cataract
SNP	effect_allele.exposure	other_allele.exposure	effect_allele.outcome	other_allele.outcome	beta.exposure	beta.outcome	eaf.exposure	eaf.outcome	remove	palindromic	ambiguous	id.outcome	chr.outcome	pos.outcome	pval.outcome	se.outcome	samplesize.outcome	outcome	mr_keep.outcome	pval_origin.outcome	chr.exposure	pos.exposure	pval.exposure	se.exposure	samplesize.exposure	exposure	mr_keep.exposure	pval_origin.exposure	id.exposure	action	SNP_index	mr_keep	R2	F
rs1050979	G	A	G	A	0.106196	0.00526209	0.515	0.474599	FALSE	FALSE	FALSE	B5O5Pm	6	410417	0.474832	0.00736327	406781	Finn	TRUE	reported	6	410417	5.65e-14	0.014129	520580	T1D	TRUE	reported	ANnNRw	2	1	TRUE	0.000108507	56.4926
rs10751776	C	A	C	A	0.078145	-0.00915293	0.51	0.551667	FALSE	FALSE	FALSE	B5O5Pm	1	24970252	0.216057	0.00739882	406781	Finn	TRUE	reported	1	24970252	2.67e-08	0.01405	520580	T1D	TRUE	reported	ANnNRw	2	1	TRUE	5.94205e-05	30.9349
rs10801128	G	A	G	A	0.096073	0.0016334	0.717	0.745601	FALSE	FALSE	FALSE	B5O5Pm	1	192546719	0.846895	0.00845965	406781	Finn	TRUE	reported	1	192546719	8.98e-10	0.015681	520580	T1D	TRUE	reported	ANnNRw	2	1	TRUE	7.21002e-05	37.5365
rs11203203	A	G	A	G	0.143803	0.00251536	0.349	0.279726	FALSE	FALSE	FALSE	B5O5Pm	21	42416077	0.758717	0.00818894	406781	Finn	TRUE	reported	21	42416077	1.81e-23	0.014405	520580	T1D	TRUE	reported	ANnNRw	2	1	TRUE	0.000191399	99.657
rs114378220	T	C	T	C	0.177902	0.0127803	0.0703	0.058055	FALSE	FALSE	FALSE	B5O5Pm	5	111230662	0.422071	0.0159191	406781	Finn	TRUE	reported	5	111230662	5.11e-09	0.030444	520580	T1D	TRUE	reported	ANnNRw	2	1	TRUE	6.55907e-05	34.1473
rs12128789	C	T	C	T	0.126969	-0.0120179	0.132	0.114175	FALSE	FALSE	FALSE	B5O5Pm	1	212679490	0.298485	0.0115591	406781	Finn	TRUE	reported	1	212679490	3.73e-09	0.021535	520580	T1D	TRUE	reported	ANnNRw	2	1	TRUE	6.67712e-05	34.7619
rs12257077	T	C	T	C	0.231245	0.00899373	0.0319	0.0180243	FALSE	FALSE	FALSE	B5O5Pm	10	6029582	0.744413	0.0275869	406781	Finn	TRUE	reported	10	6029582	3.91e-10	0.036955	520580	T1D	TRUE	reported	ANnNRw	2	1	TRUE	7.52104e-05	39.1558
rs12464462	G	A	G	A	-0.087955	-0.011185	0.41	0.386523	FALSE	FALSE	FALSE	B5O5Pm	2	60409281	0.138451	0.00754936	406781	Finn	TRUE	reported	2	60409281	8.61e-10	0.014341	520580	T1D	TRUE	reported	ANnNRw	2	1	TRUE	7.22509e-05	37.615
rs12644686	G	C	G	C	-0.10775	0.00179017	0.194	0.252173	FALSE	TRUE	FALSE	B5O5Pm	4	184381748	0.833737	0.00852821	406781	Finn	TRUE	reported	4	184381748	2.44e-08	0.01932	520580	T1D	TRUE	reported	ANnNRw	2	1	TRUE	5.97457e-05	31.1042
rs12742756	G	A	G	A	-0.083107	0.00670334	0.428	0.452506	FALSE	FALSE	FALSE	B5O5Pm	1	37881745	0.364897	0.00739823	406781	Finn	TRUE	reported	1	37881745	3.54e-08	0.015077	520580	T1D	TRUE	reported	ANnNRw	2	1	TRUE	5.83623e-05	30.3839
rs12927355	T	C	T	C	-0.203881	-0.0123583	0.316	0.302535	FALSE	FALSE	FALSE	B5O5Pm	16	11100914	0.123741	0.00802876	406781	Finn	TRUE	reported	16	11100914	4.41e-41	0.015188	520580	T1D	TRUE	reported	ANnNRw	2	1	TRUE	0.000346031	180.198
rs13147049	G	A	G	A	-0.109522	-0.00797512	0.641	0.546683	FALSE	FALSE	FALSE	B5O5Pm	4	122272715	0.281437	0.00740428	406781	Finn	TRUE	reported	4	122272715	8.92e-14	0.014689	520580	T1D	TRUE	reported	ANnNRw	2	1	TRUE	0.000106779	55.5926
rs13259300	C	A	C	A	-0.092191	0.00205356	0.598	0.573656	FALSE	FALSE	FALSE	B5O5Pm	8	119070702	0.782865	0.00745161	406781	Finn	TRUE	reported	8	119070702	3.28e-10	0.014669	520580	T1D	TRUE	reported	ANnNRw	2	1	TRUE	7.58675e-05	39.4979
rs1350275	G	T	G	T	-0.093665	0.00241956	0.698	0.615153	FALSE	FALSE	FALSE	B5O5Pm	14	98022969	0.749753	0.00758566	406781	Finn	TRUE	reported	14	98022969	8.86e-10	0.015283	520580	T1D	TRUE	reported	ANnNRw	2	1	TRUE	7.21471e-05	37.5609
rs141377447	T	C	T	C	-0.327924	-0.0251715	0.087	0.0772328	FALSE	FALSE	FALSE	B5O5Pm	6	33132533	0.0678469	0.0137849	406781	Finn	TRUE	reported	6	33132533	1.78e-36	0.025998	520580	T1D	TRUE	reported	ANnNRw	2	1	TRUE	0.000305525	159.098
rs1574285	T	G	T	G	-0.126548	0.00502158	0.591	0.559845	FALSE	FALSE	FALSE	B5O5Pm	9	4283137	0.498115	0.00741239	406781	Finn	TRUE	reported	9	4283137	4.27e-19	0.014171	520580	T1D	TRUE	reported	ANnNRw	2	1	TRUE	0.000153164	79.7458
rs17106304	G	C	G	C	0.115351	-0.00479816	0.656	0.655485	FALSE	TRUE	FALSE	B5O5Pm	14	68793794	0.534919	0.00773255	406781	Finn	TRUE	reported	14	68793794	6.83e-15	0.014812	520580	T1D	TRUE	reported	ANnNRw	2	1	TRUE	0.000116487	60.6476
rs17323934	G	C	G	C	-0.129663	-0.000988877	0.223	0.184523	FALSE	TRUE	FALSE	B5O5Pm	7	26864711	0.916987	0.00948752	406781	Finn	TRUE	reported	7	26864711	1.26e-14	0.016818	520580	T1D	TRUE	reported	ANnNRw	2	1	TRUE	0.000114169	59.4404
rs17623914	C	T	C	T	-0.134887	-0.00245607	0.0997	0.0709559	FALSE	FALSE	FALSE	B5O5Pm	1	198701426	0.863485	0.0142844	406781	Finn	TRUE	reported	1	198701426	7.97e-09	0.023381	520580	T1D	TRUE	reported	ANnNRw	2	1	TRUE	6.39291e-05	33.2822
rs1788100	G	A	G	A	0.109964	0.0084216	0.479	0.464524	FALSE	FALSE	FALSE	B5O5Pm	18	69873487	0.253623	0.00737705	406781	Finn	TRUE	reported	18	69873487	1.13e-13	0.014811	520580	T1D	TRUE	reported	ANnNRw	2	1	TRUE	0.000105876	55.1227
rs1881146	T	A	T	A	-0.09517	0.00225081	0.311	0.275635	FALSE	TRUE	FALSE	B5O5Pm	2	12494668	0.784552	0.00823295	406781	Finn	TRUE	reported	2	12494668	4.57e-08	0.017407	520580	T1D	TRUE	reported	ANnNRw	2	1	TRUE	5.74169e-05	29.8917
rs1947178	G	A	G	A	-0.103267	-0.00341387	0.792	0.851267	FALSE	FALSE	FALSE	B5O5Pm	8	58959618	0.741269	0.0103396	406781	Finn	TRUE	reported	8	58959618	1.67e-09	0.017134	520580	T1D	TRUE	reported	ANnNRw	2	1	TRUE	6.97731e-05	36.3249
rs202535	A	C	A	C	-0.141437	0.00490254	0.828	0.786408	FALSE	FALSE	FALSE	B5O5Pm	20	1686343	0.585601	0.00899183	406781	Finn	TRUE	reported	20	1686343	1.79e-14	0.018453	520580	T1D	TRUE	reported	ANnNRw	2	1	TRUE	0.000112838	58.7476
rs2111485	G	A	G	A	0.127631	0.00352532	0.604	0.582678	FALSE	FALSE	FALSE	B5O5Pm	2	162254026	0.637011	0.00747077	406781	Finn	TRUE	reported	2	162254026	1.05e-18	0.014455	520580	T1D	TRUE	reported	ANnNRw	2	1	TRUE	0.000149735	77.9605
rs2188962	T	C	T	C	0.07946	0.000190045	0.404	0.317679	FALSE	FALSE	FALSE	B5O5Pm	5	132435113	0.980865	0.00792387	406781	Finn	TRUE	reported	5	132435113	1.73e-08	0.014096	520580	T1D	TRUE	reported	ANnNRw	2	1	TRUE	6.10367e-05	31.7763
rs231972	C	A	C	A	0.170939	0.0166006	0.118	0.0906368	FALSE	FALSE	FALSE	B5O5Pm	16	28527015	0.195201	0.0128156	406781	Finn	TRUE	reported	16	28527015	5.12e-16	0.021081	520580	T1D	TRUE	reported	ANnNRw	2	1	TRUE	0.000126287	65.7504
rs238265	G	T	G	T	-0.090825	-0.00246004	0.695	0.677989	FALSE	FALSE	FALSE	B5O5Pm	13	42356523	0.755417	0.0078973	406781	Finn	TRUE	reported	13	42356523	2.08e-09	0.015158	520580	T1D	TRUE	reported	ANnNRw	2	1	TRUE	6.8962e-05	35.9026
rs2543537	T	C	T	C	-0.083441	0.00698397	0.46	0.510174	FALSE	FALSE	FALSE	B5O5Pm	22	37135077	0.345111	0.00739738	406781	Finn	TRUE	reported	22	37135077	5.59e-09	0.014316	520580	T1D	TRUE	reported	ANnNRw	2	1	TRUE	6.52529e-05	33.9714
rs2857211	G	A	G	A	-0.466772	-0.00301545	0.658	0.730087	FALSE	FALSE	FALSE	B5O5Pm	6	32772665	0.71626	0.0082965	406781	Finn	TRUE	reported	6	32772665	1.28e-195	0.015644	520580	T1D	TRUE	reported	ANnNRw	2	1	TRUE	0.0017072	890.251
rs28648882	A	G	A	G	0.098731	-0.0098548	0.224	0.199353	FALSE	FALSE	FALSE	B5O5Pm	2	241339132	0.285441	0.00922583	406781	Finn	TRUE	reported	2	241339132	3.03e-08	0.017823	520580	T1D	TRUE	reported	ANnNRw	2	1	TRUE	5.8943e-05	30.6862
rs3024493	A	C	A	C	-0.163855	-0.0182389	0.154	0.156123	FALSE	FALSE	FALSE	B5O5Pm	1	206770623	0.0732706	0.0101828	406781	Finn	TRUE	reported	1	206770623	7.26e-17	0.019641	520580	T1D	TRUE	reported	ANnNRw	2	1	TRUE	0.000133674	69.597
rs3087243	A	G	A	G	-0.19913	-0.00595994	0.422	0.329763	FALSE	FALSE	FALSE	B5O5Pm	2	203874196	0.446055	0.00782134	406781	Finn	TRUE	reported	2	203874196	1.16e-44	0.014202	520580	T1D	TRUE	reported	ANnNRw	2	1	TRUE	0.000377505	196.595
rs34536443	C	G	C	G	-0.385331	-0.0172945	0.0427	0.0302308	FALSE	TRUE	FALSE	B5O5Pm	19	10352442	0.419161	0.0214073	406781	Finn	TRUE	reported	19	10352442	1.47e-23	0.038519	520580	T1D	TRUE	reported	ANnNRw	2	1	TRUE	0.000192197	100.073
rs34593439	A	G	A	G	-0.218071	-0.0184343	0.108	0.12728	FALSE	FALSE	FALSE	B5O5Pm	15	78942615	0.0934695	0.01099	406781	Finn	TRUE	reported	15	78942615	1.54e-19	0.024119	520580	T1D	TRUE	reported	ANnNRw	2	1	TRUE	0.000157008	81.7477
rs35327136	A	C	A	C	-0.119196	0.00888225	0.156	0.0528397	FALSE	FALSE	FALSE	B5O5Pm	17	45410208	0.592039	0.016575	406781	Finn	TRUE	reported	17	45410208	3.37e-10	0.018978	520580	T1D	TRUE	reported	ANnNRw	2	1	TRUE	7.57708e-05	39.4476
rs3802214	C	T	C	T	-0.106609	0.016113	0.799	0.733685	FALSE	FALSE	FALSE	B5O5Pm	8	140606084	0.0536278	0.00834943	406781	Finn	TRUE	reported	8	140606084	2.96e-08	0.01923	520580	T1D	TRUE	reported	ANnNRw	2	1	TRUE	5.90359e-05	30.7346
rs3842727	T	G	T	G	0.635749	0.00277333	0.703	0.752573	FALSE	FALSE	FALSE	B5O5Pm	11	2163618	0.746581	0.00858213	406781	Finn	TRUE	reported	11	2163618	1e-200	0.017646	520580	T1D	TRUE	reported	ANnNRw	2	1	TRUE	0.00248719	1298.01
rs402072	C	T	C	T	-0.159657	-0.0104449	0.157	0.139948	FALSE	FALSE	FALSE	B5O5Pm	19	46715865	0.325327	0.0106193	406781	Finn	TRUE	reported	19	46715865	5.92e-16	0.019733	520580	T1D	TRUE	reported	ANnNRw	2	1	TRUE	0.000125733	65.4618
rs41295159	G	C	G	C	-0.699552	-0.069381	0.00895	0.00177953	FALSE	TRUE	FALSE	B5O5Pm	10	6106572	0.428448	0.0876187	406781	Finn	TRUE	reported	10	6106572	9.11e-15	0.090252	520580	T1D	TRUE	reported	ANnNRw	2	1	TRUE	0.000115395	60.0793
rs4548024	C	T	C	T	-0.095737	-0.010457	0.234	0.222648	FALSE	FALSE	FALSE	B5O5Pm	6	137844607	0.237438	0.00885122	406781	Finn	TRUE	reported	6	137844607	9.95e-09	0.016703	520580	T1D	TRUE	reported	ANnNRw	2	1	TRUE	6.31038e-05	32.8525
rs4559102	A	G	A	G	0.110177	0.00879467	0.452	0.444277	FALSE	FALSE	FALSE	B5O5Pm	6	126452434	0.234122	0.00739167	406781	Finn	TRUE	reported	6	126452434	3.41e-15	0.013991	520580	T1D	TRUE	reported	ANnNRw	2	1	TRUE	0.000119109	62.013
rs4820827	C	T	C	T	-0.129657	0.0121497	0.621	0.684407	FALSE	FALSE	FALSE	B5O5Pm	22	30081600	0.125252	0.00792494	406781	Finn	TRUE	reported	22	30081600	1.01e-19	0.014267	520580	T1D	TRUE	reported	ANnNRw	2	1	TRUE	0.000158624	82.5895
rs4930035	A	G	A	G	0.088987	-0.0104704	0.53	0.535925	FALSE	FALSE	FALSE	B5O5Pm	11	2078624	0.156342	0.00738665	406781	Finn	TRUE	reported	11	2078624	1.72e-09	0.014776	520580	T1D	TRUE	reported	ANnNRw	2	1	TRUE	6.96661e-05	36.2692
rs518102	C	T	C	T	-0.650888	-0.0084516	0.216	0.17094	FALSE	FALSE	FALSE	B5O5Pm	6	32230589	0.386488	0.00975931	406781	Finn	TRUE	reported	6	32230589	1e-200	0.019562	520580	T1D	TRUE	reported	ANnNRw	2	1	TRUE	0.00212215	1107.09
rs55893453	G	A	G	A	0.094653	0.000543045	0.202	0.159972	FALSE	FALSE	FALSE	B5O5Pm	2	24916498	0.957	0.0100716	406781	Finn	TRUE	reported	2	24916498	4.63e-08	0.01732	520580	T1D	TRUE	reported	ANnNRw	2	1	TRUE	5.73668e-05	29.8656
rs56994090	C	T	C	T	-0.134255	-0.0040041	0.431	0.49421	FALSE	FALSE	FALSE	B5O5Pm	14	100840110	0.587997	0.00739117	406781	Finn	TRUE	reported	14	100840110	3.6e-20	0.014594	520580	T1D	TRUE	reported	ANnNRw	2	1	TRUE	0.000162538	84.6273
rs57209021	T	C	T	C	0.100693	0.0110679	0.226	0.210567	FALSE	FALSE	FALSE	B5O5Pm	17	68168777	0.221138	0.00904607	406781	Finn	TRUE	reported	17	68168777	3.73e-08	0.018297	520580	T1D	TRUE	reported	ANnNRw	2	1	TRUE	5.81736e-05	30.2857
rs574384	A	C	A	C	-0.133602	-0.0177313	0.895	0.873136	FALSE	FALSE	FALSE	B5O5Pm	1	35622060	0.112091	0.0111597	406781	Finn	TRUE	reported	1	35622060	2.2e-08	0.023876	520580	T1D	TRUE	reported	ANnNRw	2	1	TRUE	6.01436e-05	31.3113
rs601338	A	G	A	G	0.127096	0.00348931	0.479	0.37485	FALSE	FALSE	FALSE	B5O5Pm	19	48703417	0.645818	0.00759239	406781	Finn	TRUE	reported	19	48703417	1.2e-18	0.014419	520580	T1D	TRUE	reported	ANnNRw	2	1	TRUE	0.000149225	77.6948
rs61759532	T	C	T	C	0.118379	0.0126438	0.235	0.189183	FALSE	FALSE	FALSE	B5O5Pm	17	7337072	0.17885	0.00940543	406781	Finn	TRUE	reported	17	7337072	1.91e-10	0.018587	520580	T1D	TRUE	reported	ANnNRw	2	1	TRUE	7.79129e-05	40.5629
rs61839660	T	C	T	C	-0.357441	0.00419593	0.0851	0.040895	FALSE	FALSE	FALSE	B5O5Pm	10	6052734	0.820551	0.0184977	406781	Finn	TRUE	reported	10	6052734	5.25e-43	0.026	520580	T1D	TRUE	reported	ANnNRw	2	1	TRUE	0.000362925	188.999
rs6434435	A	G	A	G	-0.122856	-0.0114496	0.16	0.106421	FALSE	FALSE	FALSE	B5O5Pm	2	191089138	0.336776	0.0119197	406781	Finn	TRUE	reported	2	191089138	1.23e-10	0.019089	520580	T1D	TRUE	reported	ANnNRw	2	1	TRUE	7.95618e-05	41.4214
rs663743	A	G	A	G	-0.099964	-0.0115919	0.349	0.375863	FALSE	FALSE	FALSE	B5O5Pm	11	64340263	0.128023	0.00761654	406781	Finn	TRUE	reported	11	64340263	3.5e-11	0.015092	520580	T1D	TRUE	reported	ANnNRw	2	1	TRUE	8.42693e-05	43.8725
rs6908626	T	G	T	G	0.202923	0.000773461	0.166	0.115165	FALSE	FALSE	FALSE	B5O5Pm	6	90296024	0.946537	0.0115345	406781	Finn	TRUE	reported	6	90296024	6.14e-28	0.01852	520580	T1D	TRUE	reported	ANnNRw	2	1	TRUE	0.000230565	120.055
rs7068821	T	G	T	G	-0.165103	-0.0155338	0.251	0.229995	FALSE	FALSE	FALSE	B5O5Pm	10	88291278	0.0757461	0.00874691	406781	Finn	TRUE	reported	10	88291278	5.07e-24	0.016333	520580	T1D	TRUE	reported	ANnNRw	2	1	TRUE	0.000196248	102.182
rs722988	C	T	C	T	0.082649	0.00350506	0.353	0.30697	FALSE	FALSE	FALSE	B5O5Pm	10	33137219	0.660515	0.00798055	406781	Finn	TRUE	reported	10	33137219	9.78e-09	0.014412	520580	T1D	TRUE	reported	ANnNRw	2	1	TRUE	6.31701e-05	32.8871
rs7237497	C	T	C	T	-0.220466	0.00416877	0.839	0.858666	FALSE	FALSE	FALSE	B5O5Pm	18	12777326	0.693836	0.0105899	406781	Finn	TRUE	reported	18	12777326	2.71e-32	0.018635	520580	T1D	TRUE	reported	ANnNRw	2	1	TRUE	0.000268794	139.966
rs7668577	C	A	C	A	0.093652	-0.00235548	0.312	0.310419	FALSE	FALSE	FALSE	B5O5Pm	4	26121697	0.767464	0.00796597	406781	Finn	TRUE	reported	4	26121697	7.26e-10	0.015203	520580	T1D	TRUE	reported	ANnNRw	2	1	TRUE	7.28881e-05	37.9467
rs7776597	G	A	G	A	0.244413	-0.0257732	0.959	0.975121	FALSE	FALSE	FALSE	B5O5Pm	7	50947885	0.274095	0.0235656	406781	Finn	TRUE	reported	7	50947885	1.82e-11	0.036372	520580	T1D	TRUE	reported	ANnNRw	2	1	TRUE	8.67339e-05	45.1557
rs7795896	T	C	T	C	-0.135435	-0.00499674	0.692	0.650048	FALSE	FALSE	FALSE	B5O5Pm	7	117446559	0.517404	0.00771874	406781	Finn	TRUE	reported	7	117446559	1.58e-16	0.016416	520580	T1D	TRUE	reported	ANnNRw	2	1	TRUE	0.000130732	68.0653
rs78325861	G	C	G	C	-0.282082	0.0123489	0.039	0.0339437	FALSE	TRUE	FALSE	B5O5Pm	10	70618733	0.543851	0.0203441	406781	Finn	TRUE	reported	10	70618733	2.31e-11	0.042195	520580	T1D	TRUE	reported	ANnNRw	2	1	TRUE	8.58428e-05	44.6917
rs855330	C	T	C	T	0.111208	-0.00247622	0.259	0.357567	FALSE	FALSE	FALSE	B5O5Pm	1	63648218	0.748325	0.00771769	406781	Finn	TRUE	reported	1	63648218	4.89e-11	0.016916	520580	T1D	TRUE	reported	ANnNRw	2	1	TRUE	8.30144e-05	43.219
rs9517712	C	T	C	T	-0.102063	0.00939535	0.741	0.717476	FALSE	FALSE	FALSE	B5O5Pm	13	99427579	0.252784	0.00821549	406781	Finn	TRUE	reported	13	99427579	1.06e-10	0.015805	520580	T1D	TRUE	reported	ANnNRw	2	1	TRUE	8.00987e-05	41.701

## Sheet: Sensitivity analysis
outcome	exposure	nsnp	b_Inverse.variance.weighted..multiplicative.random.effects.	se_Inverse.variance.weighted..multiplicative.random.effects.	pval_Inverse.variance.weighted..multiplicative.random.effects.	estimate_Inverse.variance.weighted..multiplicative.random.effects.	b_MR.Egger	se_MR.Egger	pval_MR.Egger	estimate_MR.Egger	b_Weighted.median	se_Weighted.median	pval_Weighted.median	estimate_Weighted.median	b_Maximum.likelihood	se_Maximum.likelihood	pval_Maximum.likelihood	estimate_Maximum.likelihood	Q_MR.Egger	Q_df_MR.Egger	Q_pval_MR.Egger	Q_Inverse.variance.weighted	Q_df_Inverse.variance.weighted	Q_pval_Inverse.variance.weighted	egger_intercept	se	pval	snp_r2.exposure	snp_r2.outcome	correct_causal_direction	steiger_pval
Finn	T1D	63	0.0144192	0.00576766	0.0124192	1.015 (1.003 - 1.026)	0.0158645	0.0103323	0.12985	1.016 (0.996 - 1.037)	0.00720466	0.00905121	0.426039	1.007 (0.990 - 1.025)	0.0143667	0.00626059	0.0217455	1.014 (1.002 - 1.027)	53.0563	61	0.755511	53.087	62	0.782798	-0.000329351	0.0018778	0.861353	0.0123083	0.000143661	TRUE	0

## Sheet: GCST010681-cataract
SNP	effect_allele.exposure	other_allele.exposure	effect_allele.outcome	other_allele.outcome	beta.exposure	beta.outcome	eaf.exposure	eaf.outcome	remove	palindromic	ambiguous	id.outcome	chr	pos	se.outcome	samplesize.outcome	pval.outcome	outcome	originalname.outcome	outcome.deprecated	mr_keep.outcome	data_source.outcome	chr.exposure	pos.exposure	se.exposure	pval.exposure	samplesize.exposure	id.exposure	exposure	mr_keep.exposure	pval_origin.exposure	data_source.exposure	action	SNP_index	mr_keep	R2	F_val
rs10183097	C	T	C	T	0.2053	-0.017	0.1362	0.327523	FALSE	FALSE	FALSE	ebi-a-GCST90018814	2	74914779	0.0085	491877	0.0452397	Cataracts || id:ebi-a-GCST90018814	Cataracts	Cataracts || ||	TRUE	igd	2	74914779	0.0322	1.81602e-10	24840	ebi-a-GCST010681	Type 1 diabetes || id:ebi-a-GCST010681	TRUE	reported	igd	2	1	TRUE	0.00991741	40.6505
rs1027769	T	G	T	G	-0.9962	0.0127	0.9966	0.991621	FALSE	FALSE	FALSE	ebi-a-GCST90018814	3	131984573	0.0443	491877	0.775001	Cataracts || id:ebi-a-GCST90018814	Cataracts	Cataracts || ||	TRUE	igd	3	131984573	0.1588	3.51998e-10	24840	ebi-a-GCST010681	Type 1 diabetes || id:ebi-a-GCST010681	TRUE	reported	igd	2	1	TRUE	0.00672547	39.3543
rs10760335	G	A	G	A	0.1357	0.0006	0.3205	0.417573	FALSE	FALSE	FALSE	ebi-a-GCST90018814	9	126981215	0.0066	491877	0.9294	Cataracts || id:ebi-a-GCST90018814	Cataracts	Cataracts || ||	TRUE	igd	9	126981215	0.0243	2.427e-08	24840	ebi-a-GCST010681	Type 1 diabetes || id:ebi-a-GCST010681	TRUE	reported	igd	2	1	TRUE	0.00802061	31.1851
rs10774624	A	G	A	G	-0.2556	0.0033	0.5037	0.536407	FALSE	FALSE	FALSE	ebi-a-GCST90018814	12	111833788	0.0084	491877	0.698101	Cataracts || id:ebi-a-GCST90018814	Cataracts	Cataracts || ||	TRUE	igd	12	111833788	0.0244	1.34307e-25	24840	ebi-a-GCST010681	Type 1 diabetes || id:ebi-a-GCST010681	TRUE	reported	igd	2	1	TRUE	0.0326639	109.734
rs10830227	A	G	A	G	0.1582	0.0098	0.5741	0.573159	FALSE	FALSE	FALSE	ebi-a-GCST90018814	11	88890822	0.0062	491877	0.1145	Cataracts || id:ebi-a-GCST90018814	Cataracts	Cataracts || ||	TRUE	igd	11	88890822	0.0233	1.024e-11	24840	ebi-a-GCST010681	Type 1 diabetes || id:ebi-a-GCST010681	TRUE	reported	igd	2	1	TRUE	0.0122388	46.1
rs10865468	C	G	C	G	-0.1624	-0.0031	0.2527	0.331338	FALSE	TRUE	FALSE	ebi-a-GCST90018814	2	84040260	0.0065	491877	0.6317	Cataracts || id:ebi-a-GCST90018814	Cataracts	Cataracts || ||	TRUE	igd	2	84040260	0.0277	4.66402e-09	24840	ebi-a-GCST010681	Type 1 diabetes || id:ebi-a-GCST010681	TRUE	reported	igd	2	1	TRUE	0.00996098	34.3726
rs10911399	G	A	G	A	-0.3707	-0.0255	0.0455	0.0312583	FALSE	FALSE	FALSE	ebi-a-GCST90018814	1	183646903	0.017	491877	0.134	Cataracts || id:ebi-a-GCST90018814	Cataracts	Cataracts || ||	TRUE	igd	1	183646903	0.064	6.74699e-09	24840	ebi-a-GCST010681	Type 1 diabetes || id:ebi-a-GCST010681	TRUE	reported	igd	2	1	TRUE	0.0119361	33.5494
rs1131017	G	C	G	C	-0.2461	-0.0005	0.5803	0.629733	FALSE	TRUE	FALSE	ebi-a-GCST90018814	12	56470625	0.0067	491877	0.9398	Cataracts || id:ebi-a-GCST90018814	Cataracts	Cataracts || ||	TRUE	igd	12	56435929	0.0238	4.24229e-25	24840	ebi-a-GCST010681	Type 1 diabetes || id:ebi-a-GCST010681	TRUE	reported	igd	2	1	TRUE	0.0295015	106.923
rs11571297	C	T	C	T	-0.1964	-0.0035	0.4844	0.415655	FALSE	FALSE	FALSE	ebi-a-GCST90018814	2	204745003	0.0064	491877	0.579399	Cataracts || id:ebi-a-GCST90018814	Cataracts	Cataracts || ||	TRUE	igd	2	204745003	0.0237	1.11404e-16	24840	ebi-a-GCST010681	Type 1 diabetes || id:ebi-a-GCST010681	TRUE	reported	igd	2	1	TRUE	0.0192677	68.673
rs12722495	C	T	C	T	-0.3145	-0.0036	0.1122	0.0975182	FALSE	FALSE	FALSE	ebi-a-GCST90018814	10	6097283	0.0141	491877	0.7994	Cataracts || id:ebi-a-GCST90018814	Cataracts	Cataracts || ||	TRUE	igd	10	6097283	0.0408	1.26911e-14	24840	ebi-a-GCST010681	Type 1 diabetes || id:ebi-a-GCST010681	TRUE	reported	igd	2	1	TRUE	0.0197051	59.4184
rs13182737	A	G	A	G	0.1465	-0.0072	0.2553	0.326173	FALSE	FALSE	FALSE	ebi-a-GCST90018814	5	37642210	0.0065	491877	0.2672	Cataracts || id:ebi-a-GCST90018814	Cataracts	Cataracts || ||	TRUE	igd	5	37642210	0.0259	1.486e-08	24840	ebi-a-GCST010681	Type 1 diabetes || id:ebi-a-GCST010681	TRUE	reported	igd	2	1	TRUE	0.00816089	31.9945
rs17125653	A	T	A	T	0.2355	0.0193	0.077	0.0715142	FALSE	TRUE	FALSE	ebi-a-GCST90018814	14	89771348	0.0135	491877	0.1521	Cataracts || id:ebi-a-GCST90018814	Cataracts	Cataracts || ||	TRUE	igd	14	89771348	0.0402	4.75401e-09	24840	ebi-a-GCST010681	Type 1 diabetes || id:ebi-a-GCST010681	TRUE	reported	igd	2	1	TRUE	0.00788323	34.3186
rs17863786	G	A	G	A	0.4144	-0.0172	0.0293	0.0259213	FALSE	FALSE	FALSE	ebi-a-GCST90018814	2	234607863	0.0318	491877	0.5886	Cataracts || id:ebi-a-GCST90018814	Cataracts	Cataracts || ||	TRUE	igd	2	234607863	0.0628	4.25893e-11	24840	ebi-a-GCST010681	Type 1 diabetes || id:ebi-a-GCST010681	TRUE	reported	igd	2	1	TRUE	0.00976837	43.5432
rs1869449	A	G	A	G	0.1769	0.0096	0.2967	0.285171	FALSE	FALSE	FALSE	ebi-a-GCST90018814	2	33613232	0.0069	491877	0.1607	Cataracts || id:ebi-a-GCST90018814	Cataracts	Cataracts || ||	TRUE	igd	2	33613232	0.0269	4.55198e-11	24840	ebi-a-GCST010681	Type 1 diabetes || id:ebi-a-GCST010681	TRUE	reported	igd	2	1	TRUE	0.01306	43.2465
rs192324744	G	T	G	T	0.562	-0.0233	0.0131	0.012001	FALSE	FALSE	FALSE	ebi-a-GCST90018814	2	142300935	0.0324	491877	0.4722	Cataracts || id:ebi-a-GCST90018814	Cataracts	Cataracts || ||	TRUE	igd	2	142300935	0.0875	1.36499e-10	24840	ebi-a-GCST010681	Type 1 diabetes || id:ebi-a-GCST010681	TRUE	reported	igd	2	1	TRUE	0.00816671	41.2531
rs194749	C	T	C	T	-0.1638	0.0019	0.2455	0.265058	FALSE	FALSE	FALSE	ebi-a-GCST90018814	14	69273905	0.0068	491877	0.7757	Cataracts || id:ebi-a-GCST90018814	Cataracts	Cataracts || ||	TRUE	igd	14	69273905	0.0281	5.36896e-09	24840	ebi-a-GCST010681	Type 1 diabetes || id:ebi-a-GCST010681	TRUE	reported	igd	2	1	TRUE	0.00993959	33.9794
rs202520	G	A	G	A	-0.1573	-0.0032	0.7222	0.704676	FALSE	FALSE	FALSE	ebi-a-GCST90018814	20	1675292	0.009	491877	0.723601	Cataracts || id:ebi-a-GCST90018814	Cataracts	Cataracts || ||	TRUE	igd	20	1675292	0.0256	7.97095e-10	24840	ebi-a-GCST010681	Type 1 diabetes || id:ebi-a-GCST010681	TRUE	reported	igd	2	1	TRUE	0.00992835	37.7553
rs206763	A	G	A	G	0.6792	0.0532	0.0202	0.0134295	FALSE	FALSE	FALSE	ebi-a-GCST90018814	6	32970197	0.0301	491877	0.0766302	Cataracts || id:ebi-a-GCST90018814	Cataracts	Cataracts || ||	TRUE	igd	6	32970197	0.0779	2.92685e-18	24840	ebi-a-GCST010681	Type 1 diabetes || id:ebi-a-GCST010681	TRUE	reported	igd	2	1	TRUE	0.0182606	76.0187
rs2111485	G	A	G	A	0.1577	-0.0006	0.6033	0.489551	FALSE	FALSE	FALSE	ebi-a-GCST90018814	2	163110536	0.0068	491877	0.9358	Cataracts || id:ebi-a-GCST90018814	Cataracts	Cataracts || ||	TRUE	igd	2	163110536	0.0248	1.892e-10	24840	ebi-a-GCST010681	Type 1 diabetes || id:ebi-a-GCST010681	TRUE	reported	igd	2	1	TRUE	0.0119039	40.4352
rs2144013	G	A	G	A	0.2234	-0.0046	0.2093	0.296347	FALSE	FALSE	FALSE	ebi-a-GCST90018814	6	33065993	0.0068	491877	0.501601	Cataracts || id:ebi-a-GCST90018814	Cataracts	Cataracts || ||	TRUE	igd	6	33065993	0.0317	1.75509e-12	24840	ebi-a-GCST010681	Type 1 diabetes || id:ebi-a-GCST010681	TRUE	reported	igd	2	1	TRUE	0.0165188	49.6647
rs2269247	T	C	T	C	0.1709	-0.0015	0.1804	0.208494	FALSE	FALSE	FALSE	ebi-a-GCST90018814	1	64107284	0.0076	491877	0.8417	Cataracts || id:ebi-a-GCST90018814	Cataracts	Cataracts || ||	TRUE	igd	1	64107284	0.0295	7.27897e-09	24840	ebi-a-GCST010681	Type 1 diabetes || id:ebi-a-GCST010681	TRUE	reported	igd	2	1	TRUE	0.00863679	33.5614
rs231971	G	A	G	A	0.2411	0.0264	0.1026	0.0686326	FALSE	FALSE	FALSE	ebi-a-GCST90018814	16	28536519	0.0166	491877	0.1123	Cataracts || id:ebi-a-GCST90018814	Cataracts	Cataracts || ||	TRUE	igd	16	28536519	0.0399	1.55199e-09	24840	ebi-a-GCST010681	Type 1 diabetes || id:ebi-a-GCST010681	TRUE	reported	igd	2	1	TRUE	0.0107043	36.5131
rs34296259	A	T	A	T	0.6637	0.0171	0.0082	0.0228419	FALSE	TRUE	FALSE	ebi-a-GCST90018814	9	12903066	0.0271	491877	0.5295	Cataracts || id:ebi-a-GCST90018814	Cataracts	Cataracts || ||	TRUE	igd	9	12903066	0.1171	1.42699e-08	24840	ebi-a-GCST010681	Type 1 diabetes || id:ebi-a-GCST010681	TRUE	reported	igd	2	1	TRUE	0.00716492	32.124
rs34536443	C	G	C	G	-0.4139	-0.0193	0.0515	0.0419659	FALSE	TRUE	FALSE	ebi-a-GCST90018814	19	10463118	0.0212	491877	0.3643	Cataracts || id:ebi-a-GCST90018814	Cataracts	Cataracts || ||	TRUE	igd	19	10463118	0.0665	4.84295e-10	24840	ebi-a-GCST010681	Type 1 diabetes || id:ebi-a-GCST010681	TRUE	reported	igd	2	1	TRUE	0.0167365	38.7389
rs34954	A	C	C	G	-0.4912	-0.003	0.0443	0.16337	TRUE	FALSE	FALSE	ebi-a-GCST90018814	5	75998201	0.0079	491877	0.701601	Cataracts || id:ebi-a-GCST90018814	Cataracts	Cataracts || ||	TRUE	igd	5	75998201	0.0863	1.253e-08	24840	ebi-a-GCST010681	Type 1 diabetes || id:ebi-a-GCST010681	TRUE	reported	igd	2	1	FALSE	0.0204302	32.3963
rs4566101	C	T	C	T	0.1755	0.0006	0.2697	0.331747	FALSE	FALSE	FALSE	ebi-a-GCST90018814	15	49219631	0.0064	491877	0.9234	Cataracts || id:ebi-a-GCST90018814	Cataracts	Cataracts || ||	TRUE	igd	15	49219631	0.0255	6.22874e-12	24840	ebi-a-GCST010681	Type 1 diabetes || id:ebi-a-GCST010681	TRUE	reported	igd	2	1	TRUE	0.012133	47.3668
rs506770	C	G	C	G	1.0048	0.0105	0.768	0.783396	FALSE	TRUE	FALSE	ebi-a-GCST90018814	6	31785228	0.0078	491877	0.178	Cataracts || id:ebi-a-GCST90018814	Cataracts	Cataracts || ||	TRUE	igd	6	31785228	0.0426	3.3266e-123	24840	ebi-a-GCST010681	Type 1 diabetes || id:ebi-a-GCST010681	TRUE	reported	igd	2	1	TRUE	0.359781	556.34
rs55996894	C	G	C	G	-0.1785	-0.0097	0.204	0.171767	FALSE	TRUE	FALSE	ebi-a-GCST90018814	14	101302463	0.0111	491877	0.3797	Cataracts || id:ebi-a-GCST90018814	Cataracts	Cataracts || ||	TRUE	igd	14	101302463	0.0323	3.12802e-08	24840	ebi-a-GCST010681	Type 1 diabetes || id:ebi-a-GCST010681	TRUE	reported	igd	2	1	TRUE	0.0103478	30.5402
rs59680223	T	C	T	C	0.6421	-0.0037	0.0081	0.0229309	FALSE	FALSE	FALSE	ebi-a-GCST90018814	12	74547684	0.0174	491877	0.833	Cataracts || id:ebi-a-GCST90018814	Cataracts	Cataracts || ||	TRUE	igd	12	74547684	0.1032	4.99804e-10	24840	ebi-a-GCST010681	Type 1 diabetes || id:ebi-a-GCST010681	TRUE	reported	igd	2	1	TRUE	0.00662504	38.712
rs62410259	A	G	A	G	-0.3796	-0.008	0.077	0.0705834	FALSE	FALSE	FALSE	ebi-a-GCST90018814	4	41713671	0.0123	491877	0.5161	Cataracts || id:ebi-a-GCST90018814	Cataracts	Cataracts || ||	TRUE	igd	4	41713671	0.0533	1.01789e-12	24840	ebi-a-GCST010681	Type 1 diabetes || id:ebi-a-GCST010681	TRUE	reported	igd	2	1	TRUE	0.0204821	50.7222
rs6679677	A	C	A	C	0.6527	0.0317	0.0993	0.114614	FALSE	FALSE	FALSE	ebi-a-GCST90018814	1	114303808	0.0129	491877	0.01417	Cataracts || id:ebi-a-GCST90018814	Cataracts	Cataracts || ||	TRUE	igd	1	114303808	0.0346	3.41822e-79	24840	ebi-a-GCST010681	Type 1 diabetes || id:ebi-a-GCST010681	TRUE	reported	igd	2	1	TRUE	0.0762056	355.857
rs6719660	G	A	G	A	0.2918	-0.0082	0.9354	0.883781	FALSE	FALSE	FALSE	ebi-a-GCST90018814	2	130096389	0.0088	491877	0.3524	Cataracts || id:ebi-a-GCST90018814	Cataracts	Cataracts || ||	TRUE	igd	2	130096389	0.0524	2.51698e-08	24840	ebi-a-GCST010681	Type 1 diabetes || id:ebi-a-GCST010681	TRUE	reported	igd	2	1	TRUE	0.0102904	31.0104
rs689	T	A	T	A	0.7004	-0.0077	0.7109	0.793936	FALSE	TRUE	FALSE	ebi-a-GCST90018814	11	2182224	0.0088	491877	0.3831	Cataracts || id:ebi-a-GCST90018814	Cataracts	Cataracts || ||	TRUE	igd	11	2182224	0.0354	2.30303e-87	24840	ebi-a-GCST010681	Type 1 diabetes || id:ebi-a-GCST010681	TRUE	reported	igd	2	1	TRUE	0.201641	391.459
rs6909461	C	A	C	A	-0.314	0.0008	0.2529	0.251251	FALSE	FALSE	FALSE	ebi-a-GCST90018814	6	31353950	0.0072	491877	0.9081	Cataracts || id:ebi-a-GCST90018814	Cataracts	Cataracts || ||	TRUE	igd	6	31353950	0.0332	3.05703e-21	24840	ebi-a-GCST010681	Type 1 diabetes || id:ebi-a-GCST010681	TRUE	reported	igd	2	1	TRUE	0.0372578	89.4506
rs741172	T	C	T	C	-0.2034	0.0017	0.3205	0.268788	FALSE	FALSE	FALSE	ebi-a-GCST90018814	16	11200798	0.0073	491877	0.8152	Cataracts || id:ebi-a-GCST90018814	Cataracts	Cataracts || ||	TRUE	igd	16	11200798	0.0258	3.11387e-15	24840	ebi-a-GCST010681	Type 1 diabetes || id:ebi-a-GCST010681	TRUE	reported	igd	2	1	TRUE	0.0180198	62.1531
rs77523242	C	T	C	T	-0.3705	0.0051	0.0623	0.05963	FALSE	FALSE	FALSE	ebi-a-GCST90018814	10	62395516	0.0216	491877	0.8133	Cataracts || id:ebi-a-GCST90018814	Cataracts	Cataracts || ||	TRUE	igd	10	62395516	0.0635	5.423e-09	24840	ebi-a-GCST010681	Type 1 diabetes || id:ebi-a-GCST010681	TRUE	reported	igd	2	1	TRUE	0.0160383	34.0431
rs8056814	A	G	A	G	0.2641	-0.0045	0.0793	0.116033	FALSE	FALSE	FALSE	ebi-a-GCST90018814	16	75252327	0.009	491877	0.6188	Cataracts || id:ebi-a-GCST90018814	Cataracts	Cataracts || ||	TRUE	igd	16	75252327	0.0415	1.98701e-10	24840	ebi-a-GCST010681	Type 1 diabetes || id:ebi-a-GCST010681	TRUE	reported	igd	2	1	TRUE	0.0101849	40.4987
rs9273363	A	C	A	C	1.2786	0.0335	0.3317	0.327537	FALSE	FALSE	FALSE	ebi-a-GCST90018814	6	32626272	0.0065	491877	2.8e-07	Cataracts || id:ebi-a-GCST90018814	Cataracts	Cataracts || ||	TRUE	igd	6	32626272	0.0334	1e-200	24840	ebi-a-GCST010681	Type 1 diabetes || id:ebi-a-GCST010681	TRUE	reported	igd	2	1	TRUE	0.724797	1465.47
rs9296062	C	G	C	G	0.6913	0.0032	0.0509	0.0391013	FALSE	TRUE	FALSE	ebi-a-GCST90018814	6	32895894	0.0182	491877	0.8597	Cataracts || id:ebi-a-GCST90018814	Cataracts	Cataracts || ||	TRUE	igd	6	32895894	0.054	1.36994e-37	24840	ebi-a-GCST010681	Type 1 diabetes || id:ebi-a-GCST010681	TRUE	reported	igd	2	1	TRUE	0.0461735	163.887

## Sheet: GCST90018925-cataract
SNP	effect_allele.exposure	other_allele.exposure	effect_allele.outcome	other_allele.outcome	beta.exposure	beta.outcome	eaf.exposure	eaf.outcome	remove	palindromic	ambiguous	id.outcome	chr	pos	se.outcome	samplesize.outcome	pval.outcome	outcome	originalname.outcome	outcome.deprecated	mr_keep.outcome	data_source.outcome	chr.exposure	pos.exposure	se.exposure	pval.exposure	samplesize.exposure	id.exposure	exposure	mr_keep.exposure	pval_origin.exposure	data_source.exposure	action	SNP_index	mr_keep	R2	F_val
rs10811662	A	G	A	G	-0.1412	-0.0268	0.229643	0.237114	FALSE	FALSE	FALSE	ebi-a-GCST90018814	9	22134253	0.007	491877	0.000141	Cataracts || id:ebi-a-GCST90018814	Cataracts	Cataracts || ||	TRUE	igd	9	22134253	0.0219	1.13799e-10	457695	ebi-a-GCST90018925	Type 1 diabetes || id:ebi-a-GCST90018925	TRUE	reported	igd	2	1	TRUE	0.00705415	41.5701
rs10876866	A	G	A	G	0.1105	0.009	0.337968	0.337078	FALSE	FALSE	FALSE	ebi-a-GCST90018814	12	56445366	0.0088	491877	0.3049	Cataracts || id:ebi-a-GCST90018814	Cataracts	Cataracts || ||	TRUE	igd	12	56445366	0.0199	2.688e-08	457695	ebi-a-GCST90018925	Type 1 diabetes || id:ebi-a-GCST90018925	TRUE	reported	igd	2	1	TRUE	0.00546398	30.8332
rs115380430	C	A	C	A	0.8371	-0.0143	0.0244	0.02435	FALSE	FALSE	FALSE	ebi-a-GCST90018814	6	29849257	0.0496	491877	0.773101	Cataracts || id:ebi-a-GCST90018814	Cataracts	Cataracts || ||	TRUE	igd	6	29849257	0.0886	3.45064e-21	457695	ebi-a-GCST90018925	Type 1 diabetes || id:ebi-a-GCST90018925	TRUE	reported	igd	2	1	TRUE	0.0333616	89.2662
rs17711850	C	T	C	T	0.1236	-0.0111	0.335074	0.333281	FALSE	FALSE	FALSE	ebi-a-GCST90018814	6	90864870	0.0089	491877	0.2142	Cataracts || id:ebi-a-GCST90018814	Cataracts	Cataracts || ||	TRUE	igd	6	90864870	0.0206	1.93001e-09	457695	ebi-a-GCST90018925	Type 1 diabetes || id:ebi-a-GCST90018925	TRUE	reported	igd	2	1	TRUE	0.0068074	36
rs189853531	A	C	A	C	0.6867	0.0434	0.00473505	0.00473612	FALSE	FALSE	FALSE	ebi-a-GCST90018814	6	33299511	0.061	491877	0.4766	Cataracts || id:ebi-a-GCST90018814	Cataracts	Cataracts || ||	TRUE	igd	6	33299511	0.1179	5.80898e-09	457695	ebi-a-GCST90018925	Type 1 diabetes || id:ebi-a-GCST90018925	TRUE	reported	igd	2	1	TRUE	0.00444455	33.924
rs192460891	G	T	G	T	-0.2856	-0.0141	0.13971	0.140763	FALSE	FALSE	FALSE	ebi-a-GCST90018814	6	31145000	0.0087	491877	0.1032	Cataracts || id:ebi-a-GCST90018814	Cataracts	Cataracts || ||	TRUE	igd	6	31145000	0.0241	2.37794e-32	457695	ebi-a-GCST90018925	Type 1 diabetes || id:ebi-a-GCST90018925	TRUE	reported	igd	2	1	TRUE	0.0196073	140.437
rs2847278	T	C	T	C	-0.1554	-0.0071	0.83739	0.837621	FALSE	FALSE	FALSE	ebi-a-GCST90018814	18	12778715	0.0112	491877	0.5251	Cataracts || id:ebi-a-GCST90018814	Cataracts	Cataracts || ||	TRUE	igd	18	12778715	0.0257	1.41899e-09	457695	ebi-a-GCST90018925	Type 1 diabetes || id:ebi-a-GCST90018925	TRUE	reported	igd	2	1	TRUE	0.00657669	36.5625
rs28891414	T	C	T	C	-0.3047	-0.0026	0.216578	0.218739	FALSE	FALSE	FALSE	ebi-a-GCST90018814	6	32640593	0.0076	491877	0.735501	Cataracts || id:ebi-a-GCST90018814	Cataracts	Cataracts || ||	TRUE	igd	6	32640593	0.0227	5.23842e-41	457695	ebi-a-GCST90018925	Type 1 diabetes || id:ebi-a-GCST90018925	TRUE	reported	igd	2	1	TRUE	0.0315054	180.174
rs3184504	C	T	C	T	-0.1433	0.0016	0.641423	0.661197	FALSE	FALSE	FALSE	ebi-a-GCST90018814	12	111884608	0.0083	491877	0.849	Cataracts || id:ebi-a-GCST90018814	Cataracts	Cataracts || ||	TRUE	igd	12	111884608	0.0189	3.76184e-14	457695	ebi-a-GCST90018925	Type 1 diabetes || id:ebi-a-GCST90018925	TRUE	reported	igd	2	1	TRUE	0.00944603	57.4869
rs3842753	G	T	G	T	0.3085	-0.008	0.784301	0.79403	FALSE	FALSE	FALSE	ebi-a-GCST90018814	11	2181060	0.0088	491877	0.3644	Cataracts || id:ebi-a-GCST90018814	Cataracts	Cataracts || ||	TRUE	igd	11	2181060	0.0222	8.31381e-44	457695	ebi-a-GCST90018925	Type 1 diabetes || id:ebi-a-GCST90018925	TRUE	reported	igd	2	1	TRUE	0.0322011	193.11
rs6679677	A	C	A	C	0.4265	0.0317	0.11393	0.114614	FALSE	FALSE	FALSE	ebi-a-GCST90018814	1	114303808	0.0129	491877	0.01417	Cataracts || id:ebi-a-GCST90018814	Cataracts	Cataracts || ||	TRUE	igd	1	114303808	0.0288	8.96396e-50	457695	ebi-a-GCST90018925	Type 1 diabetes || id:ebi-a-GCST90018925	TRUE	reported	igd	2	1	TRUE	0.036726	219.307
rs706779	C	T	C	T	-0.0963	-0.004	0.433568	0.43048	FALSE	FALSE	FALSE	ebi-a-GCST90018814	10	6098824	0.0062	491877	0.516699	Cataracts || id:ebi-a-GCST90018814	Cataracts	Cataracts || ||	TRUE	igd	10	6098824	0.0174	3.22901e-08	457695	ebi-a-GCST90018925	Type 1 diabetes || id:ebi-a-GCST90018925	TRUE	reported	igd	2	1	TRUE	0.00455499	30.6305
rs7167984	A	G	A	G	-0.1262	-0.0117	0.221086	0.235704	FALSE	FALSE	FALSE	ebi-a-GCST90018814	15	93832067	0.0072	491877	0.106	Cataracts || id:ebi-a-GCST90018814	Cataracts	Cataracts || ||	TRUE	igd	15	93832067	0.0227	2.75499e-08	457695	ebi-a-GCST90018925	Type 1 diabetes || id:ebi-a-GCST90018925	TRUE	reported	igd	2	1	TRUE	0.00548529	30.9077
rs72805613	G	A	G	A	0.0982	0.0178	0.360992	0.354973	FALSE	FALSE	FALSE	ebi-a-GCST90018814	16	53837342	0.0067	491877	0.00772396	Cataracts || id:ebi-a-GCST90018814	Cataracts	Cataracts || ||	TRUE	igd	16	53837342	0.0179	4.03599e-08	457695	ebi-a-GCST90018925	Type 1 diabetes || id:ebi-a-GCST90018925	TRUE	reported	igd	2	1	TRUE	0.00444894	30.0966
rs7567242	A	C	A	C	0.1416	0.0132	0.166555	0.178525	FALSE	FALSE	FALSE	ebi-a-GCST90018814	2	60553143	0.0076	491877	0.0833892	Cataracts || id:ebi-a-GCST90018814	Cataracts	Cataracts || ||	TRUE	igd	2	60553143	0.0241	4.17398e-09	457695	ebi-a-GCST90018925	Type 1 diabetes || id:ebi-a-GCST90018925	TRUE	reported	igd	2	1	TRUE	0.00556661	34.5217
rs7903146	T	C	T	C	0.1668	0.0316	0.213267	0.206503	FALSE	FALSE	FALSE	ebi-a-GCST90018814	10	114758349	0.0087	491877	0.0002714	Cataracts || id:ebi-a-GCST90018814	Cataracts	Cataracts || ||	TRUE	igd	10	114758349	0.0217	1.48013e-14	457695	ebi-a-GCST90018925	Type 1 diabetes || id:ebi-a-GCST90018925	TRUE	reported	igd	2	1	TRUE	0.00933626	59.0844
rs9273363	A	C	A	C	0.7304	0.0335	0.323001	0.327537	FALSE	FALSE	FALSE	ebi-a-GCST90018814	6	32626272	0.0065	491877	2.80201e-07	Cataracts || id:ebi-a-GCST90018814	Cataracts	Cataracts || ||	TRUE	igd	6	32626272	0.0195	1e-200	457695	ebi-a-GCST90018925	Type 1 diabetes || id:ebi-a-GCST90018925	TRUE	reported	igd	2	1	TRUE	0.233315	1402.98

## Sheet: with renal complications
SNP	effect_allele.exposure	other_allele.exposure	effect_allele.outcome	other_allele.outcome	beta.exposure	beta.outcome	eaf.exposure	eaf.outcome	remove	palindromic	ambiguous	id.outcome	chr	pos	se.outcome	samplesize.outcome	pval.outcome	outcome	originalname.outcome	outcome.deprecated	mr_keep.outcome	data_source.outcome	chr.exposure	pval.exposure	pos.exposure	samplesize.exposure	se.exposure	id.exposure	exposure	mr_keep.exposure	pval_origin.exposure	data_source.exposure	action	SNP_index	mr_keep	R2	F_val
rs114379727	A	G	A	G	1.0182	-0.0394	0.02527	0.0178399	FALSE	FALSE	FALSE	ebi-a-GCST90018814	6	30316917	0.0316	491877	0.2125	Cataracts || id:ebi-a-GCST90018814	Cataracts	Cataracts || ||	TRUE	igd	6	6.34162e-11	30316917	NA	0.1558	finn-b-E4_DM1REN	Type 1 diabetes with renal complications || id:finn-b-E4_DM1REN	TRUE	reported	igd	2	1	TRUE	0.0510723	42.7102
rs3131640	T	A	T	A	0.505	0.0164	0.5689	0.64993	FALSE	TRUE	TRUE	ebi-a-GCST90018814	6	31472862	0.0068	491877	0.0154	Cataracts || id:ebi-a-GCST90018814	Cataracts	Cataracts || ||	TRUE	igd	6	2.98195e-22	31472862	NA	0.0521	finn-b-E4_DM1REN	Type 1 diabetes with renal complications || id:finn-b-E4_DM1REN	TRUE	reported	igd	2	1	FALSE	0.125091	93.9523
rs3842753	G	T	G	T	0.3491	-0.008	0.7908	0.79403	FALSE	FALSE	FALSE	ebi-a-GCST90018814	11	2181060	0.0088	491877	0.3644	Cataracts || id:ebi-a-GCST90018814	Cataracts	Cataracts || ||	TRUE	igd	11	6.46904e-09	2181060	NA	0.0601	finn-b-E4_DM1REN	Type 1 diabetes with renal complications || id:finn-b-E4_DM1REN	TRUE	reported	igd	2	1	TRUE	0.0403235	33.7404
rs3957146	C	T	C	T	1.9165	0.0251	0.1148	0.10514	FALSE	FALSE	FALSE	ebi-a-GCST90018814	6	32681530	0.0101	491877	0.01295	Cataracts || id:ebi-a-GCST90018814	Cataracts	Cataracts || ||	TRUE	igd	6	1.2388e-119	32681530	NA	0.0824	finn-b-E4_DM1REN	Type 1 diabetes with renal complications || id:finn-b-E4_DM1REN	TRUE	reported	igd	2	1	TRUE	0.746502	540.958
rs62398467	T	C	T	C	0.436	0.0105	0.2522	0.231488	FALSE	FALSE	FALSE	ebi-a-GCST90018814	6	32764535	0.0071	491877	0.1387	Cataracts || id:ebi-a-GCST90018814	Cataracts	Cataracts || ||	TRUE	igd	6	2.50092e-15	32764535	NA	0.0551	finn-b-E4_DM1REN	Type 1 diabetes with renal complications || id:finn-b-E4_DM1REN	TRUE	reported	igd	2	1	TRUE	0.0717024	62.6138
rs6679677	A	C	A	C	0.5285	0.0317	0.1457	0.114614	FALSE	FALSE	FALSE	ebi-a-GCST90018814	1	114303808	0.0129	491877	0.01417	Cataracts || id:ebi-a-GCST90018814	Cataracts	Cataracts || ||	TRUE	igd	1	6.6359e-15	114303808	NA	0.0678	finn-b-E4_DM1REN	Type 1 diabetes with renal complications || id:finn-b-E4_DM1REN	TRUE	reported	igd	2	1	TRUE	0.0695328	60.7618
rs9366829	G	A	G	A	0.2661	-0.0044	0.4527	0.555694	FALSE	FALSE	FALSE	ebi-a-GCST90018814	6	33773199	0.0065	491877	0.5002	Cataracts || id:ebi-a-GCST90018814	Cataracts	Cataracts || ||	TRUE	igd	6	2.381e-08	33773199	NA	0.0477	finn-b-E4_DM1REN	Type 1 diabetes with renal complications || id:finn-b-E4_DM1REN	TRUE	reported	igd	2	1	TRUE	0.0350878	31.121

## Sheet: without complications
SNP	effect_allele.exposure	other_allele.exposure	effect_allele.outcome	other_allele.outcome	beta.exposure	beta.outcome	eaf.exposure	eaf.outcome	remove	palindromic	ambiguous	id.outcome	chr	pos	se.outcome	samplesize.outcome	pval.outcome	outcome	originalname.outcome	outcome.deprecated	mr_keep.outcome	data_source.outcome	pval.exposure	samplesize.exposure	pos.exposure	se.exposure	chr.exposure	id.exposure	exposure	mr_keep.exposure	pval_origin.exposure	data_source.exposure	action	SNP_index	mr_keep	R2	F_val
rs11571297	C	T	C	T	-0.1361	-0.0035	0.3708	0.415655	FALSE	FALSE	FALSE	ebi-a-GCST90018814	2	204745003	0.0064	491877	0.579399	Cataracts || id:ebi-a-GCST90018814	Cataracts	Cataracts || ||	TRUE	igd	1.16001e-08	NA	204745003	0.0239	2	finn-b-E4_DM1NOCOMP	Type 1 diabetes without complications || id:finn-b-E4_DM1NOCOMP	TRUE	reported	igd	2	1	TRUE	0.0086432	32.428
rs116371893	A	G	A	G	-0.2416	-0.0219	0.1355	0.0898089	FALSE	FALSE	FALSE	ebi-a-GCST90018814	6	26359866	0.0125	491877	0.0791407	Cataracts || id:ebi-a-GCST90018814	Cataracts	Cataracts || ||	TRUE	igd	4.27268e-12	NA	26359866	0.0349	6	finn-b-E4_DM1NOCOMP	Type 1 diabetes without complications || id:finn-b-E4_DM1NOCOMP	TRUE	reported	igd	2	1	TRUE	0.013675	47.9229
rs17203570	T	A	T	A	1.0859	0.0182	0.4365	0.45379	FALSE	TRUE	TRUE	ebi-a-GCST90018814	6	32446674	0.0065	491877	0.00512897	Cataracts || id:ebi-a-GCST90018814	Cataracts	Cataracts || ||	TRUE	igd	1e-200	NA	32446674	0.0289	6	finn-b-E4_DM1NOCOMP	Type 1 diabetes without complications || id:finn-b-E4_DM1NOCOMP	TRUE	reported	igd	2	1	FALSE	0.58008	1411.84
rs193474	G	A	G	A	-0.1411	0.0209	0.6834	0.543112	FALSE	FALSE	FALSE	ebi-a-GCST90018814	22	30449094	0.0065	491877	0.00121899	Cataracts || id:ebi-a-GCST90018814	Cataracts	Cataracts || ||	TRUE	igd	1.00399e-08	NA	30449094	0.0246	22	finn-b-E4_DM1NOCOMP	Type 1 diabetes without complications || id:finn-b-E4_DM1NOCOMP	TRUE	reported	igd	2	1	TRUE	0.00861529	32.8991
rs2023497	C	T	C	T	0.297	0.0042	0.6609	0.702395	FALSE	FALSE	FALSE	ebi-a-GCST90018814	6	29551333	0.0076	491877	0.579399	Cataracts || id:ebi-a-GCST90018814	Cataracts	Cataracts || ||	TRUE	igd	3.97466e-33	NA	29551333	0.0248	6	finn-b-E4_DM1NOCOMP	Type 1 diabetes without complications || id:finn-b-E4_DM1NOCOMP	TRUE	reported	igd	2	1	TRUE	0.0395372	143.42
rs3184504	C	T	C	T	-0.1896	0.0016	0.5908	0.661197	FALSE	FALSE	FALSE	ebi-a-GCST90018814	12	111884608	0.0083	491877	0.849	Cataracts || id:ebi-a-GCST90018814	Cataracts	Cataracts || ||	TRUE	igd	6.42688e-16	NA	111884608	0.0235	12	finn-b-E4_DM1NOCOMP	Type 1 diabetes without complications || id:finn-b-E4_DM1NOCOMP	TRUE	reported	igd	2	1	TRUE	0.0173813	65.094
rs55895438	C	T	C	T	0.6899	0.0294	0.02909	0.0175777	FALSE	FALSE	FALSE	ebi-a-GCST90018814	6	30583723	0.0229	491877	0.1993	Cataracts || id:ebi-a-GCST90018814	Cataracts	Cataracts || ||	TRUE	igd	2.37411e-24	NA	30583723	0.0678	6	finn-b-E4_DM1NOCOMP	Type 1 diabetes without complications || id:finn-b-E4_DM1NOCOMP	TRUE	reported	igd	2	1	TRUE	0.0268859	103.541
rs6679677	A	C	A	C	0.5188	0.0317	0.1473	0.114614	FALSE	FALSE	FALSE	ebi-a-GCST90018814	1	114303808	0.0129	491877	0.01417	Cataracts || id:ebi-a-GCST90018814	Cataracts	Cataracts || ||	TRUE	igd	4.44939e-57	NA	114303808	0.0326	1	finn-b-E4_DM1NOCOMP	Type 1 diabetes without complications || id:finn-b-E4_DM1NOCOMP	TRUE	reported	igd	2	1	TRUE	0.0676128	253.259
rs689	T	A	T	A	0.4953	-0.0077	0.792	0.793936	FALSE	TRUE	FALSE	ebi-a-GCST90018814	11	2182224	0.0088	491877	0.3831	Cataracts || id:ebi-a-GCST90018814	Cataracts	Cataracts || ||	TRUE	igd	1.79308e-58	NA	2182224	0.0307	11	finn-b-E4_DM1NOCOMP	Type 1 diabetes without complications || id:finn-b-E4_DM1NOCOMP	TRUE	reported	igd	2	1	TRUE	0.0808268	260.291
rs705702	G	A	G	A	0.168	0.0048	0.3033	0.296259	FALSE	FALSE	FALSE	ebi-a-GCST90018814	12	56390636	0.0069	491877	0.4907	Cataracts || id:ebi-a-GCST90018814	Cataracts	Cataracts || ||	TRUE	igd	1.90108e-11	NA	56390636	0.025	12	finn-b-E4_DM1NOCOMP	Type 1 diabetes without complications || id:finn-b-E4_DM1NOCOMP	TRUE	reported	igd	2	1	TRUE	0.011928	45.1584
rs7090530	A	C	A	C	0.1404	0.0033	0.6753	0.635884	FALSE	FALSE	FALSE	ebi-a-GCST90018814	10	6110875	0.0064	491877	0.6073	Cataracts || id:ebi-a-GCST90018814	Cataracts	Cataracts || ||	TRUE	igd	1.502e-08	NA	6110875	0.0248	10	finn-b-E4_DM1NOCOMP	Type 1 diabetes without complications || id:finn-b-E4_DM1NOCOMP	TRUE	reported	igd	2	1	TRUE	0.00864457	32.0502
rs74203920	T	C	T	C	0.353	0.0566	0.0372	0.0211273	FALSE	FALSE	FALSE	ebi-a-GCST90018814	21	45714294	0.0284	491877	0.04617	Cataracts || id:ebi-a-GCST90018814	Cataracts	Cataracts || ||	TRUE	igd	4.51502e-09	NA	45714294	0.0602	21	finn-b-E4_DM1NOCOMP	Type 1 diabetes without complications || id:finn-b-E4_DM1NOCOMP	TRUE	reported	igd	2	1	TRUE	0.00892603	34.384
rs9272324	G	A	G	A	0.9171	0.0244	0.4279	0.427313	FALSE	FALSE	FALSE	ebi-a-GCST90018814	6	32604152	0.0064	491877	0.000140799	Cataracts || id:ebi-a-GCST90018814	Cataracts	Cataracts || ||	TRUE	igd	1e-200	NA	32604152	0.0248	6	finn-b-E4_DM1NOCOMP	Type 1 diabetes without complications || id:finn-b-E4_DM1NOCOMP	TRUE	reported	igd	2	1	TRUE	0.411792	1367.51
rs9275855	C	T	C	T	-0.6624	0.0055	0.7572	0.76711	FALSE	FALSE	FALSE	ebi-a-GCST90018814	6	32691266	0.0075	491877	0.4645	Cataracts || id:ebi-a-GCST90018814	Cataracts	Cataracts || ||	TRUE	igd	3.4914e-128	NA	32691266	0.0275	6	finn-b-E4_DM1NOCOMP	Type 1 diabetes without complications || id:finn-b-E4_DM1NOCOMP	TRUE	reported	igd	2	1	TRUE	0.161335	580.197

## Sheet: with coma
SNP	effect_allele.exposure	other_allele.exposure	effect_allele.outcome	other_allele.outcome	beta.exposure	beta.outcome	eaf.exposure	eaf.outcome	remove	palindromic	ambiguous	id.outcome	chr	pos	se.outcome	samplesize.outcome	pval.outcome	outcome	originalname.outcome	outcome.deprecated	mr_keep.outcome	data_source.outcome	samplesize.exposure	pos.exposure	pval.exposure	chr.exposure	se.exposure	id.exposure	exposure	mr_keep.exposure	pval_origin.exposure	data_source.exposure	action	SNP_index	mr_keep	R2	F_val
rs115380430	C	A	C	A	0.9043	-0.0143	0.02318	0.02435	FALSE	FALSE	FALSE	ebi-a-GCST90018814	6	29849257	0.0496	491877	0.773101	Cataracts || id:ebi-a-GCST90018814	Cataracts	Cataracts || ||	TRUE	igd	NA	29849257	1.66901e-10	6	0.1415	finn-b-E4_DM1COMA	Type 1 diabetes with coma || id:finn-b-E4_DM1COMA	TRUE	reported	igd	2	1	TRUE	0.0370325	40.8425
rs375555	C	T	C	T	0.5295	0.0088	0.1593	0.251944	FALSE	FALSE	FALSE	ebi-a-GCST90018814	6	33557741	0.0069	491877	0.2039	Cataracts || id:ebi-a-GCST90018814	Cataracts	Cataracts || ||	TRUE	igd	NA	33557741	4.13333e-20	6	0.0576	finn-b-E4_DM1COMA	Type 1 diabetes with coma || id:finn-b-E4_DM1COMA	TRUE	reported	igd	2	1	TRUE	0.0750963	84.5059
rs3957146	C	T	C	T	1.9146	0.0251	0.1153	0.10514	FALSE	FALSE	FALSE	ebi-a-GCST90018814	6	32681530	0.0101	491877	0.01295	Cataracts || id:ebi-a-GCST90018814	Cataracts	Cataracts || ||	TRUE	igd	NA	32681530	5.70164e-159	6	0.0713	finn-b-E4_DM1COMA	Type 1 diabetes with coma || id:finn-b-E4_DM1COMA	TRUE	reported	igd	2	1	TRUE	0.747845	721.069
rs62404042	A	T	A	T	-0.7356	-0.0253	0.06175	0.0330955	FALSE	TRUE	FALSE	ebi-a-GCST90018814	6	32404276	0.0169	491877	0.1342	Cataracts || id:ebi-a-GCST90018814	Cataracts	Cataracts || ||	TRUE	igd	NA	32404276	2.77524e-15	6	0.0931	finn-b-E4_DM1COMA	Type 1 diabetes with coma || id:finn-b-E4_DM1COMA	TRUE	reported	igd	2	1	TRUE	0.0627002	62.4287
rs6679677	A	C	A	C	0.5175	0.0317	0.1458	0.114614	FALSE	FALSE	FALSE	ebi-a-GCST90018814	1	114303808	0.0129	491877	0.01417	Cataracts || id:ebi-a-GCST90018814	Cataracts	Cataracts || ||	TRUE	igd	NA	114303808	9.50386e-18	1	0.0603	finn-b-E4_DM1COMA	Type 1 diabetes with coma || id:finn-b-E4_DM1COMA	TRUE	reported	igd	2	1	TRUE	0.0667064	73.6523
rs689	T	A	T	A	0.5426	-0.0077	0.7906	0.793936	FALSE	TRUE	FALSE	ebi-a-GCST90018814	11	2182224	0.0088	491877	0.3831	Cataracts || id:ebi-a-GCST90018814	Cataracts	Cataracts || ||	TRUE	igd	NA	2182224	2.42103e-22	11	0.0558	finn-b-E4_DM1COMA	Type 1 diabetes with coma || id:finn-b-E4_DM1COMA	TRUE	reported	igd	2	1	TRUE	0.0974817	94.5565
rs9265832	A	G	A	G	0.4913	0.0149	0.6051	0.627975	FALSE	FALSE	FALSE	ebi-a-GCST90018814	6	31311480	0.0065	491877	0.0213201	Cataracts || id:ebi-a-GCST90018814	Cataracts	Cataracts || ||	TRUE	igd	NA	31311480	2.19584e-29	6	0.0436	finn-b-E4_DM1COMA	Type 1 diabetes with coma || id:finn-b-E4_DM1COMA	TRUE	reported	igd	2	1	TRUE	0.115355	126.976

## Sheet: with ketoacidosis
SNP	effect_allele.exposure	other_allele.exposure	effect_allele.outcome	other_allele.outcome	beta.exposure	beta.outcome	eaf.exposure	eaf.outcome	remove	palindromic	ambiguous	id.outcome	chr	pos	se.outcome	samplesize.outcome	pval.outcome	outcome	originalname.outcome	outcome.deprecated	mr_keep.outcome	data_source.outcome	samplesize.exposure	chr.exposure	se.exposure	pval.exposure	pos.exposure	id.exposure	exposure	mr_keep.exposure	pval_origin.exposure	data_source.exposure	action	SNP_index	mr_keep	R2	F_val
rs115380430	C	A	C	A	0.9228	-0.0143	0.0232	0.02435	FALSE	FALSE	FALSE	ebi-a-GCST90018814	6	29849257	0.0496	491877	0.773101	Cataracts || id:ebi-a-GCST90018814	Cataracts	Cataracts || ||	TRUE	igd	NA	6	0.1366	1.4171e-11	29849257	finn-b-E4_DM1KETO	Type 1 diabetes with ketoacidosis || id:finn-b-E4_DM1KETO	TRUE	reported	igd	2	1	TRUE	0.0385957	45.6367
rs142999768	T	C	T	C	0.6275	0.0324	0.03822	0.0165383	FALSE	FALSE	FALSE	ebi-a-GCST90018814	6	26625991	0.0324	491877	0.3182	Cataracts || id:ebi-a-GCST90018814	Cataracts	Cataracts || ||	TRUE	igd	NA	6	0.1079	6.04895e-09	26625991	finn-b-E4_DM1KETO	Type 1 diabetes with ketoacidosis || id:finn-b-E4_DM1KETO	TRUE	reported	igd	2	1	TRUE	0.0289484	33.8209
rs3131640	T	A	T	A	0.5375	0.0164	0.5693	0.64993	FALSE	TRUE	TRUE	ebi-a-GCST90018814	6	31472862	0.0068	491877	0.0154	Cataracts || id:ebi-a-GCST90018814	Cataracts	Cataracts || ||	TRUE	igd	NA	6	0.0462	3.13329e-31	31472862	finn-b-E4_DM1KETO	Type 1 diabetes with ketoacidosis || id:finn-b-E4_DM1KETO	TRUE	reported	igd	2	1	FALSE	0.141678	135.355
rs3957146	C	T	C	T	2.0539	0.0251	0.1156	0.10514	FALSE	FALSE	FALSE	ebi-a-GCST90018814	6	32681530	0.0101	491877	0.01295	Cataracts || id:ebi-a-GCST90018814	Cataracts	Cataracts || ||	TRUE	igd	NA	6	0.0679	1e-200	32681530	finn-b-E4_DM1KETO	Type 1 diabetes with ketoacidosis || id:finn-b-E4_DM1KETO	TRUE	reported	igd	2	1	TRUE	0.862572	914.996
rs62398467	T	C	T	C	0.5446	0.0105	0.2525	0.231488	FALSE	FALSE	FALSE	ebi-a-GCST90018814	6	32764535	0.0071	491877	0.1387	Cataracts || id:ebi-a-GCST90018814	Cataracts	Cataracts || ||	TRUE	igd	NA	6	0.0487	5.44628e-29	32764535	finn-b-E4_DM1KETO	Type 1 diabetes with ketoacidosis || id:finn-b-E4_DM1KETO	TRUE	reported	igd	2	1	TRUE	0.111959	125.054
rs62402721	T	C	T	C	-0.8071	-0.0032	0.03727	0.0207446	FALSE	FALSE	FALSE	ebi-a-GCST90018814	6	32087258	0.0234	491877	0.8916	Cataracts || id:ebi-a-GCST90018814	Cataracts	Cataracts || ||	TRUE	igd	NA	6	0.1185	9.77462e-12	32087258	finn-b-E4_DM1KETO	Type 1 diabetes with ketoacidosis || id:finn-b-E4_DM1KETO	TRUE	reported	igd	2	1	TRUE	0.0467464	46.3893
rs6679677	A	C	A	C	0.6205	0.0317	0.146	0.114614	FALSE	FALSE	FALSE	ebi-a-GCST90018814	1	114303808	0.0129	491877	0.01417	Cataracts || id:ebi-a-GCST90018814	Cataracts	Cataracts || ||	TRUE	igd	NA	1	0.0597	2.83988e-25	114303808	finn-b-E4_DM1KETO	Type 1 diabetes with ketoacidosis || id:finn-b-E4_DM1KETO	TRUE	reported	igd	2	1	TRUE	0.0960117	108.028
rs689	T	A	T	A	0.6141	-0.0077	0.7907	0.793936	FALSE	TRUE	FALSE	ebi-a-GCST90018814	11	2182224	0.0088	491877	0.3831	Cataracts || id:ebi-a-GCST90018814	Cataracts	Cataracts || ||	TRUE	igd	NA	11	0.0557	2.73212e-28	2182224	finn-b-E4_DM1KETO	Type 1 diabetes with ketoacidosis || id:finn-b-E4_DM1KETO	TRUE	reported	igd	2	1	TRUE	0.124821	121.554
rs9366829	G	A	G	A	0.2483	-0.0044	0.4528	0.555694	FALSE	FALSE	FALSE	ebi-a-GCST90018814	6	33773199	0.0065	491877	0.5002	Cataracts || id:ebi-a-GCST90018814	Cataracts	Cataracts || ||	TRUE	igd	NA	6	0.0421	3.82103e-09	33773199	finn-b-E4_DM1KETO	Type 1 diabetes with ketoacidosis || id:finn-b-E4_DM1KETO	TRUE	reported	igd	2	1	TRUE	0.0305517	34.7848

## Sheet: with neurological complications
SNP	effect_allele.exposure	other_allele.exposure	effect_allele.outcome	other_allele.outcome	beta.exposure	beta.outcome	eaf.exposure	eaf.outcome	remove	palindromic	ambiguous	id.outcome	chr	pos	se.outcome	samplesize.outcome	pval.outcome	outcome	originalname.outcome	outcome.deprecated	mr_keep.outcome	data_source.outcome	proxy.outcome	target_snp.outcome	proxy_snp.outcome	target_a1.outcome	target_a2.outcome	proxy_a1.outcome	proxy_a2.outcome	samplesize.exposure	pval.exposure	se.exposure	pos.exposure	chr.exposure	id.exposure	exposure	mr_keep.exposure	pval_origin.exposure	data_source.exposure	action	SNP_index	mr_keep	R2	F_val
rs1794269	T	C	T	C	1.1525	0.0247	0.5079	0.423417	FALSE	FALSE	FALSE	ebi-a-GCST90018814	6	32673894	0.0063	491877	7.90697e-05	Cataracts || id:ebi-a-GCST90018814	Cataracts	Cataracts || ||	TRUE	igd	NA	NA	NA	NA	NA	NA	NA	NA	9.46019e-75	0.063	32673894	6	finn-b-E4_DM1NEU	Type 1 diabetes with neurological complications || id:finn-b-E4_DM1NEU	TRUE	reported	igd	2	1	TRUE	0.663962	334.658
rs2260051	T	A	T	A	0.5086	0.007	0.4907	0.433892	FALSE	TRUE	TRUE	ebi-a-GCST90018814	6	31591918	0.0063	491877	0.2709	Cataracts || id:ebi-a-GCST90018814	Cataracts	Cataracts || ||	TRUE	igd	NA	NA	NA	NA	NA	NA	NA	NA	2.83204e-16	0.0622	31591918	6	finn-b-E4_DM1NEU	Type 1 diabetes with neurological complications || id:finn-b-E4_DM1NEU	TRUE	reported	igd	2	1	FALSE	0.129292	66.8609
rs6679677	A	C	A	C	0.5341	0.0317	0.1456	0.114614	FALSE	FALSE	FALSE	ebi-a-GCST90018814	1	114303808	0.0129	491877	0.01417	Cataracts || id:ebi-a-GCST90018814	Cataracts	Cataracts || ||	TRUE	igd	NA	NA	NA	NA	NA	NA	NA	NA	6.03198e-10	0.0863	114303808	1	finn-b-E4_DM1NEU	Type 1 diabetes with neurological complications || id:finn-b-E4_DM1NEU	TRUE	reported	igd	2	1	TRUE	0.0709738	38.3022
rs689	T	A	T	A	0.4376	-0.0077	0.7902	0.793936	FALSE	TRUE	FALSE	ebi-a-GCST90018814	11	2182224	0.0088	491877	0.3831	Cataracts || id:ebi-a-GCST90018814	Cataracts	Cataracts || ||	TRUE	igd	NA	NA	NA	NA	NA	NA	NA	NA	7.87698e-09	0.0758	2182224	11	finn-b-E4_DM1NEU	Type 1 diabetes with neurological complications || id:finn-b-E4_DM1NEU	TRUE	reported	igd	2	1	TRUE	0.0634932	33.3285
rs9268833	T	C	T	C	1.0072	0.0198	0.2261	0.367698	FALSE	FALSE	FALSE	ebi-a-GCST90018814	6	32429825	0.0069	491877	0.004157	Cataracts || id:ebi-a-GCST90018814	Cataracts	Cataracts || ||	TRUE	igd	TRUE	rs9268833	rs9268860	TRUE	C	TRUE	C	NA	5.8776e-39	0.0771	32428062	6	finn-b-E4_DM1NEU	Type 1 diabetes with neurological complications || id:finn-b-E4_DM1NEU	TRUE	reported	igd	2	1	TRUE	0.355015	170.656

## Sheet: with ophthalmic complications
SNP	effect_allele.exposure	other_allele.exposure	effect_allele.outcome	other_allele.outcome	beta.exposure	beta.outcome	eaf.exposure	eaf.outcome	remove	palindromic	ambiguous	id.outcome	chr	pos	se.outcome	samplesize.outcome	pval.outcome	outcome	originalname.outcome	outcome.deprecated	mr_keep.outcome	data_source.outcome	se.exposure	samplesize.exposure	chr.exposure	pos.exposure	pval.exposure	id.exposure	exposure	mr_keep.exposure	pval_origin.exposure	data_source.exposure	action	SNP_index	mr_keep	R2	F_val
rs115380430	C	A	C	A	0.8368	-0.0143	0.02342	0.02435	FALSE	FALSE	FALSE	ebi-a-GCST90018814	6	29849257	0.0496	491877	0.773101	Cataracts || id:ebi-a-GCST90018814	Cataracts	Cataracts || ||	TRUE	igd	0.0935	NA	6	29849257	3.70595e-19	finn-b-E4_DM1OPTH	Type 1 diabetes with ophthalmic complications || id:finn-b-E4_DM1OPTH	TRUE	reported	igd	2	1	TRUE	0.0320308	80.0977
rs12525616	T	G	T	G	0.6025	0.0085	0.05012	0.122487	FALSE	FALSE	FALSE	ebi-a-GCST90018814	6	30900435	0.0086	491877	0.3274	Cataracts || id:ebi-a-GCST90018814	Cataracts	Cataracts || ||	TRUE	igd	0.066	NA	6	30900435	7.15319e-20	finn-b-E4_DM1OPTH	Type 1 diabetes with ophthalmic complications || id:finn-b-E4_DM1OPTH	TRUE	reported	igd	2	1	TRUE	0.034564	83.3348
rs3184504	C	T	C	T	-0.1759	0.0016	0.5913	0.661197	FALSE	FALSE	FALSE	ebi-a-GCST90018814	12	111884608	0.0083	491877	0.849	Cataracts || id:ebi-a-GCST90018814	Cataracts	Cataracts || ||	TRUE	igd	0.0297	NA	12	111884608	2.97399e-09	finn-b-E4_DM1OPTH	Type 1 diabetes with ophthalmic complications || id:finn-b-E4_DM1OPTH	TRUE	reported	igd	2	1	TRUE	0.0149546	35.0767
rs375555	C	T	C	T	0.4879	0.0088	0.1601	0.251944	FALSE	FALSE	FALSE	ebi-a-GCST90018814	6	33557741	0.0069	491877	0.2039	Cataracts || id:ebi-a-GCST90018814	Cataracts	Cataracts || ||	TRUE	igd	0.0393	NA	6	33557741	2.09991e-35	finn-b-E4_DM1OPTH	Type 1 diabetes with ophthalmic complications || id:finn-b-E4_DM1OPTH	TRUE	reported	igd	2	1	TRUE	0.0640192	154.126
rs62404591	C	G	C	G	-0.8402	-0.0119	0.05352	0.0243131	FALSE	TRUE	FALSE	ebi-a-GCST90018814	6	32202920	0.0219	491877	0.5876	Cataracts || id:ebi-a-GCST90018814	Cataracts	Cataracts || ||	TRUE	igd	0.0712	NA	6	32202920	4.08413e-32	finn-b-E4_DM1OPTH	Type 1 diabetes with ophthalmic complications || id:finn-b-E4_DM1OPTH	TRUE	reported	igd	2	1	TRUE	0.0715192	139.253
rs6679677	A	C	A	C	0.5539	0.0317	0.1466	0.114614	FALSE	FALSE	FALSE	ebi-a-GCST90018814	1	114303808	0.0129	491877	0.01417	Cataracts || id:ebi-a-GCST90018814	Cataracts	Cataracts || ||	TRUE	igd	0.0415	NA	1	114303808	1.53003e-40	finn-b-E4_DM1OPTH	Type 1 diabetes with ophthalmic complications || id:finn-b-E4_DM1OPTH	TRUE	reported	igd	2	1	TRUE	0.0767678	178.142
rs689	T	A	T	A	0.5411	-0.0077	0.7913	0.793936	FALSE	TRUE	FALSE	ebi-a-GCST90018814	11	2182224	0.0088	491877	0.3831	Cataracts || id:ebi-a-GCST90018814	Cataracts	Cataracts || ||	TRUE	igd	0.039	NA	11	2182224	8.40621e-44	finn-b-E4_DM1OPTH	Type 1 diabetes with ophthalmic complications || id:finn-b-E4_DM1OPTH	TRUE	reported	igd	2	1	TRUE	0.0967049	192.498
rs705700	C	T	C	T	0.1835	-0.0012	0.3861	0.362207	FALSE	FALSE	FALSE	ebi-a-GCST90018814	12	56389293	0.0067	491877	0.8523	Cataracts || id:ebi-a-GCST90018814	Cataracts	Cataracts || ||	TRUE	igd	0.0299	NA	12	56389293	8.87994e-10	finn-b-E4_DM1OPTH	Type 1 diabetes with ophthalmic complications || id:finn-b-E4_DM1OPTH	TRUE	reported	igd	2	1	TRUE	0.0159625	37.6643
rs7234029	G	A	G	A	0.2177	-0.0127	0.1716	0.214471	FALSE	FALSE	FALSE	ebi-a-GCST90018814	18	12877060	0.0072	491877	0.0767397	Cataracts || id:ebi-a-GCST90018814	Cataracts	Cataracts || ||	TRUE	igd	0.0384	NA	18	12877060	1.492e-08	finn-b-E4_DM1OPTH	Type 1 diabetes with ophthalmic complications || id:finn-b-E4_DM1OPTH	TRUE	reported	igd	2	1	TRUE	0.0134742	32.1406
rs74203920	T	C	T	C	0.4969	0.0566	0.03713	0.0211273	FALSE	FALSE	FALSE	ebi-a-GCST90018814	21	45714294	0.0284	491877	0.04617	Cataracts || id:ebi-a-GCST90018814	Cataracts	Cataracts || ||	TRUE	igd	0.0772	NA	21	45714294	1.213e-10	finn-b-E4_DM1OPTH	Type 1 diabetes with ophthalmic complications || id:finn-b-E4_DM1OPTH	TRUE	reported	igd	2	1	TRUE	0.0176547	41.4289
rs9265832	A	G	A	G	0.5474	0.0149	0.6063	0.627975	FALSE	FALSE	FALSE	ebi-a-GCST90018814	6	31311480	0.0065	491877	0.0213201	Cataracts || id:ebi-a-GCST90018814	Cataracts	Cataracts || ||	TRUE	igd	0.0305	NA	6	31311480	5.33703e-72	finn-b-E4_DM1OPTH	Type 1 diabetes with ophthalmic complications || id:finn-b-E4_DM1OPTH	TRUE	reported	igd	2	1	TRUE	0.143052	322.114
rs9275380	C	A	C	A	1.5806	0.0249	0.1434	0.0952302	FALSE	FALSE	FALSE	ebi-a-GCST90018814	6	32668814	0.0105	491877	0.0172401	Cataracts || id:ebi-a-GCST90018814	Cataracts	Cataracts || ||	TRUE	igd	0.0424	NA	6	32668814	1e-200	finn-b-E4_DM1OPTH	Type 1 diabetes with ophthalmic complications || id:finn-b-E4_DM1OPTH	TRUE	reported	igd	2	1	TRUE	0.613764	1389.67

[truncated: 3 more sheets: with other specifiedmultipleuns, results_subgroup, confounding analysis]
