# Supplementary material for: Type 1 Diabetes and Cataracts: Investigating Mediating Effects of Serum Metabolites Using Bidirectional Mendelian Randomization
Source: Metabolites. 2024 Nov 20;14(11):644. doi: 10.3390/metabo14110644 (PMC11596039; doi:10.3390/metabo14110644)
Supplement: Supplementary file 1 [file metabolites-14-00644-s001.zip › Supplementary Material 3 Excel 2.xlsx]

## Sheet: ivs_T1D-serum
SNP	effect_allele.exposure	other_allele.exposure	effect_allele.outcome	other_allele.outcome	beta.exposure	beta.outcome	eaf.exposure	eaf.outcome	remove	palindromic	ambiguous	id.outcome	chr.outcome	pos.outcome	pval.outcome	se.outcome	samplesize.outcome	outcome	mr_keep.outcome	pval_origin.outcome	chr.exposure	pos.exposure	se.exposure	pval.exposure	samplesize.exposure	exposure	mr_keep.exposure	pval_origin.exposure	id.exposure	action	SNP_index	mr_keep	R2	F
rs10006723	T	G	T	G	0.170956	-0.000860873	0.052858	0.0452314	FALSE	FALSE	FALSE	Dy9WJi	4	101752577	0.961162	0.0176786	406781	cataract	TRUE	reported	4	101752577	0.0345341	7.40711e-07	8192	GCST90199621	TRUE	reported	z65vtY	2	1	TRUE	0.00298253	24.5
rs10826332	A	T	A	T	-0.142187	-0.0101713	0.0770596	0.0393724	FALSE	TRUE	FALSE	Dy9WJi	10	59620508	0.593446	0.0190528	406781	cataract	TRUE	reported	10	59620508	0.0286481	6.9336e-07	8192	GCST90199621	TRUE	reported	z65vtY	2	1	TRUE	0.00299802	24.6276
rs10900223	C	T	C	T	-0.105448	-0.00355611	0.250122	0.286299	FALSE	FALSE	FALSE	Dy9WJi	10	45526183	0.661592	0.00812424	406781	cataract	TRUE	reported	10	45526183	0.0176162	2.15271e-09	8192	GCST90199621	TRUE	reported	z65vtY	2	1	TRUE	0.00435479	35.8217
rs115168226	G	A	G	A	-0.446554	-0.0280268	0.00618191	0.02546	FALSE	FALSE	FALSE	Dy9WJi	4	39615371	0.229311	0.0233141	406781	cataract	TRUE	reported	4	39615371	0.097039	4.18852e-06	8192	GCST90199621	TRUE	reported	z65vtY	2	1	TRUE	0.00257836	21.1714
rs1171617	T	G	T	G	0.443332	0.00762607	0.770118	0.839532	FALSE	FALSE	FALSE	Dy9WJi	10	59707424	0.445981	0.0100062	406781	cataract	TRUE	reported	10	59707424	0.0179927	4.75726e-134	8192	GCST90199621	TRUE	reported	z65vtY	2	1	TRUE	0.0689965	606.959
rs13247874	T	C	T	C	-0.103668	0.000343508	0.190234	0.177912	FALSE	FALSE	FALSE	Dy9WJi	7	73596112	0.971458	0.00960067	406781	cataract	TRUE	reported	7	73596112	0.0195859	1.20324e-07	8192	GCST90199621	TRUE	reported	z65vtY	2	1	TRUE	0.00340824	28.0089
rs138190991	A	T	A	T	-0.212246	0.0223476	0.0301671	0.0339809	FALSE	TRUE	FALSE	Dy9WJi	10	59984318	0.274533	0.0204521	406781	cataract	TRUE	reported	10	59984318	0.0448917	2.26798e-06	8192	GCST90199621	TRUE	reported	z65vtY	2	1	TRUE	0.00272128	22.3481
rs141857125	C	T	C	T	-0.438422	0.00443075	0.00817656	0.00317008	FALSE	FALSE	FALSE	Dy9WJi	6	58396294	0.945531	0.0648525	406781	cataract	TRUE	reported	6	58396294	0.0855532	2.98241e-07	8192	GCST90199621	TRUE	reported	z65vtY	2	1	TRUE	0.00319545	26.2546
rs149235996	G	A	G	A	-0.56909	0.0396925	0.0120372	0.00434332	FALSE	FALSE	FALSE	Dy9WJi	5	151340348	0.484058	0.0567205	406781	cataract	TRUE	reported	5	151340348	0.0700396	4.46387e-16	8192	GCST90199621	TRUE	reported	z65vtY	2	1	TRUE	0.00799464	66.0037
rs2625939	T	C	T	C	0.0859678	-0.000764407	0.228206	0.162254	FALSE	FALSE	FALSE	Dy9WJi	12	94623634	0.938886	0.00997012	406781	cataract	TRUE	reported	12	94623634	0.0183528	2.81073e-06	8192	GCST90199621	TRUE	reported	z65vtY	2	1	TRUE	0.00267126	21.9362
rs72836546	T	C	T	C	-0.0906795	-0.00354242	0.23482	0.218259	FALSE	FALSE	FALSE	Dy9WJi	6	14093088	0.690645	0.00890102	406781	cataract	TRUE	reported	6	14093088	0.0180707	5.22043e-07	8192	GCST90199621	TRUE	reported	z65vtY	2	1	TRUE	0.0030644	25.1746
rs7405832	C	T	C	T	-0.0726066	-0.00959927	0.458839	0.523282	FALSE	FALSE	FALSE	Dy9WJi	17	19520268	0.197292	0.00744531	406781	cataract	TRUE	reported	17	19520268	0.0157816	4.21079e-06	8192	GCST90199621	TRUE	reported	z65vtY	2	1	TRUE	0.00257715	21.1614
rs79717472	G	A	G	A	-0.218081	-0.0336853	0.0280471	0.009503	FALSE	FALSE	FALSE	Dy9WJi	9	120853883	0.37681	0.0381146	406781	cataract	TRUE	reported	9	120853883	0.0461728	2.32235e-06	8192	GCST90199621	TRUE	reported	z65vtY	2	1	TRUE	0.00271577	22.3027
rs11070230	G	A	G	A	-0.230238	0.0369234	0.971915	0.995671	FALSE	FALSE	FALSE	dp0qeq	15	39725132	0.512028	0.0563129	406781	cataract	TRUE	reported	15	39725132	0.0500968	4.30982e-06	7306	GCST90199622	TRUE	reported	Zg1CW7	2	1	TRUE	0.00288271	21.1162
rs117191976	T	G	T	G	0.561037	0.121424	0.00442784	0.000962757	FALSE	FALSE	FALSE	dp0qeq	8	7071429	0.319864	0.122066	406781	cataract	TRUE	reported	8	7071429	0.121863	4.14808e-06	7306	GCST90199622	TRUE	reported	Zg1CW7	2	1	TRUE	0.00289269	21.1895
rs186382517	C	T	C	T	1.05299	-0.0187169	0.00144389	0.0451978	FALSE	FALSE	FALSE	dp0qeq	2	127497198	0.297147	0.0179526	406781	cataract	TRUE	reported	2	127497198	0.215383	1.01397e-06	7306	GCST90199622	TRUE	reported	Zg1CW7	2	1	TRUE	0.00326083	23.895
rs2749463	C	G	C	G	-0.10725	-0.00851973	0.844828	0.870876	FALSE	TRUE	FALSE	dp0qeq	14	49018533	0.439731	0.0110267	406781	cataract	TRUE	reported	14	49018533	0.022653	2.19626e-06	7306	GCST90199622	TRUE	reported	Zg1CW7	2	1	TRUE	0.00305867	22.4091
rs62209511	T	C	T	C	-0.194544	0.0224335	0.0387693	0.0724845	FALSE	FALSE	FALSE	dp0qeq	21	23369148	0.118177	0.0143577	406781	cataract	TRUE	reported	21	23369148	0.0425626	4.85941e-06	7306	GCST90199622	TRUE	reported	Zg1CW7	2	1	TRUE	0.00285141	20.8863
rs7004632	A	G	A	G	0.319567	-0.016714	0.0144798	0.0138008	FALSE	FALSE	FALSE	dp0qeq	8	101221011	0.594645	0.0314104	406781	cataract	TRUE	reported	8	101221011	0.068531	3.1148e-06	7306	GCST90199622	TRUE	reported	Zg1CW7	2	1	TRUE	0.00296742	21.7386
rs72638543	T	C	T	C	0.185887	0.0137367	0.0417238	0.0364029	FALSE	FALSE	FALSE	dp0qeq	1	6935462	0.485534	0.0196962	406781	cataract	TRUE	reported	1	6935462	0.0404404	4.29519e-06	7306	GCST90199622	TRUE	reported	Zg1CW7	2	1	TRUE	0.00288359	21.1226
rs73801273	T	C	T	C	0.243319	-0.0179365	0.0261245	0.00773118	FALSE	FALSE	FALSE	dp0qeq	5	167537696	0.670842	0.0422042	406781	cataract	TRUE	reported	5	167537696	0.0511669	1.98052e-06	7306	GCST90199622	TRUE	reported	Zg1CW7	2	1	TRUE	0.00308569	22.6076
rs9943251	A	G	A	G	0.0830144	-0.00117461	0.315014	0.270173	FALSE	FALSE	FALSE	dp0qeq	1	151944639	0.88711	0.0082741	406781	cataract	TRUE	reported	1	151944639	0.0176575	2.58422e-06	7306	GCST90199622	TRUE	reported	Zg1CW7	2	1	TRUE	0.00301618	22.0968
rs113410972	A	G	A	G	0.141264	0.00904207	0.135389	0.138747	FALSE	FALSE	FALSE	hhjm2P	3	134325888	0.397888	0.0106956	406781	cataract	TRUE	reported	3	134325888	0.0309121	4.88054e-06	4641	GCST90199623	TRUE	reported	zk53YE	2	1	TRUE	0.00447965	20.8746
rs117257402	T	C	T	C	0.523098	-0.0409777	0.00954654	0.00761602	FALSE	FALSE	FALSE	hhjm2P	7	83782516	0.342422	0.0431622	406781	cataract	TRUE	reported	7	83782516	0.106839	9.77447e-07	4641	GCST90199623	TRUE	reported	zk53YE	2	1	TRUE	0.00513875	23.9618
rs1230433	A	G	A	G	-0.105534	0.00174992	0.655467	0.691064	FALSE	FALSE	FALSE	hhjm2P	13	46195297	0.826981	0.008006	406781	cataract	TRUE	reported	13	46195297	0.021612	1.04432e-06	4641	GCST90199623	TRUE	reported	zk53YE	2	1	TRUE	0.00511161	23.8346
rs1254839	G	A	G	A	-0.107757	-0.0144894	0.322023	0.347849	FALSE	FALSE	FALSE	hhjm2P	14	61953888	0.061573	0.00775098	406781	cataract	TRUE	reported	14	61953888	0.0223276	1.39183e-06	4641	GCST90199623	TRUE	reported	zk53YE	2	1	TRUE	0.00499369	23.282
rs1360005	C	T	C	T	0.097467	-0.00190164	0.510903	0.555312	FALSE	FALSE	FALSE	hhjm2P	10	95311303	0.797809	0.00742299	406781	cataract	TRUE	reported	10	95311303	0.0207116	2.52725e-06	4641	GCST90199623	TRUE	reported	zk53YE	2	1	TRUE	0.00474907	22.1361
rs141782806	C	T	C	T	-0.367335	0.00607954	0.0169583	0.0546467	FALSE	FALSE	FALSE	hhjm2P	21	22791486	0.708598	0.0162668	406781	cataract	TRUE	reported	21	22791486	0.0795794	3.91306e-06	4641	GCST90199623	TRUE	reported	zk53YE	2	1	TRUE	0.00457007	21.2979
rs147666382	A	G	A	G	-0.2699	0.010704	0.0362508	0.011071	FALSE	FALSE	FALSE	hhjm2P	2	209703171	0.760999	0.035191	406781	cataract	TRUE	reported	2	209703171	0.0550729	9.54593e-07	4641	GCST90199623	TRUE	reported	zk53YE	2	1	TRUE	0.00514845	24.0073
rs3935534	C	G	C	G	-0.105364	0.00877195	0.682113	0.726026	FALSE	TRUE	FALSE	hhjm2P	15	61386873	0.289715	0.00828521	406781	cataract	TRUE	reported	15	61386873	0.0225011	2.83227e-06	4641	GCST90199623	TRUE	reported	zk53YE	2	1	TRUE	0.00470239	21.9174
rs6006574	C	G	C	G	0.285259	-0.0130854	0.0282214	0.0466143	FALSE	TRUE	FALSE	hhjm2P	22	43905879	0.45721	0.017601	406781	cataract	TRUE	reported	22	43905879	0.0623725	4.7969e-06	4641	GCST90199623	TRUE	reported	zk53YE	2	1	TRUE	0.00448671	20.9076
rs62317587	C	A	C	A	-0.475907	-0.0341028	0.0101798	0.00377172	FALSE	FALSE	FALSE	hhjm2P	4	58402103	0.575288	0.0608674	406781	cataract	TRUE	reported	4	58402103	0.103471	4.23694e-06	4641	GCST90199623	TRUE	reported	zk53YE	2	1	TRUE	0.00453754	21.1456
rs72552153	A	G	A	G	-0.451935	-0.101484	0.0123004	0.00358693	FALSE	FALSE	FALSE	hhjm2P	11	123627498	0.112038	0.0638625	406781	cataract	TRUE	reported	11	123627498	0.0933029	1.27418e-06	4641	GCST90199623	TRUE	reported	zk53YE	2	1	TRUE	0.00502991	23.4517
rs72670481	T	C	T	C	-0.287487	0.0261011	0.0444222	0.0434624	FALSE	FALSE	FALSE	hhjm2P	1	68255458	0.152997	0.018265	406781	cataract	TRUE	reported	1	68255458	0.0506395	1.36972e-08	4641	GCST90199623	TRUE	reported	zk53YE	2	1	TRUE	0.00689669	32.2159
rs75183407	T	C	T	C	-0.330457	0.019597	0.0230852	0.0368899	FALSE	FALSE	FALSE	hhjm2P	12	129779913	0.327196	0.0200015	406781	cataract	TRUE	reported	12	129779913	0.0688133	1.56907e-06	4641	GCST90199623	TRUE	reported	zk53YE	2	1	TRUE	0.00494448	23.0514
rs9855944	A	G	A	G	0.0992769	-0.00370332	0.360843	0.383758	FALSE	FALSE	FALSE	hhjm2P	3	141700065	0.625	0.0075767	406781	cataract	TRUE	reported	3	141700065	0.0216311	4.44236e-06	4641	GCST90199623	TRUE	reported	zk53YE	2	1	TRUE	0.00451815	21.0548
rs1271526	T	C	T	C	0.0916728	-0.0145098	0.824509	0.837853	FALSE	FALSE	FALSE	KOBtrb	10	120838827	0.145911	0.00997835	406781	cataract	TRUE	reported	10	120838827	0.0200283	4.71341e-06	8260	GCST90199624	TRUE	reported	dh5AXY	2	1	TRUE	0.00252995	20.9454
rs1505993	T	C	T	C	-0.24093	-0.0264321	0.0219714	0.036339	FALSE	FALSE	FALSE	KOBtrb	5	40519286	0.175369	0.0195049	406781	cataract	TRUE	reported	5	40519286	0.0524855	4.42373e-06	8260	GCST90199624	TRUE	reported	dh5AXY	2	1	TRUE	0.00254458	21.0668
rs16909710	T	C	T	C	-0.19262	-0.0154986	0.0418998	0.0199576	FALSE	FALSE	FALSE	KOBtrb	12	14111937	0.562775	0.0267807	406781	cataract	TRUE	reported	12	14111937	0.0384132	5.31941e-07	8260	GCST90199624	TRUE	reported	dh5AXY	2	1	TRUE	0.00303488	25.1383
rs375709482	T	C	T	C	-0.255607	-0.00921605	0.0190974	0.0124299	FALSE	FALSE	FALSE	KOBtrb	6	114434155	0.784354	0.0336783	406781	cataract	TRUE	reported	6	114434155	0.0555964	4.27499e-06	8260	GCST90199624	TRUE	reported	dh5AXY	2	1	TRUE	0.00255248	21.1323
rs3779084	G	A	G	A	0.0853795	-0.000898687	0.212634	0.29342	FALSE	FALSE	FALSE	KOBtrb	7	50501037	0.912256	0.00815555	406781	cataract	TRUE	reported	7	50501037	0.0186386	4.63251e-06	8260	GCST90199624	TRUE	reported	dh5AXY	2	1	TRUE	0.00253395	20.9786
rs62326335	G	C	G	C	-0.0890288	-0.00010909	0.236388	0.330695	FALSE	TRUE	FALSE	KOBtrb	4	171966715	0.988902	0.00784264	406781	cataract	TRUE	reported	4	171966715	0.0182274	1.03783e-06	8260	GCST90199624	TRUE	reported	dh5AXY	2	1	TRUE	0.00287991	23.851
rs6443435	C	T	C	T	0.0729509	0.00255478	0.555966	0.658243	FALSE	FALSE	FALSE	KOBtrb	3	177202726	0.743437	0.00780549	406781	cataract	TRUE	reported	3	177202726	0.0155727	2.80605e-06	8260	GCST90199624	TRUE	reported	dh5AXY	2	1	TRUE	0.00264973	21.9396
rs7073480	C	T	C	T	0.121973	0.015385	0.886196	0.900478	FALSE	FALSE	FALSE	KOBtrb	10	13172160	0.210567	0.0122883	406781	cataract	TRUE	reported	10	13172160	0.0241952	4.62648e-07	8260	GCST90199624	TRUE	reported	dh5AXY	2	1	TRUE	0.00306729	25.4076
rs72770519	A	G	A	G	-0.0980699	-0.0170978	0.162015	0.137727	FALSE	FALSE	FALSE	KOBtrb	16	22787037	0.110272	0.0107064	406781	cataract	TRUE	reported	16	22787037	0.0209321	2.79769e-06	8260	GCST90199624	TRUE	reported	dh5AXY	2	1	TRUE	0.00265041	21.9453
rs76464474	T	G	T	G	0.398426	-0.0036218	0.00903651	0.0252598	FALSE	FALSE	FALSE	KOBtrb	5	124970733	0.878823	0.0237555	406781	cataract	TRUE	reported	5	124970733	0.0814489	9.99571e-07	8260	GCST90199624	TRUE	reported	dh5AXY	2	1	TRUE	0.00288861	23.9232
rs1020048	C	A	C	A	-0.102991	-0.000196565	0.809931	0.832692	FALSE	FALSE	FALSE	cmttoF	9	84052078	0.984058	0.00983741	406781	cataract	TRUE	reported	9	84052078	0.0198761	2.19934e-07	8243	GCST90199625	TRUE	reported	G4DrG1	2	1	TRUE	0.00324667	26.843
rs12216870	T	C	T	C	-0.256812	0.0253699	0.0196162	0.011968	FALSE	FALSE	FALSE	cmttoF	8	9495449	0.464032	0.0346477	406781	cataract	TRUE	reported	8	9495449	0.0555271	3.74623e-06	8243	GCST90199625	TRUE	reported	G4DrG1	2	1	TRUE	0.00258827	21.3853
rs146902454	C	T	C	T	-0.222442	-0.003044	0.0354437	0.0770048	FALSE	FALSE	FALSE	cmttoF	20	51754403	0.826414	0.0138803	406781	cataract	TRUE	reported	20	51754403	0.0421167	1.2809e-07	8243	GCST90199625	TRUE	reported	G4DrG1	2	1	TRUE	0.00337266	27.8881
rs3138108	T	C	T	C	0.0870865	0.00844572	0.230257	0.216361	FALSE	FALSE	FALSE	cmttoF	2	227802190	0.349285	0.00902343	406781	cataract	TRUE	reported	2	227802190	0.0182194	1.75401e-06	8243	GCST90199625	TRUE	reported	G4DrG1	2	1	TRUE	0.00276405	22.8417
rs390784	T	G	T	G	0.076227	-0.00176172	0.464723	0.48954	FALSE	FALSE	FALSE	cmttoF	19	43984037	0.811345	0.00738071	406781	cataract	TRUE	reported	19	43984037	0.0154744	8.39336e-07	8243	GCST90199625	TRUE	reported	G4DrG1	2	1	TRUE	0.00293514	24.2597
rs66676945	T	C	T	C	0.0997286	-0.00406344	0.18189	0.157801	FALSE	FALSE	FALSE	cmttoF	5	158982497	0.687504	0.0101019	406781	cataract	TRUE	reported	5	158982497	0.0200715	6.74151e-07	8243	GCST90199625	TRUE	reported	G4DrG1	2	1	TRUE	0.00298604	24.6817
rs74981086	A	G	A	G	-0.207867	0.0147713	0.0321797	0.0362997	FALSE	FALSE	FALSE	cmttoF	9	26798495	0.451944	0.0196381	406781	cataract	TRUE	reported	9	26798495	0.044132	2.47574e-06	8243	GCST90199625	TRUE	reported	G4DrG1	2	1	TRUE	0.00268418	22.1798
rs76954145	T	C	T	C	-0.192677	-0.00538195	0.0434198	0.0272934	FALSE	FALSE	FALSE	cmttoF	10	101716593	0.813175	0.0227728	406781	cataract	TRUE	reported	10	101716593	0.0380845	4.2103e-07	8243	GCST90199625	TRUE	reported	G4DrG1	2	1	TRUE	0.0030955	25.5893
rs7708674	T	C	T	C	-0.13605	-0.0052649	0.0742635	0.0834011	FALSE	FALSE	FALSE	cmttoF	5	61263052	0.693341	0.0133517	406781	cataract	TRUE	reported	5	61263052	0.0295137	4.032e-06	8243	GCST90199625	TRUE	reported	G4DrG1	2	1	TRUE	0.00257126	21.2444
rs78762284	A	G	A	G	0.1179	0.00649662	0.14571	0.10807	FALSE	FALSE	FALSE	cmttoF	12	110706960	0.592438	0.0121363	406781	cataract	TRUE	reported	12	110706960	0.0220764	9.26651e-08	8243	GCST90199625	TRUE	reported	G4DrG1	2	1	TRUE	0.00344815	28.5145
rs10518870	G	A	G	A	0.0728152	-0.0123621	0.559125	0.614971	FALSE	FALSE	FALSE	HRHLuj	15	56725690	0.103039	0.00758271	406781	cataract	TRUE	reported	15	56725690	0.0159215	4.79876e-06	7965	GCST90199626	TRUE	reported	7grrDe	2	1	TRUE	0.0026191	20.9106
rs1165215	A	G	A	G	0.108263	0.00237814	0.556451	0.627274	FALSE	FALSE	FALSE	HRHLuj	6	25798704	0.754988	0.00762054	406781	cataract	TRUE	reported	6	25798704	0.0156013	3.93898e-12	7965	GCST90199626	TRUE	reported	7grrDe	2	1	TRUE	0.00600945	48.1426
rs117776343	C	A	C	A	-0.254301	0.017429	0.0229805	0.00993969	FALSE	FALSE	FALSE	HRHLuj	14	91044447	0.638311	0.037078	406781	cataract	TRUE	reported	14	91044447	0.0519299	9.73115e-07	7965	GCST90199626	TRUE	reported	7grrDe	2	1	TRUE	0.00300172	23.9746
rs13038820	A	G	A	G	-0.108314	-0.00605481	0.152841	0.174765	FALSE	FALSE	FALSE	HRHLuj	20	38613187	0.533788	0.00973077	406781	cataract	TRUE	reported	20	38613187	0.0216513	5.65531e-07	7965	GCST90199626	TRUE	reported	7grrDe	2	1	TRUE	0.00313223	25.0203
rs1339135	G	A	G	A	-0.102275	0.00961256	0.142632	0.133391	FALSE	FALSE	FALSE	HRHLuj	1	164891445	0.374842	0.0108318	406781	cataract	TRUE	reported	1	164891445	0.0221736	3.97938e-06	7965	GCST90199626	TRUE	reported	7grrDe	2	1	TRUE	0.00266393	21.2695
rs142739097	G	A	G	A	-0.281069	-0.0230501	0.0170605	0.0366446	FALSE	FALSE	FALSE	HRHLuj	3	82428809	0.241778	0.0196916	406781	cataract	TRUE	reported	3	82428809	0.0600788	2.8921e-06	7965	GCST90199626	TRUE	reported	7grrDe	2	1	TRUE	0.00274035	21.8814
rs354710	T	C	T	C	0.0973775	-0.00608835	0.587063	0.618865	FALSE	FALSE	FALSE	HRHLuj	2	143129515	0.421057	0.00756703	406781	cataract	TRUE	reported	2	143129515	0.0160404	1.27297e-09	7965	GCST90199626	TRUE	reported	7grrDe	2	1	TRUE	0.00460571	36.8449
rs41294573	T	C	T	C	0.148756	0.0321024	0.0615182	0.0253904	FALSE	FALSE	FALSE	HRHLuj	10	5983272	0.170598	0.0234276	406781	cataract	TRUE	reported	10	5983272	0.0320487	3.45762e-06	7965	GCST90199626	TRUE	reported	7grrDe	2	1	TRUE	0.00269755	21.5387
rs4148325	T	C	T	C	0.160369	0.00667703	0.326316	0.392112	FALSE	FALSE	FALSE	HRHLuj	2	233764663	0.377121	0.00755994	406781	cataract	TRUE	reported	2	233764663	0.0164451	1.81218e-22	7965	GCST90199626	TRUE	reported	7grrDe	2	1	TRUE	0.0117985	95.0733
rs4952404	T	C	T	C	0.0900816	-0.00996718	0.209216	0.273208	FALSE	FALSE	FALSE	HRHLuj	2	40333490	0.231594	0.00833194	406781	cataract	TRUE	reported	2	40333490	0.0193387	3.1916e-06	7965	GCST90199626	TRUE	reported	7grrDe	2	1	TRUE	0.00271675	21.6924
rs55953511	A	G	A	G	0.260906	-0.0292573	0.0251338	0.0138094	FALSE	FALSE	FALSE	HRHLuj	2	88277900	0.364739	0.0322795	406781	cataract	TRUE	reported	2	88277900	0.0506967	2.65512e-07	7965	GCST90199626	TRUE	reported	7grrDe	2	1	TRUE	0.00331422	26.4789
rs610480	G	A	G	A	0.0847289	0.00818603	0.764105	0.779077	FALSE	FALSE	FALSE	HRHLuj	6	139895926	0.358895	0.00892237	406781	cataract	TRUE	reported	6	139895926	0.0185433	4.89465e-06	7965	GCST90199626	TRUE	reported	7grrDe	2	1	TRUE	0.00261437	20.8728
rs62344716	A	G	A	G	-0.150456	0.0130722	0.065916	0.052876	FALSE	FALSE	FALSE	HRHLuj	4	170071702	0.43091	0.0165967	406781	cataract	TRUE	reported	4	170071702	0.0311209	1.33435e-06	7965	GCST90199626	TRUE	reported	7grrDe	2	1	TRUE	0.00292588	23.3671
rs74323113	T	G	T	G	0.240073	-0.0290956	0.0231871	0.0275071	FALSE	FALSE	FALSE	HRHLuj	4	110473158	0.199895	0.0226981	406781	cataract	TRUE	reported	4	110473158	0.0515337	3.18436e-06	7965	GCST90199626	TRUE	reported	7grrDe	2	1	TRUE	0.00271729	21.6968
rs76961499	T	C	T	C	-0.174429	0.00716506	0.0443616	0.061717	FALSE	FALSE	FALSE	HRHLuj	10	123940473	0.641659	0.0153961	406781	cataract	TRUE	reported	10	123940473	0.0379757	4.36543e-06	7965	GCST90199626	TRUE	reported	7grrDe	2	1	TRUE	0.00264175	21.092
rs80253618	A	G	A	G	0.145764	0.00987149	0.114498	0.0793614	FALSE	FALSE	FALSE	HRHLuj	4	169940405	0.468421	0.0136149	406781	cataract	TRUE	reported	4	169940405	0.0245961	3.09841e-09	7965	GCST90199626	TRUE	reported	7grrDe	2	1	TRUE	0.00439007	35.1123
rs8058114	A	G	A	G	0.0980895	0.00531211	0.167555	0.13513	FALSE	FALSE	FALSE	HRHLuj	16	12603772	0.622008	0.0107749	406781	cataract	TRUE	reported	16	12603772	0.0207577	2.29605e-06	7965	GCST90199626	TRUE	reported	7grrDe	2	1	TRUE	0.00279566	22.3243
rs10168931	A	G	A	G	0.203073	-0.00561034	0.237802	0.177747	FALSE	FALSE	FALSE	GhWjmI	2	73650092	0.558963	0.00960045	406781	cataract	TRUE	reported	2	73650092	0.02127	1.32992e-21	5606	GCST90199627	TRUE	reported	isSjeY	2	1	TRUE	0.0159997	91.1201
rs117299913	C	T	C	T	0.27471	0.00851106	0.0263158	0.0367873	FALSE	FALSE	FALSE	GhWjmI	6	124610707	0.672877	0.0201588	406781	cataract	TRUE	reported	6	124610707	0.0585098	2.66467e-06	5606	GCST90199627	TRUE	reported	isSjeY	2	1	TRUE	0.00391683	22.0362
rs13296886	G	C	G	C	-0.158395	0.00867297	0.0835143	0.0892318	FALSE	TRUE	FALSE	GhWjmI	9	81723130	0.500567	0.0128756	406781	cataract	TRUE	reported	9	81723130	0.0335323	2.31636e-06	5606	GCST90199627	TRUE	reported	isSjeY	2	1	TRUE	0.00396441	22.305
rs145450037	C	A	C	A	-0.417245	-0.000455361	0.0109299	0.0132601	FALSE	FALSE	FALSE	GhWjmI	8	6864294	0.988686	0.0321121	406781	cataract	TRUE	reported	8	6864294	0.0891187	2.84233e-06	5606	GCST90199627	TRUE	reported	isSjeY	2	1	TRUE	0.0038949	21.9124
rs149122905	G	A	G	A	0.414825	-0.0958443	0.010359	0.00215717	FALSE	FALSE	FALSE	GhWjmI	5	102029922	0.220406	0.0782115	406781	cataract	TRUE	reported	5	102029922	0.0905551	4.62956e-06	5606	GCST90199627	TRUE	reported	isSjeY	2	1	TRUE	0.00372931	20.9773
rs17360657	C	T	C	T	0.238255	-0.00418437	0.0336427	0.0287958	FALSE	FALSE	FALSE	GhWjmI	6	36548250	0.851666	0.0223772	406781	cataract	TRUE	reported	6	36548250	0.0504986	2.38105e-06	5606	GCST90199627	TRUE	reported	isSjeY	2	1	TRUE	0.00395504	22.2521
rs182387902	T	C	T	C	-0.469348	-0.00142518	0.0100683	0.0267274	FALSE	FALSE	FALSE	GhWjmI	1	7573804	0.951437	0.0234011	406781	cataract	TRUE	reported	1	7573804	0.0920617	3.42909e-07	5606	GCST90199627	TRUE	reported	isSjeY	2	1	TRUE	0.00461498	25.9823
rs2140898	G	A	G	A	-0.187249	-0.00411114	0.06269	0.0724455	FALSE	FALSE	FALSE	GhWjmI	7	154799657	0.773485	0.0142838	406781	cataract	TRUE	reported	7	154799657	0.037458	5.76543e-07	5606	GCST90199627	TRUE	reported	isSjeY	2	1	TRUE	0.00443777	24.9801
rs62053878	T	C	T	C	-0.307882	0.0128778	0.0191106	0.0369091	FALSE	FALSE	FALSE	GhWjmI	17	13932613	0.51137	0.0196097	406781	cataract	TRUE	reported	17	13932613	0.0672143	4.63646e-06	5606	GCST90199627	TRUE	reported	isSjeY	2	1	TRUE	0.00372881	20.9744
rs6507370	C	T	C	T	0.0923915	0.00556059	0.373838	0.392822	FALSE	FALSE	FALSE	GhWjmI	18	40588675	0.461154	0.00754543	406781	cataract	TRUE	reported	18	40588675	0.0189886	1.14088e-06	5606	GCST90199627	TRUE	reported	isSjeY	2	1	TRUE	0.00420528	23.6659
rs758072	T	G	T	G	0.171213	0.0233229	0.0731357	0.0455399	FALSE	FALSE	FALSE	GhWjmI	2	241144457	0.185501	0.0176154	406781	cataract	TRUE	reported	2	241144457	0.0359573	1.92102e-06	5606	GCST90199627	TRUE	reported	isSjeY	2	1	TRUE	0.00402804	22.6644
rs77556524	G	C	G	C	-0.335972	-0.0417145	0.016622	0.0162616	FALSE	TRUE	FALSE	GhWjmI	5	174783352	0.153134	0.0292007	406781	cataract	TRUE	reported	5	174783352	0.0714166	2.54621e-06	5606	GCST90199627	TRUE	reported	isSjeY	2	1	TRUE	0.00393227	22.1235
rs80205778	A	G	A	G	0.467453	0.0159513	0.00948461	0.00989218	FALSE	FALSE	FALSE	GhWjmI	11	61173072	0.671715	0.0376392	406781	cataract	TRUE	reported	11	61173072	0.0945412	7.63638e-07	5606	GCST90199627	TRUE	reported	isSjeY	2	1	TRUE	0.00434201	24.4387
rs8084246	A	G	A	G	0.101796	0.00324395	0.281514	0.196601	FALSE	FALSE	FALSE	GhWjmI	18	11772231	0.72624	0.00926492	406781	cataract	TRUE	reported	18	11772231	0.02024	4.91927e-07	5606	GCST90199627	TRUE	reported	isSjeY	2	1	TRUE	0.00449192	25.2863
rs10014780	G	A	G	A	-0.0956574	0.00704044	0.159583	0.154381	FALSE	FALSE	FALSE	Ooq8dI	4	66474932	0.49298	0.0102694	406781	cataract	TRUE	reported	4	66474932	0.0209224	4.83094e-06	8289	GCST90199628	TRUE	reported	SY7GSd	2	1	TRUE	0.00251546	20.8982
rs10181994	T	A	T	A	0.0821837	-0.00476722	0.691427	0.727573	FALSE	TRUE	FALSE	Ooq8dI	2	126725507	0.563117	0.00824468	406781	cataract	TRUE	reported	2	126725507	0.0169317	1.21096e-06	8289	GCST90199628	TRUE	reported	SY7GSd	2	1	TRUE	0.00283423	23.554
rs10966648	T	C	T	C	-0.0937684	0.0138461	0.745054	0.800981	FALSE	FALSE	FALSE	Ooq8dI	9	2512056	0.134221	0.00924514	406781	cataract	TRUE	reported	9	2512056	0.0178574	1.51321e-07	8289	GCST90199628	TRUE	reported	SY7GSd	2	1	TRUE	0.00331537	27.5659
rs114734560	T	C	T	C	-0.35764	0.0311627	0.0102702	0.0237023	FALSE	FALSE	FALSE	Ooq8dI	1	33744394	0.209173	0.0248141	406781	cataract	TRUE	reported	1	33744394	0.076823	3.23383e-06	8289	GCST90199628	TRUE	reported	SY7GSd	2	1	TRUE	0.0026078	21.6673
rs12138831	T	G	T	G	-0.223214	-0.0469097	0.0257563	0.0100189	FALSE	FALSE	FALSE	Ooq8dI	1	78644960	0.205794	0.0370765	406781	cataract	TRUE	reported	1	78644960	0.0486608	4.4935e-06	8289	GCST90199628	TRUE	reported	SY7GSd	2	1	TRUE	0.0025321	21.0368
rs12553086	G	T	G	T	0.14967	0.0189435	0.0669778	0.0975417	FALSE	FALSE	FALSE	Ooq8dI	9	131750885	0.128148	0.012451	406781	cataract	TRUE	reported	9	131750885	0.0307172	1.1018e-06	8289	GCST90199628	TRUE	reported	SY7GSd	2	1	TRUE	0.00285602	23.7357
rs13234372	A	G	A	G	-0.0821865	-0.0159806	0.309524	0.280405	FALSE	FALSE	FALSE	Ooq8dI	7	110247043	0.0516976	0.00821354	406781	cataract	TRUE	reported	7	110247043	0.0166991	8.58358e-07	8289	GCST90199628	TRUE	reported	SY7GSd	2	1	TRUE	0.0029137	24.2164
rs138750865	T	C	T	C	0.229043	-0.0392234	0.0259304	0.0198682	FALSE	FALSE	FALSE	Ooq8dI	19	40182613	0.13739	0.0264027	406781	cataract	TRUE	reported	19	40182613	0.0483745	2.19298e-06	8289	GCST90199628	TRUE	reported	SY7GSd	2	1	TRUE	0.00269728	22.4128
rs1857803	C	T	C	T	-0.0823134	-0.00636069	0.265217	0.211579	FALSE	FALSE	FALSE	Ooq8dI	5	102634283	0.479113	0.00898745	406781	cataract	TRUE	reported	5	102634283	0.017447	2.38263e-06	8289	GCST90199628	TRUE	reported	SY7GSd	2	1	TRUE	0.00267814	22.2533
rs2518573	G	T	G	T	0.0801615	0.00247908	0.738791	0.817089	FALSE	FALSE	FALSE	Ooq8dI	6	53134058	0.794723	0.00952826	406781	cataract	TRUE	reported	6	53134058	0.017558	4.98237e-06	8289	GCST90199628	TRUE	reported	SY7GSd	2	1	TRUE	0.00250835	20.839
rs72879030	C	G	C	G	-0.116576	0.0067554	0.106939	0.124325	FALSE	TRUE	FALSE	Ooq8dI	2	47207061	0.54382	0.0111283	406781	cataract	TRUE	reported	2	47207061	0.0252142	3.77474e-06	8289	GCST90199628	TRUE	reported	SY7GSd	2	1	TRUE	0.00257221	21.3709
rs75256283	A	T	A	T	0.156459	-0.00685952	0.0592049	0.0443842	FALSE	TRUE	FALSE	Ooq8dI	4	113333758	0.708321	0.0183354	406781	cataract	TRUE	reported	4	113333758	0.0328215	1.87007e-06	8289	GCST90199628	TRUE	reported	SY7GSd	2	1	TRUE	0.00273397	22.7185
rs752834	A	G	A	G	0.0925549	-0.00572203	0.194184	0.163738	FALSE	FALSE	FALSE	Ooq8dI	2	111041081	0.565102	0.00994651	406781	cataract	TRUE	reported	2	111041081	0.0194528	1.95589e-06	8289	GCST90199628	TRUE	reported	SY7GSd	2	1	TRUE	0.00272363	22.6324
rs7746774	G	A	G	A	-0.10469	-0.00528538	0.144171	0.100785	FALSE	FALSE	FALSE	Ooq8dI	6	139030342	0.669029	0.012364	406781	cataract	TRUE	reported	6	139030342	0.021704	1.41037e-06	8289	GCST90199628	TRUE	reported	SY7GSd	2	1	TRUE	0.00279905	23.2609
rs10816075	T	C	T	C	0.0973711	-0.012565	0.164771	0.225718	FALSE	FALSE	FALSE	IAJFgI	9	9247320	0.153791	0.00880972	406781	cataract	TRUE	reported	9	9247320	0.0205632	2.18817e-06	8212	GCST90199629	TRUE	reported	gYkxPZ	2	1	TRUE	0.00272299	22.4168
rs117605274	G	A	G	A	0.325951	0.0132372	0.0127869	0.0462578	FALSE	FALSE	FALSE	IAJFgI	7	74687404	0.465016	0.018118	406781	cataract	TRUE	reported	7	74687404	0.0691481	2.43119e-06	8212	GCST90199629	TRUE	reported	gYkxPZ	2	1	TRUE	0.0026985	22.2146
rs11773889	T	C	T	C	-0.0874834	-0.0036057	0.221719	0.141418	FALSE	FALSE	FALSE	IAJFgI	7	36298980	0.733155	0.010576	406781	cataract	TRUE	reported	7	36298980	0.0185441	2.38644e-06	8212	GCST90199629	TRUE	reported	gYkxPZ	2	1	TRUE	0.00270281	22.2502
rs12316929	T	C	T	C	0.0972414	0.00116535	0.160057	0.156894	FALSE	FALSE	FALSE	IAJFgI	12	131215948	0.908273	0.0101144	406781	cataract	TRUE	reported	12	131215948	0.0210385	3.79915e-06	8212	GCST90199629	TRUE	reported	gYkxPZ	2	1	TRUE	0.00259475	21.3583
rs12800817	A	G	A	G	0.192118	0.0340026	0.0394753	0.0161569	FALSE	FALSE	FALSE	IAJFgI	11	94286856	0.242629	0.0291008	406781	cataract	TRUE	reported	11	94286856	0.0392089	9.59083e-07	8212	GCST90199629	TRUE	reported	gYkxPZ	2	1	TRUE	0.00291508	24.0028
rs4715365	T	C	T	C	0.16235	-0.0120065	0.0518449	0.0592757	FALSE	FALSE	FALSE	IAJFgI	6	52926962	0.443501	0.0156682	406781	cataract	TRUE	reported	6	52926962	0.0350163	3.5449e-06	8212	GCST90199629	TRUE	reported	gYkxPZ	2	1	TRUE	0.00261084	21.4911
rs6981994	C	T	C	T	0.271135	-0.0316709	0.0174872	0.0305529	FALSE	FALSE	FALSE	IAJFgI	8	134660962	0.143329	0.0216404	406781	cataract	TRUE	reported	8	134660962	0.0585165	3.59568e-06	8212	GCST90199629	TRUE	reported	gYkxPZ	2	1	TRUE	0.00260754	21.4639
rs74814187	T	C	T	C	0.158928	-0.0168617	0.0546213	0.059669	FALSE	FALSE	FALSE	IAJFgI	1	177105662	0.280494	0.0156241	406781	cataract	TRUE	reported	1	177105662	0.0336247	2.28402e-06	8212	GCST90199629	TRUE	reported	gYkxPZ	2	1	TRUE	0.00271303	22.3346
rs77692382	T	C	T	C	0.124343	2.51579e-05	0.249324	0.200733	FALSE	FALSE	FALSE	IAJFgI	1	39941043	0.99782	0.00920868	406781	cataract	TRUE	reported	1	39941043	0.0177226	2.28252e-12	8212	GCST90199629	TRUE	reported	gYkxPZ	2	1	TRUE	0.00595859	49.2132
rs8064391	G	A	G	A	-0.291489	0.0341026	0.984318	0.993458	FALSE	FALSE	FALSE	IAJFgI	17	81411346	0.457232	0.0458731	406781	cataract	TRUE	reported	17	81411346	0.0626721	3.303e-06	8212	GCST90199629	TRUE	reported	gYkxPZ	2	1	TRUE	0.00262727	21.6267
rs9487777	C	G	C	G	-0.273645	-0.00403989	0.0187874	0.0373186	FALSE	TRUE	FALSE	IAJFgI	6	111985317	0.835695	0.0194784	406781	cataract	TRUE	reported	6	111985317	0.0563802	1.21261e-06	8212	GCST90199629	TRUE	reported	gYkxPZ	2	1	TRUE	0.00286041	23.5514
rs112192402	A	G	A	G	0.227703	-0.0186306	0.0311454	0.0211729	FALSE	FALSE	FALSE	CdYsYd	12	68449464	0.473904	0.0260152	406781	cataract	TRUE	reported	12	68449464	0.0474027	1.55855e-06	7059	GCST90199630	TRUE	reported	HOwZY8	2	1	TRUE	0.00325815	23.0679
rs117291585	T	C	T	C	0.241913	0.046681	0.0241775	0.0217032	FALSE	FALSE	FALSE	CdYsYd	20	60269481	0.0630798	0.0251159	406781	cataract	TRUE	reported	20	60269481	0.052514	4.09221e-06	7059	GCST90199630	TRUE	reported	HOwZY8	2	1	TRUE	0.00299724	21.2151
rs148515684	A	G	A	G	0.329495	0.00469862	0.0138573	0.0331093	FALSE	FALSE	FALSE	CdYsYd	11	32806391	0.820691	0.0207301	406781	cataract	TRUE	reported	11	32806391	0.0697969	2.34952e-06	7059	GCST90199630	TRUE	reported	HOwZY8	2	1	TRUE	0.00314712	22.2793
rs150248294	A	G	A	G	-0.377677	-0.018612	0.0102142	0.0268102	FALSE	FALSE	FALSE	CdYsYd	12	56853738	0.4181	0.0229857	406781	cataract	TRUE	reported	12	56853738	0.080216	2.49851e-06	7059	GCST90199630	TRUE	reported	HOwZY8	2	1	TRUE	0.0031305	22.1613
rs1604572	G	C	G	C	-0.0886552	0.00704997	0.317746	0.252872	FALSE	TRUE	FALSE	CdYsYd	3	131672868	0.404935	0.00846497	406781	cataract	TRUE	reported	3	131672868	0.0174741	3.90507e-07	7059	GCST90199630	TRUE	reported	HOwZY8	2	1	TRUE	0.00363325	25.7333
rs188124348	C	T	C	T	0.358611	-0.0143001	0.0125871	0.0182753	FALSE	FALSE	FALSE	CdYsYd	16	80540228	0.607137	0.0278124	406781	cataract	TRUE	reported	16	80540228	0.0731176	9.36257e-07	7059	GCST90199630	TRUE	reported	HOwZY8	2	1	TRUE	0.00339612	24.0481
rs189587	A	G	A	G	0.0806004	0.00503173	0.432367	0.457796	FALSE	FALSE	FALSE	CdYsYd	4	77578931	0.496653	0.00740217	406781	cataract	TRUE	reported	4	77578931	0.0164433	9.50008e-07	7059	GCST90199630	TRUE	reported	HOwZY8	2	1	TRUE	0.00339217	24.02
rs3856733	G	C	G	C	-0.0881978	0.0122284	0.300579	0.262391	FALSE	TRUE	FALSE	CdYsYd	3	42106201	0.145624	0.00840342	406781	cataract	TRUE	reported	3	42106201	0.0180229	9.89884e-07	7059	GCST90199630	TRUE	reported	HOwZY8	2	1	TRUE	0.00338105	23.941
rs59532339	T	A	T	A	0.461097	0.0370857	0.0235728	0.0163018	FALSE	TRUE	FALSE	CdYsYd	16	20568350	0.203246	0.0291472	406781	cataract	TRUE	reported	16	20568350	0.0539542	1.2734e-17	7059	GCST90199630	TRUE	reported	HOwZY8	2	1	TRUE	0.0102405	73.0148
rs7196912	T	C	T	C	0.225688	0.0231559	0.0315558	0.0509582	FALSE	FALSE	FALSE	CdYsYd	16	20589290	0.164077	0.0166411	406781	cataract	TRUE	reported	16	20589290	0.0462149	1.04254e-06	7059	GCST90199630	TRUE	reported	HOwZY8	2	1	TRUE	0.00336701	23.8413
rs73057725	A	G	A	G	0.222167	0.0330456	0.0350404	0.0296104	FALSE	FALSE	FALSE	CdYsYd	7	5394476	0.130142	0.0218332	406781	cataract	TRUE	reported	7	5394476	0.0444899	5.92485e-07	7059	GCST90199630	TRUE	reported	HOwZY8	2	1	TRUE	0.00352015	24.9295
rs7526830	C	T	C	T	0.11933	0.00968265	0.113773	0.129251	FALSE	FALSE	FALSE	CdYsYd	1	168675145	0.37718	0.0109643	406781	cataract	TRUE	reported	1	168675145	0.0256291	3.22345e-06	7059	GCST90199630	TRUE	reported	HOwZY8	2	1	TRUE	0.00306167	21.6725
rs78580580	C	A	C	A	-0.294915	0.0375737	0.017728	0.00526661	FALSE	FALSE	FALSE	CdYsYd	12	104450374	0.476492	0.0527753	406781	cataract	TRUE	reported	12	104450374	0.0614523	1.59391e-06	7059	GCST90199630	TRUE	reported	HOwZY8	2	1	TRUE	0.00325207	23.0247
rs8001043	C	T	C	T	-0.0811984	-0.0028964	0.693867	0.566956	FALSE	FALSE	FALSE	CdYsYd	13	34753839	0.697636	0.0074551	406781	cataract	TRUE	reported	13	34753839	0.0177149	4.57013e-06	7059	GCST90199630	TRUE	reported	HOwZY8	2	1	TRUE	0.00296745	21.0036
rs11791075	T	A	T	A	-0.0841116	0.00106178	0.752536	0.829075	FALSE	TRUE	FALSE	wwBxJy	9	83720430	0.914043	0.00983674	406781	cataract	TRUE	reported	9	83720430	0.0179331	2.72804e-06	8257	GCST90199631	TRUE	reported	2UPA05	2	1	TRUE	0.00265719	21.9936
rs142461926	G	A	G	A	-0.220081	0.00625488	0.026332	0.0082529	FALSE	FALSE	FALSE	wwBxJy	14	25575454	0.878029	0.0407567	406781	cataract	TRUE	reported	14	25575454	0.0468793	2.67075e-06	8257	GCST90199631	TRUE	reported	2UPA05	2	1	TRUE	0.00266209	22.0342
rs145992024	T	C	T	C	-0.347476	-0.0402893	0.0102986	0.00210063	FALSE	FALSE	FALSE	wwBxJy	12	24284993	0.624275	0.0822566	406781	cataract	TRUE	reported	12	24284993	0.0734813	2.2589e-06	8257	GCST90199631	TRUE	reported	2UPA05	2	1	TRUE	0.00270084	22.3558
rs56107485	C	A	C	A	-0.154962	0.0021707	0.0606153	0.0314902	FALSE	FALSE	FALSE	wwBxJy	6	156517427	0.918572	0.0212331	406781	cataract	TRUE	reported	6	156517427	0.0310005	5.77179e-07	8257	GCST90199631	TRUE	reported	2UPA05	2	1	TRUE	0.00301702	24.9809
rs6055350	C	G	C	G	-0.215685	0.0406986	0.962906	0.988073	FALSE	TRUE	FALSE	wwBxJy	20	858872	0.229195	0.0338469	406781	cataract	TRUE	reported	20	858872	0.0396894	5.50013e-08	8257	GCST90199631	TRUE	reported	2UPA05	2	1	TRUE	0.00356384	29.5247
rs7660693	C	T	C	T	0.0791272	-0.00287109	0.497027	0.457681	FALSE	FALSE	FALSE	wwBxJy	4	88307231	0.700842	0.00747324	406781	cataract	TRUE	reported	4	88307231	0.0148481	9.86958e-08	8257	GCST90199631	TRUE	reported	2UPA05	2	1	TRUE	0.00342765	28.3926
rs77876488	T	C	T	C	-0.177185	-0.00828235	0.0472576	0.0615332	FALSE	FALSE	FALSE	wwBxJy	18	10810833	0.590117	0.0153756	406781	cataract	TRUE	reported	18	10810833	0.0350913	4.43549e-07	8257	GCST90199631	TRUE	reported	2UPA05	2	1	TRUE	0.00307818	25.4888
rs10004542	G	A	G	A	0.0814848	0.00757706	0.340258	0.30766	FALSE	FALSE	FALSE	06TTWp	4	4718728	0.3427	0.00798557	406781	cataract	TRUE	reported	4	4718728	0.0176888	4.09376e-06	7099	GCST90199632	TRUE	reported	3OL3DH	2	1	TRUE	0.00298032	21.2146
rs10247649	G	A	G	A	-0.0826258	0.00661649	0.344838	0.310664	FALSE	FALSE	FALSE	06TTWp	7	95586935	0.405826	0.00795957	406781	cataract	TRUE	reported	7	95586935	0.0178465	3.65988e-06	7099	GCST90199632	TRUE	reported	3OL3DH	2	1	TRUE	0.00301036	21.429
rs10945808	T	C	T	C	-0.130904	0.00250551	0.0976838	0.0786353	FALSE	FALSE	FALSE	06TTWp	6	162299162	0.856768	0.0138818	406781	cataract	TRUE	reported	6	162299162	0.0285309	4.47212e-06	7099	GCST90199632	TRUE	reported	3OL3DH	2	1	TRUE	0.00295659	21.0452
rs116626434	A	G	A	G	-0.149526	0.00569388	0.0721524	0.0905705	FALSE	FALSE	FALSE	06TTWp	1	83175694	0.658229	0.0128716	406781	cataract	TRUE	reported	1	83175694	0.0320676	3.11891e-06	7099	GCST90199632	TRUE	reported	3OL3DH	2	1	TRUE	0.00305334	21.7359
rs13089230	A	G	A	G	0.0825424	-0.00130066	0.621953	0.606252	FALSE	FALSE	FALSE	06TTWp	3	177836416	0.86344	0.00756213	406781	cataract	TRUE	reported	3	177836416	0.0175787	2.65821e-06	7099	GCST90199632	TRUE	reported	3OL3DH	2	1	TRUE	0.00309626	22.0424
rs138430505	C	T	C	T	0.285026	0.0367235	0.0178748	0.0152042	FALSE	FALSE	FALSE	06TTWp	2	25955752	0.225129	0.0302749	406781	cataract	TRUE	reported	2	25955752	0.0624394	4.9989e-06	7099	GCST90199632	TRUE	reported	3OL3DH	2	1	TRUE	0.00292672	20.8319
rs141660852	T	C	T	C	0.228649	0.0606368	0.029224	0.0093947	FALSE	FALSE	FALSE	06TTWp	18	62365105	0.121918	0.0392021	406781	cataract	TRUE	reported	18	62365105	0.0493121	3.53868e-06	7099	GCST90199632	TRUE	reported	3OL3DH	2	1	TRUE	0.0030194	21.4936
rs142959592	T	C	T	C	-0.373738	0.030642	0.0106022	0.0113385	FALSE	FALSE	FALSE	06TTWp	11	77121326	0.373771	0.0344513	406781	cataract	TRUE	reported	11	77121326	0.0817952	4.89608e-06	7099	GCST90199632	TRUE	reported	3OL3DH	2	1	TRUE	0.00293229	20.8716
rs143000803	T	A	T	A	0.368352	-0.0294175	0.0112878	0.0423283	FALSE	TRUE	FALSE	06TTWp	7	127307984	0.111787	0.0184991	406781	cataract	TRUE	reported	7	127307984	0.0789907	3.11275e-06	7099	GCST90199632	TRUE	reported	3OL3DH	2	1	TRUE	0.00305386	21.7396
rs17026163	T	C	T	C	-0.223964	0.00964701	0.032701	0.0223176	FALSE	FALSE	FALSE	06TTWp	2	101829183	0.696559	0.0247379	406781	cataract	TRUE	reported	2	101829183	0.0470413	1.92634e-06	7099	GCST90199632	TRUE	reported	3OL3DH	2	1	TRUE	0.00318285	22.6608
rs298392	T	C	T	C	0.087711	-0.00677273	0.28972	0.311892	FALSE	FALSE	FALSE	06TTWp	5	74552072	0.395594	0.00797246	406781	cataract	TRUE	reported	5	74552072	0.0186612	2.59941e-06	7099	GCST90199632	TRUE	reported	3OL3DH	2	1	TRUE	0.00310229	22.0855
rs628038	C	T	C	T	-0.0783007	-0.00889261	0.386617	0.358027	FALSE	FALSE	FALSE	06TTWp	6	73615534	0.247362	0.00768737	406781	cataract	TRUE	reported	6	73615534	0.0170337	4.2902e-06	7099	GCST90199632	TRUE	reported	3OL3DH	2	1	TRUE	0.00296774	21.1247
rs77798428	A	G	A	G	-0.318661	-0.017494	0.0184793	0.0455175	FALSE	FALSE	FALSE	06TTWp	15	58376202	0.323357	0.017714	406781	cataract	TRUE	reported	15	58376202	0.0614021	2.10597e-07	7099	GCST90199632	TRUE	reported	3OL3DH	2	1	TRUE	0.00377963	26.9258
rs79983252	A	C	A	C	0.236427	0.0361193	0.0301043	0.0195859	FALSE	FALSE	FALSE	06TTWp	1	175616377	0.176024	0.0266938	406781	cataract	TRUE	reported	1	175616377	0.0486249	1.16058e-06	7099	GCST90199632	TRUE	reported	3OL3DH	2	1	TRUE	0.00331922	23.6349
rs10008401	C	T	C	T	0.0800086	0.0118999	0.609542	0.620047	FALSE	FALSE	FALSE	oLDlp3	4	116858781	0.117628	0.00760469	406781	cataract	TRUE	reported	4	116858781	0.0170477	2.68944e-06	6902	GCST90199633	TRUE	reported	QLtQbA	2	1	TRUE	0.00318114	22.0199
rs11158833	G	A	G	A	-0.0922378	0.0110944	0.759084	0.756455	FALSE	FALSE	FALSE	oLDlp3	14	70111694	0.196872	0.00859688	406781	cataract	TRUE	reported	14	70111694	0.0196709	2.74475e-06	6902	GCST90199633	TRUE	reported	QLtQbA	2	1	TRUE	0.00317551	21.9808
rs12555229	G	C	G	C	-0.0955533	-0.00636402	0.250852	0.334508	FALSE	TRUE	FALSE	oLDlp3	9	135788065	0.417816	0.00785472	406781	cataract	TRUE	reported	9	135788065	0.0196317	1.13142e-06	6902	GCST90199633	TRUE	reported	QLtQbA	2	1	TRUE	0.00342068	23.6837
rs146529314	G	T	G	T	0.336938	-0.0297424	0.0147642	0.00204987	FALSE	FALSE	FALSE	oLDlp3	7	106007929	0.723611	0.0841041	406781	cataract	TRUE	reported	7	106007929	0.0697181	1.34585e-06	6902	GCST90199633	TRUE	reported	QLtQbA	2	1	TRUE	0.00337261	23.3498
rs1551619	T	C	T	C	-0.0957862	-0.0157717	0.230903	0.147758	FALSE	FALSE	FALSE	oLDlp3	17	75889724	0.126936	0.0103333	406781	cataract	TRUE	reported	17	75889724	0.0197795	1.28083e-06	6902	GCST90199633	TRUE	reported	QLtQbA	2	1	TRUE	0.00338631	23.445
rs17738405	C	T	C	T	-0.193637	-0.0321597	0.0453877	0.0208127	FALSE	FALSE	FALSE	oLDlp3	7	3235891	0.221703	0.026317	406781	cataract	TRUE	reported	7	3235891	0.0395206	9.60098e-07	6902	GCST90199633	TRUE	reported	QLtQbA	2	1	TRUE	0.00346615	23.9996
rs189725310	T	C	T	C	-0.167962	-0.0133203	0.0547126	0.0516987	FALSE	FALSE	FALSE	oLDlp3	2	208748506	0.429708	0.0168677	406781	cataract	TRUE	reported	2	208748506	0.0363969	3.9362e-06	6902	GCST90199633	TRUE	reported	QLtQbA	2	1	TRUE	0.00307596	21.2896
rs34357043	G	T	G	T	0.266628	-0.009284	0.0233082	0.0388706	FALSE	FALSE	FALSE	oLDlp3	4	31925736	0.628077	0.0191646	406781	cataract	TRUE	reported	4	31925736	0.0551228	1.31829e-06	6902	GCST90199633	TRUE	reported	QLtQbA	2	1	TRUE	0.00337835	23.3896
rs4689177	T	C	T	C	0.108829	0.00425856	0.144896	0.143465	FALSE	FALSE	FALSE	oLDlp3	4	4592747	0.685787	0.0105259	406781	cataract	TRUE	reported	4	4592747	0.023723	4.48615e-06	6902	GCST90199633	TRUE	reported	QLtQbA	2	1	TRUE	0.00303986	21.039
rs6914551	C	T	C	T	-0.366135	-0.00910926	0.011276	0.0900582	FALSE	FALSE	FALSE	oLDlp3	6	106686831	0.481979	0.0129554	406781	cataract	TRUE	reported	6	106686831	0.0791195	3.69883e-06	6902	GCST90199633	TRUE	reported	QLtQbA	2	1	TRUE	0.00309311	21.4087
rs6923178	G	C	G	C	0.121756	-7.52492e-05	0.119895	0.170486	FALSE	TRUE	FALSE	oLDlp3	6	79684023	0.993892	0.00983028	406781	cataract	TRUE	reported	6	79684023	0.025941	2.68478e-06	6902	GCST90199633	TRUE	reported	QLtQbA	2	1	TRUE	0.00318162	22.0233
rs72777931	A	G	A	G	0.336072	-0.00414442	0.0147465	0.0355939	FALSE	FALSE	FALSE	oLDlp3	16	23857673	0.837424	0.020198	406781	cataract	TRUE	reported	16	23857673	0.0690214	1.12109e-06	6902	GCST90199633	TRUE	reported	QLtQbA	2	1	TRUE	0.00342321	23.7013
rs848290	T	A	T	A	-0.165088	-0.00454116	0.068549	0.0453205	FALSE	TRUE	FALSE	oLDlp3	2	58162047	0.799598	0.0178879	406781	cataract	TRUE	reported	2	58162047	0.0330302	5.79013e-07	6902	GCST90199633	TRUE	reported	QLtQbA	2	1	TRUE	0.00360632	24.9737
rs1040519	G	A	G	A	-0.0818991	-0.00757936	0.708369	0.619604	FALSE	FALSE	FALSE	uBcZuJ	6	9542333	0.320422	0.00762825	406781	cataract	TRUE	reported	6	9542333	0.0168315	1.13978e-06	8128	GCST90199634	TRUE	reported	3vXl2g	2	1	TRUE	0.00290446	23.6704
rs115469488	A	G	A	G	-0.663355	0.0394822	0.00284936	0.0102371	FALSE	FALSE	FALSE	uBcZuJ	22	22766918	0.297067	0.0378638	406781	cataract	TRUE	reported	22	22766918	0.14407	4.13661e-06	8128	GCST90199634	TRUE	reported	3vXl2g	2	1	TRUE	0.00260154	21.1952
rs12499749	A	G	A	G	0.176873	0.00787889	0.0455162	0.03609	FALSE	FALSE	FALSE	uBcZuJ	4	30325758	0.688701	0.0196669	406781	cataract	TRUE	reported	4	30325758	0.0364889	1.25139e-06	8128	GCST90199634	TRUE	reported	3vXl2g	2	1	TRUE	0.00288247	23.4906
rs144429282	T	C	T	C	0.387083	0.0144374	0.0119106	0.0281126	FALSE	FALSE	FALSE	uBcZuJ	3	30096963	0.51706	0.022284	406781	cataract	TRUE	reported	3	30096963	0.0705729	4.13767e-08	8128	GCST90199634	TRUE	reported	3vXl2g	2	1	TRUE	0.0036876	30.0764
rs17533872	T	C	T	C	0.0752854	-0.000605987	0.424131	0.379329	FALSE	FALSE	FALSE	uBcZuJ	13	41641427	0.936442	0.00759935	406781	cataract	TRUE	reported	13	41641427	0.0158196	1.94553e-06	8128	GCST90199634	TRUE	reported	3vXl2g	2	1	TRUE	0.00277868	22.6425
rs3819547	C	G	C	G	-0.124927	-0.00860455	0.0878938	0.0505449	FALSE	TRUE	FALSE	uBcZuJ	14	72465045	0.606938	0.0167257	406781	cataract	TRUE	reported	14	72465045	0.0272675	4.61627e-06	8128	GCST90199634	TRUE	reported	3vXl2g	2	1	TRUE	0.00257584	20.9853
rs55700529	A	G	A	G	0.292762	0.0229421	0.0170546	0.0221318	FALSE	FALSE	FALSE	uBcZuJ	1	17851418	0.357108	0.024913	406781	cataract	TRUE	reported	1	17851418	0.0593343	8.05186e-07	8128	GCST90199634	TRUE	reported	3vXl2g	2	1	TRUE	0.00298631	24.3395
rs58374597	A	T	A	T	0.610277	-0.0172074	0.0158799	0.0187079	FALSE	TRUE	FALSE	uBcZuJ	15	78417591	0.538524	0.0279774	406781	cataract	TRUE	reported	15	78417591	0.0609732	1.39229e-23	8128	GCST90199634	TRUE	reported	3vXl2g	2	1	TRUE	0.0121751	100.154
rs6495304	A	G	A	G	0.266767	-0.00967209	0.973048	0.936462	FALSE	FALSE	FALSE	uBcZuJ	15	78508074	0.522873	0.0151381	406781	cataract	TRUE	reported	15	78508074	0.0475445	2.01281e-08	8128	GCST90199634	TRUE	reported	3vXl2g	2	1	TRUE	0.00385834	31.4743
rs73248769	C	T	C	T	0.397814	-0.0396547	0.00837335	0.0171892	FALSE	FALSE	FALSE	uBcZuJ	8	32271206	0.161227	0.0283055	406781	cataract	TRUE	reported	8	32271206	0.0842519	2.33854e-06	8128	GCST90199634	TRUE	reported	3vXl2g	2	1	TRUE	0.00273544	22.2892
rs74582811	G	A	G	A	0.227003	-0.0296309	0.0289046	0.0530493	FALSE	FALSE	FALSE	uBcZuJ	15	78966596	0.0737259	0.0165692	406781	cataract	TRUE	reported	15	78966596	0.0458676	7.45581e-07	8128	GCST90199634	TRUE	reported	3vXl2g	2	1	TRUE	0.00300442	24.4875
rs112307471	A	G	A	G	-0.238964	0.0470217	0.0250225	0.0141122	FALSE	FALSE	FALSE	1C53IC	1	204454067	0.136774	0.0316025	406781	cataract	TRUE	reported	1	204454067	0.0506661	2.40006e-06	7925	GCST90199635	TRUE	reported	RcEt0V	2	1	TRUE	0.00279907	22.2393
rs116511059	T	C	T	C	0.400938	0.0511889	0.0094268	0.00368081	FALSE	FALSE	FALSE	1C53IC	5	27584519	0.407709	0.0618274	406781	cataract	TRUE	reported	5	27584519	0.0799895	5.37602e-07	7925	GCST90199635	TRUE	reported	RcEt0V	2	1	TRUE	0.0031602	25.1176
rs12929353	A	G	A	G	-0.396283	0.0120826	0.00898891	0.0141495	FALSE	FALSE	FALSE	1C53IC	16	1189810	0.707369	0.0321867	406781	cataract	TRUE	reported	16	1189810	0.0827237	1.6642e-06	7925	GCST90199635	TRUE	reported	RcEt0V	2	1	TRUE	0.00288733	22.9425
rs13283163	A	G	A	G	0.170526	-0.00159163	0.0526149	0.0316907	FALSE	FALSE	FALSE	1C53IC	9	3389660	0.93971	0.0210436	406781	cataract	TRUE	reported	9	3389660	0.0347529	9.25742e-07	7925	GCST90199635	TRUE	reported	RcEt0V	2	1	TRUE	0.00302888	24.0707
rs141685561	T	C	T	C	-0.143423	-0.0112817	0.0739347	0.0317679	FALSE	FALSE	FALSE	1C53IC	11	23891620	0.588376	0.0208461	406781	cataract	TRUE	reported	11	23891620	0.0298661	1.56938e-06	7925	GCST90199635	TRUE	reported	RcEt0V	2	1	TRUE	0.00290148	23.0553
rs145409686	C	T	C	T	-0.550427	-0.00836922	0.0041228	0.0465357	FALSE	FALSE	FALSE	1C53IC	2	28328582	0.634425	0.0176006	406781	cataract	TRUE	reported	2	28328582	0.120275	4.73054e-06	7925	GCST90199635	TRUE	reported	RcEt0V	2	1	TRUE	0.00263574	20.9382
rs146175767	T	C	T	C	-0.121342	0.00167494	0.0945706	0.0659309	FALSE	FALSE	FALSE	1C53IC	4	86073341	0.909755	0.0147771	406781	cataract	TRUE	reported	4	86073341	0.0264241	4.38776e-06	7925	GCST90199635	TRUE	reported	RcEt0V	2	1	TRUE	0.0026538	21.082
rs147941428	G	A	G	A	-0.340237	0.0116017	0.0130043	0.0568145	FALSE	FALSE	FALSE	1C53IC	7	5766027	0.468791	0.0160145	406781	cataract	TRUE	reported	7	5766027	0.0690333	8.28252e-07	7925	GCST90199635	TRUE	reported	RcEt0V	2	1	TRUE	0.00305575	24.2849
rs148153141	G	A	G	A	-0.27871	-0.0275902	0.0199163	0.0045501	FALSE	FALSE	FALSE	1C53IC	16	20426589	0.617977	0.055322	406781	cataract	TRUE	reported	16	20426589	0.0551887	4.41503e-07	7925	GCST90199635	TRUE	reported	RcEt0V	2	1	TRUE	0.00320782	25.4974
rs17767728	C	T	C	T	0.0909404	-0.00197965	0.194635	0.168566	FALSE	FALSE	FALSE	1C53IC	2	133697804	0.841066	0.00987211	406781	cataract	TRUE	reported	2	133697804	0.0194777	3.02745e-06	7925	GCST90199635	TRUE	reported	RcEt0V	2	1	TRUE	0.00274313	21.7936
rs191187061	T	C	T	C	-0.304207	-0.0444975	0.0178844	0.0191711	FALSE	FALSE	FALSE	1C53IC	1	156527256	0.0974406	0.026848	406781	cataract	TRUE	reported	1	156527256	0.0586874	2.1775e-07	7925	GCST90199635	TRUE	reported	RcEt0V	2	1	TRUE	0.00337893	26.862
rs2186671	G	A	G	A	-0.0760014	0.00306944	0.448059	0.521614	FALSE	FALSE	FALSE	1C53IC	11	109407701	0.679338	0.00742547	406781	cataract	TRUE	reported	11	109407701	0.016068	2.24527e-06	7925	GCST90199635	TRUE	reported	RcEt0V	2	1	TRUE	0.00281511	22.3671
rs34927101	T	C	T	C	0.294909	0.0157076	0.0178774	0.0201236	FALSE	FALSE	FALSE	1C53IC	16	20433373	0.549637	0.0262535	406781	cataract	TRUE	reported	16	20433373	0.0587005	5.06156e-07	7925	GCST90199635	TRUE	reported	RcEt0V	2	1	TRUE	0.00317477	25.2338
rs4812445	G	A	G	A	-0.0994662	-0.00562067	0.253933	0.275135	FALSE	FALSE	FALSE	1C53IC	20	40610096	0.498325	0.00830076	406781	cataract	TRUE	reported	20	40610096	0.0192108	2.24745e-07	7925	GCST90199635	TRUE	reported	RcEt0V	2	1	TRUE	0.00337128	26.801
rs74432647	T	C	T	C	0.150663	0.0261127	0.0724275	0.0691328	FALSE	FALSE	FALSE	1C53IC	2	224858109	0.0721224	0.0145204	406781	cataract	TRUE	reported	2	224858109	0.0304065	7.23414e-07	7925	GCST90199635	TRUE	reported	RcEt0V	2	1	TRUE	0.00308843	24.5454
rs79970883	T	C	T	C	-0.195098	0.00910479	0.042993	0.0664888	FALSE	FALSE	FALSE	1C53IC	13	84382959	0.540705	0.0148832	406781	cataract	TRUE	reported	13	84382959	0.03888	5.2225e-07	7925	GCST90199635	TRUE	reported	RcEt0V	2	1	TRUE	0.0031672	25.1735
rs10216901	T	C	T	C	-0.092585	-0.000878101	0.372432	0.380538	FALSE	FALSE	FALSE	up43y6	8	39947074	0.907708	0.00757439	406781	cataract	TRUE	reported	8	39947074	0.0153069	1.4614e-09	8244	GCST90199636	TRUE	reported	V3ngt0	2	1	TRUE	0.0044182	36.5764
rs10516101	T	C	T	C	-0.123617	0.0118729	0.0812102	0.0823049	FALSE	FALSE	FALSE	up43y6	5	173639728	0.378564	0.0134836	406781	cataract	TRUE	reported	5	173639728	0.0269608	4.53863e-06	8244	GCST90199636	TRUE	reported	V3ngt0	2	1	TRUE	0.00254359	21.0177
rs4843270	A	C	A	C	0.205627	-0.0125274	0.265349	0.228863	FALSE	FALSE	FALSE	up43y6	16	87844466	0.153161	0.00876986	406781	cataract	TRUE	reported	16	87844466	0.0165261	1.53431e-35	8244	GCST90199636	TRUE	reported	V3ngt0	2	1	TRUE	0.0184332	154.78
rs55879891	A	C	A	C	0.101148	-0.0102569	0.137167	0.173364	FALSE	FALSE	FALSE	up43y6	8	127356687	0.296276	0.00982041	406781	cataract	TRUE	reported	8	127356687	0.0215999	2.83001e-06	8244	GCST90199636	TRUE	reported	V3ngt0	2	1	TRUE	0.00265289	21.9233
rs61825638	T	C	T	C	0.130031	0.00544506	0.246402	0.235533	FALSE	FALSE	FALSE	up43y6	1	241550102	0.531508	0.00870227	406781	cataract	TRUE	reported	1	241550102	0.0171027	2.89497e-14	8244	GCST90199636	TRUE	reported	V3ngt0	2	1	TRUE	0.00696293	57.7908
rs6440053	A	T	A	T	0.0964971	-0.00418346	0.842367	0.823719	FALSE	TRUE	FALSE	up43y6	3	141940670	0.665097	0.0096641	406781	cataract	TRUE	reported	3	141940670	0.0204102	2.26858e-06	8244	GCST90199636	TRUE	reported	V3ngt0	2	1	TRUE	0.00270408	22.3475
rs6481144	C	A	C	A	-0.21192	-0.00588631	0.971072	0.972824	FALSE	FALSE	FALSE	up43y6	10	55140633	0.796191	0.0227904	406781	cataract	TRUE	reported	10	55140633	0.0450635	2.56748e-06	8244	GCST90199636	TRUE	reported	V3ngt0	2	1	TRUE	0.00267542	22.11
rs6540080	A	G	A	G	-0.107927	-0.00140413	0.287217	0.353738	FALSE	FALSE	FALSE	up43y6	16	87784963	0.85558	0.00771484	406781	cataract	TRUE	reported	16	87784963	0.0164258	5.01151e-11	8244	GCST90199636	TRUE	reported	V3ngt0	2	1	TRUE	0.00520956	43.162
rs72761290	A	C	A	C	0.135722	0.0143503	0.0752681	0.0773119	FALSE	FALSE	FALSE	up43y6	9	130403493	0.305881	0.0140153	406781	cataract	TRUE	reported	9	130403493	0.0286233	2.11975e-06	8244	GCST90199636	TRUE	reported	V3ngt0	2	1	TRUE	0.00271982	22.4779
rs75973738	A	T	A	T	-0.194072	-0.00679534	0.0423521	0.0676397	FALSE	TRUE	FALSE	up43y6	14	84718587	0.644362	0.014721	406781	cataract	TRUE	reported	14	84718587	0.0374159	2.13841e-07	8244	GCST90199636	TRUE	reported	V3ngt0	2	1	TRUE	0.00325282	26.8973
rs9821445	C	T	C	T	0.0994985	-0.00679256	0.147783	0.119333	FALSE	FALSE	FALSE	up43y6	3	184219831	0.549091	0.0113375	406781	cataract	TRUE	reported	3	184219831	0.0206581	1.46142e-06	8244	GCST90199636	TRUE	reported	V3ngt0	2	1	TRUE	0.00280604	23.1925
rs9933330	T	C	T	C	-0.103406	-0.00975015	0.180459	0.226301	FALSE	FALSE	FALSE	up43y6	16	20355488	0.268576	0.00881291	406781	cataract	TRUE	reported	16	20355488	0.0193124	8.58377e-08	8244	GCST90199636	TRUE	reported	V3ngt0	2	1	TRUE	0.00346556	28.6625
rs9988529	C	T	C	T	-0.180183	0.00577607	0.042129	0.115867	FALSE	FALSE	FALSE	up43y6	1	63194695	0.618936	0.0116135	406781	cataract	TRUE	reported	1	63194695	0.036929	1.06523e-06	8244	GCST90199636	TRUE	reported	V3ngt0	2	1	TRUE	0.0028794	23.8006
rs10168931	A	G	A	G	0.123014	-0.00561034	0.224014	0.177747	FALSE	FALSE	FALSE	gY09Lq	2	73650092	0.558963	0.00960045	406781	cataract	TRUE	reported	2	73650092	0.0183105	1.83992e-11	7802	GCST90199637	TRUE	reported	0LYxH8	2	1	TRUE	0.00575172	45.1229
rs10762589	T	C	T	C	-0.0883667	0.00208976	0.752636	0.677526	FALSE	FALSE	FALSE	gY09Lq	10	74229994	0.790944	0.00788339	406781	cataract	TRUE	reported	10	74229994	0.017702	5.97844e-07	7802	GCST90199637	TRUE	reported	0LYxH8	2	1	TRUE	0.00318377	24.9127
rs10854172	C	T	C	T	0.116341	-0.00956598	0.187765	0.207407	FALSE	FALSE	FALSE	gY09Lq	20	46598884	0.294874	0.00913229	406781	cataract	TRUE	reported	20	46598884	0.01969	3.44954e-09	7802	GCST90199637	TRUE	reported	0LYxH8	2	1	TRUE	0.00445481	34.903
rs10872573	C	T	C	T	-0.0805091	-0.00679375	0.723072	0.637316	FALSE	FALSE	FALSE	gY09Lq	6	100362746	0.378776	0.00771882	406781	cataract	TRUE	reported	6	100362746	0.0174765	4.09071e-06	7802	GCST90199637	TRUE	reported	0LYxH8	2	1	TRUE	0.00271266	21.2163
rs12070599	A	G	A	G	-0.0833283	-0.01109	0.31028	0.251661	FALSE	FALSE	FALSE	gY09Lq	1	166530566	0.195662	0.00857023	406781	cataract	TRUE	reported	1	166530566	0.0173446	1.55314e-06	7802	GCST90199637	TRUE	reported	0LYxH8	2	1	TRUE	0.00294963	23.0752
rs12554315	A	T	A	T	0.155318	-0.00767725	0.0556449	0.0693219	FALSE	TRUE	FALSE	gY09Lq	9	26390175	0.601217	0.014689	406781	cataract	TRUE	reported	9	26390175	0.0339765	4.84654e-06	7802	GCST90199637	TRUE	reported	0LYxH8	2	1	TRUE	0.00267128	20.8918
rs148804382	A	C	A	C	0.395956	-0.0387723	0.0103166	0.00646026	FALSE	FALSE	FALSE	gY09Lq	3	52078217	0.407696	0.0468289	406781	cataract	TRUE	reported	3	52078217	0.0769657	2.68117e-07	7802	GCST90199637	TRUE	reported	0LYxH8	2	1	TRUE	0.00338083	26.4599
rs186654219	A	G	A	G	0.36491	-0.0422643	0.0103212	0.00354705	FALSE	FALSE	FALSE	gY09Lq	5	64819753	0.498778	0.0624828	406781	cataract	TRUE	reported	5	64819753	0.0767441	1.98548e-06	7802	GCST90199637	TRUE	reported	0LYxH8	2	1	TRUE	0.00288947	22.6032
rs2803552	C	T	C	T	-0.205145	-0.00872908	0.96381	0.979142	FALSE	FALSE	FALSE	gY09Lq	10	86543369	0.73635	0.025926	406781	cataract	TRUE	reported	10	86543369	0.0419759	1.02278e-06	7802	GCST90199637	TRUE	reported	0LYxH8	2	1	TRUE	0.00305203	23.8787
rs4336667	A	G	A	G	-0.0726878	0.00361403	0.567883	0.548122	FALSE	FALSE	FALSE	gY09Lq	9	105978380	0.625232	0.00739901	406781	cataract	TRUE	reported	9	105978380	0.0157023	3.67215e-06	7802	GCST90199637	TRUE	reported	0LYxH8	2	1	TRUE	0.00273905	21.4232
rs60665648	C	T	C	T	-0.261085	-0.0504176	0.0195022	0.00908356	FALSE	FALSE	FALSE	gY09Lq	13	41455862	0.195263	0.0389276	406781	cataract	TRUE	reported	13	41455862	0.0554528	2.49863e-06	7802	GCST90199637	TRUE	reported	0LYxH8	2	1	TRUE	0.00283321	22.1618
rs76105072	C	T	C	T	0.178385	0.0121459	0.0402336	0.0308211	FALSE	FALSE	FALSE	gY09Lq	4	157967616	0.571088	0.0214422	406781	cataract	TRUE	reported	4	157967616	0.0390113	4.81571e-06	7802	GCST90199637	TRUE	reported	0LYxH8	2	1	TRUE	0.00267281	20.9038
rs117110311	C	G	C	G	0.488462	-0.019266	0.005377	0.015428	FALSE	TRUE	FALSE	6YGHMm	11	107383264	0.522821	0.0301502	406781	cataract	TRUE	reported	11	107383264	0.106255	4.28443e-06	8201	GCST90199638	TRUE	reported	9fFoSv	2	1	TRUE	0.00257027	21.1279
rs118174096	T	C	T	C	-0.281275	-0.0105521	0.0158449	0.0198479	FALSE	FALSE	FALSE	6YGHMm	6	112661622	0.688694	0.0263387	406781	cataract	TRUE	reported	6	112661622	0.06139	4.6107e-06	8201	GCST90199638	TRUE	reported	9fFoSv	2	1	TRUE	0.00255323	20.9875
rs12770630	T	C	T	C	-0.115058	-0.0076701	0.12587	0.0946254	FALSE	FALSE	FALSE	6YGHMm	10	109776626	0.540097	0.0125192	406781	cataract	TRUE	reported	10	109776626	0.0235144	9.92606e-07	8201	GCST90199638	TRUE	reported	9fFoSv	2	1	TRUE	0.00291094	23.9365
rs138201625	C	G	C	G	0.330102	-0.0166878	0.0129099	0.0100222	FALSE	TRUE	FALSE	6YGHMm	1	158472466	0.651231	0.0369156	406781	cataract	TRUE	reported	1	158472466	0.0688063	1.6062e-06	8201	GCST90199638	TRUE	reported	9fFoSv	2	1	TRUE	0.0027987	23.0109
rs143671553	G	A	G	A	-0.236422	0.0320821	0.0235791	0.0124498	FALSE	FALSE	FALSE	6YGHMm	6	76893247	0.336454	0.0333773	406781	cataract	TRUE	reported	6	76893247	0.0500149	2.27834e-06	8201	GCST90199638	TRUE	reported	9fFoSv	2	1	TRUE	0.00271724	22.3394
rs149000340	T	C	T	C	-0.283142	0.019398	0.0174881	0.0101467	FALSE	FALSE	FALSE	6YGHMm	2	207084178	0.604409	0.0374428	406781	cataract	TRUE	reported	2	207084178	0.059454	1.91329e-06	8201	GCST90199638	TRUE	reported	9fFoSv	2	1	TRUE	0.00275791	22.6746
rs149344982	A	G	A	G	0.321236	0.0514929	0.0133024	0.00754849	FALSE	FALSE	FALSE	6YGHMm	1	21563267	0.226547	0.0425807	406781	cataract	TRUE	reported	1	21563267	0.0677323	2.10864e-06	8201	GCST90199638	TRUE	reported	9fFoSv	2	1	TRUE	0.00273527	22.488
rs1780318	T	A	T	A	0.448805	-0.00608739	0.943146	0.925555	FALSE	TRUE	FALSE	6YGHMm	1	21569132	0.663428	0.0139881	406781	cataract	TRUE	reported	1	21569132	0.0333781	3.24475e-41	8201	GCST90199638	TRUE	reported	9fFoSv	2	1	TRUE	0.0215702	180.753
rs186366783	A	T	A	T	0.2955	0.0294365	0.0223242	0.00940013	FALSE	TRUE	FALSE	6YGHMm	20	5516581	0.434051	0.0376292	406781	cataract	TRUE	reported	20	5516581	0.0524575	1.76967e-08	8201	GCST90199638	TRUE	reported	9fFoSv	2	1	TRUE	0.00385439	31.7244
rs337370	T	C	T	C	-0.0731129	0.000574354	0.519666	0.482147	FALSE	FALSE	FALSE	6YGHMm	5	177500083	0.937979	0.00738144	406781	cataract	TRUE	reported	5	177500083	0.0158083	3.74668e-06	8201	GCST90199638	TRUE	reported	9fFoSv	2	1	TRUE	0.00260147	21.3851
rs3750309	G	T	G	T	0.0779824	-0.0109007	0.455985	0.522371	FALSE	FALSE	FALSE	6YGHMm	8	60876009	0.138812	0.00736422	406781	cataract	TRUE	reported	8	60876009	0.015705	6.85374e-07	8201	GCST90199638	TRUE	reported	9fFoSv	2	1	TRUE	0.00299741	24.6497
rs4709324	C	T	C	T	-0.0959369	-0.0064198	0.171541	0.179137	FALSE	FALSE	FALSE	6YGHMm	6	159442131	0.503607	0.00959862	406781	cataract	TRUE	reported	6	159442131	0.0210023	4.92582e-06	8201	GCST90199638	TRUE	reported	9fFoSv	2	1	TRUE	0.00253786	20.8608
rs537609697	G	A	G	A	-0.424592	-0.02488	0.00853513	0.0365679	FALSE	FALSE	FALSE	6YGHMm	16	33920063	0.218599	0.0202234	406781	cataract	TRUE	reported	16	33920063	0.0873416	1.16631e-06	8201	GCST90199638	TRUE	reported	9fFoSv	2	1	TRUE	0.00287333	23.6263
rs56704741	C	T	C	T	-0.104833	0.00317636	0.344183	0.346008	FALSE	FALSE	FALSE	6YGHMm	1	21378351	0.682518	0.00776559	406781	cataract	TRUE	reported	1	21378351	0.0165102	2.15937e-10	8201	GCST90199638	TRUE	reported	9fFoSv	2	1	TRUE	0.00489209	40.3075
rs6695630	G	C	G	C	-0.110939	-0.00114189	0.12601	0.120709	FALSE	TRUE	FALSE	6YGHMm	1	39602239	0.919607	0.0113137	406781	cataract	TRUE	reported	1	39602239	0.0235356	2.43304e-06	8201	GCST90199638	TRUE	reported	9fFoSv	2	1	TRUE	0.00270194	22.2132
rs72650882	C	T	C	T	0.193643	-0.00149157	0.0394383	0.0425435	FALSE	FALSE	FALSE	6YGHMm	1	20713817	0.935294	0.0183722	406781	cataract	TRUE	reported	1	20713817	0.0400346	1.31888e-06	8201	GCST90199638	TRUE	reported	9fFoSv	2	1	TRUE	0.00284465	23.3898
rs7319463	A	G	A	G	-0.217628	0.0160916	0.0285504	0.0317986	FALSE	FALSE	FALSE	6YGHMm	13	31418470	0.446991	0.0211609	406781	cataract	TRUE	reported	13	31418470	0.0465571	2.94778e-06	8201	GCST90199638	TRUE	reported	9fFoSv	2	1	TRUE	0.00265727	21.845
rs73499488	G	C	G	C	0.248377	0.019295	0.0231351	0.011351	FALSE	TRUE	FALSE	6YGHMm	11	80347492	0.579591	0.0348296	406781	cataract	TRUE	reported	11	80347492	0.0518527	1.66738e-06	8201	GCST90199638	TRUE	reported	9fFoSv	2	1	TRUE	0.00278997	22.939
rs10774021	T	C	T	C	0.194878	-0.00747803	0.651353	0.685018	FALSE	FALSE	FALSE	dMVU7u	12	240132	0.34625	0.00793942	406781	cataract	TRUE	reported	12	240132	0.0158871	1.37213e-34	8256	GCST90199639	TRUE	reported	WS1xgC	2	1	TRUE	0.0178988	150.429
rs11076256	T	C	T	C	0.714384	-0.0172661	0.0774033	0.0576128	FALSE	FALSE	FALSE	dMVU7u	16	58718562	0.277102	0.0158864	406781	cataract	TRUE	reported	16	58718562	0.0271182	6.11518e-153	8256	GCST90199639	TRUE	reported	WS1xgC	2	1	TRUE	0.077539	693.804
rs143277630	T	C	T	C	-0.312217	-0.036579	0.0475578	0.0402283	FALSE	FALSE	FALSE	dMVU7u	16	58781671	0.05175	0.0188047	406781	cataract	TRUE	reported	16	58781671	0.0355437	1.57688e-18	8256	GCST90199639	TRUE	reported	WS1xgC	2	1	TRUE	0.0092593	77.1405
rs1441770	A	G	A	G	-0.0757838	0.00189755	0.399513	0.419108	FALSE	FALSE	FALSE	dMVU7u	8	19899808	0.799021	0.00745267	406781	cataract	TRUE	reported	8	19899808	0.0157461	1.48783e-06	8256	GCST90199639	TRUE	reported	WS1xgC	2	1	TRUE	0.00279782	23.158
rs145281230	G	A	G	A	-0.439015	-0.041456	0.0105506	0.00773477	FALSE	FALSE	FALSE	dMVU7u	3	50205849	0.32151	0.0418174	406781	cataract	TRUE	reported	3	50205849	0.0738951	2.8318e-09	8256	GCST90199639	TRUE	reported	WS1xgC	2	1	TRUE	0.00425701	35.2876
rs149262976	C	T	C	T	0.405513	-0.0728401	0.00729306	0.00423724	FALSE	FALSE	FALSE	dMVU7u	7	79487462	0.19902	0.0567136	406781	cataract	TRUE	reported	7	79487462	0.0885376	4.64715e-06	8256	GCST90199639	TRUE	reported	WS1xgC	2	1	TRUE	0.00253444	20.9724
rs2315488	A	G	A	G	-0.0871675	-0.000595001	0.220711	0.195566	FALSE	FALSE	FALSE	dMVU7u	4	139202403	0.948897	0.0092835	406781	cataract	TRUE	reported	4	139202403	0.0184136	2.20296e-06	8256	GCST90199639	TRUE	reported	WS1xgC	2	1	TRUE	0.00270698	22.4041
rs2805103	A	T	A	T	0.0969957	-0.0156013	0.70863	0.772884	FALSE	TRUE	FALSE	dMVU7u	9	128836618	0.0757827	0.00878601	406781	cataract	TRUE	reported	9	128836618	0.0168381	8.38658e-09	8256	GCST90199639	TRUE	reported	WS1xgC	2	1	TRUE	0.0040032	33.1752
rs4150575	T	C	T	C	0.107027	-0.0102282	0.688358	0.710983	FALSE	FALSE	FALSE	dMVU7u	11	18334919	0.207902	0.00812178	406781	cataract	TRUE	reported	11	18334919	0.0165673	1.04616e-10	8256	GCST90199639	TRUE	reported	WS1xgC	2	1	TRUE	0.00502949	41.7232
rs490379	C	A	C	A	-0.133215	-0.0130887	0.136264	0.0929895	FALSE	FALSE	FALSE	dMVU7u	1	88252216	0.300739	0.0126479	406781	cataract	TRUE	reported	1	88252216	0.0219505	1.28793e-09	8256	GCST90199639	TRUE	reported	WS1xgC	2	1	TRUE	0.00444135	36.8224
rs61798917	A	G	A	G	0.0769112	-0.000534036	0.382142	0.269166	FALSE	FALSE	FALSE	dMVU7u	1	89040410	0.948826	0.00832079	406781	cataract	TRUE	reported	1	89040410	0.0155656	7.76861e-07	8256	GCST90199639	TRUE	reported	WS1xgC	2	1	TRUE	0.00294846	24.4086
rs10064619	C	T	C	T	0.0776781	0.00289709	0.727436	0.787831	FALSE	FALSE	FALSE	Lo0cVB	5	155827741	0.748323	0.00902936	406781	cataract	TRUE	reported	5	155827741	0.0168287	3.91548e-06	8144	GCST90199640	TRUE	reported	3kc9SJ	2	1	TRUE	0.0026093	21.3005
rs114708452	T	C	T	C	0.193902	-0.0140746	0.0385138	0.012068	FALSE	FALSE	FALSE	Lo0cVB	3	146791475	0.677013	0.0337891	406781	cataract	TRUE	reported	3	146791475	0.039056	6.8796e-07	8144	GCST90199640	TRUE	reported	3kc9SJ	2	1	TRUE	0.00301744	24.6424
rs11580678	T	G	T	G	-0.0749203	-0.0118055	0.329111	0.322803	FALSE	FALSE	FALSE	Lo0cVB	1	90159570	0.133242	0.00786279	406781	cataract	TRUE	reported	1	90159570	0.0161818	3.65841e-06	8144	GCST90199640	TRUE	reported	3kc9SJ	2	1	TRUE	0.00262522	21.4308
rs140852306	T	C	T	C	-0.128618	0.0171355	0.0768229	0.0509986	FALSE	FALSE	FALSE	Lo0cVB	9	95736243	0.305006	0.0167052	406781	cataract	TRUE	reported	9	95736243	0.0280679	4.59712e-06	8144	GCST90199640	TRUE	reported	3kc9SJ	2	1	TRUE	0.00257174	20.9931
rs151040866	A	G	A	G	-0.159233	0.00500813	0.0549247	0.0335191	FALSE	FALSE	FALSE	Lo0cVB	4	6543550	0.80801	0.0206101	406781	cataract	TRUE	reported	4	6543550	0.0326279	1.05939e-06	8144	GCST90199640	TRUE	reported	3kc9SJ	2	1	TRUE	0.00291596	23.8112
rs45622433	A	G	A	G	-0.392152	0.0101319	0.00786531	0.0267984	FALSE	FALSE	FALSE	Lo0cVB	14	75023053	0.660829	0.0230918	406781	cataract	TRUE	reported	14	75023053	0.0846735	3.63311e-06	8144	GCST90199640	TRUE	reported	3kc9SJ	2	1	TRUE	0.00262684	21.4441
rs4646023	C	T	C	T	-0.455375	0.000349496	0.550634	0.646154	FALSE	FALSE	FALSE	Lo0cVB	1	15512380	0.963827	0.00770645	406781	cataract	TRUE	reported	1	15512380	0.0140337	1e-200	8144	GCST90199640	TRUE	reported	3kc9SJ	2	1	TRUE	0.114486	1052.66
rs71631750	C	G	C	G	0.0985226	0.00416986	0.192917	0.19425	FALSE	TRUE	FALSE	Lo0cVB	1	15757403	0.655073	0.00933426	406781	cataract	TRUE	reported	1	15757403	0.0191944	2.85354e-07	8144	GCST90199640	TRUE	reported	3kc9SJ	2	1	TRUE	0.00322465	26.34
rs7380998	G	A	G	A	-0.179866	-0.0270788	0.961782	0.978682	FALSE	FALSE	FALSE	Lo0cVB	5	112609807	0.288361	0.0255045	406781	cataract	TRUE	reported	5	112609807	0.0385778	3.12531e-06	8144	GCST90199640	TRUE	reported	3kc9SJ	2	1	TRUE	0.00266212	21.7328
rs77951681	C	T	C	T	0.101923	-0.0115496	0.138948	0.0894887	FALSE	FALSE	FALSE	Lo0cVB	18	21587191	0.377829	0.0130963	406781	cataract	TRUE	reported	18	21587191	0.021744	2.76668e-06	8144	GCST90199640	TRUE	reported	3kc9SJ	2	1	TRUE	0.00269065	21.9664
rs7969761	T	C	T	C	0.0903542	-0.00528871	0.545855	0.556866	FALSE	FALSE	FALSE	Lo0cVB	12	246676	0.475462	0.0074111	406781	cataract	TRUE	reported	12	246676	0.0151665	2.56147e-09	8144	GCST90199640	TRUE	reported	3kc9SJ	2	1	TRUE	0.0043391	35.4829
rs10898981	C	A	C	A	0.0773381	-0.00567319	0.678023	0.728935	FALSE	FALSE	FALSE	sVo5W5	11	74381420	0.492193	0.00826001	406781	cataract	TRUE	reported	11	74381420	0.0164678	2.64893e-06	7988	GCST90199641	TRUE	reported	ORiNb0	2	1	TRUE	0.00275347	22.0499
rs111273747	G	A	G	A	0.349979	-0.0397038	0.010158	0.00891221	FALSE	FALSE	FALSE	sVo5W5	2	54160481	0.317293	0.0397023	406781	cataract	TRUE	reported	2	54160481	0.0761519	4.31095e-06	7988	GCST90199641	TRUE	reported	ORiNb0	2	1	TRUE	0.00263717	21.1161
rs117910752	G	A	G	A	0.185814	0.0283951	0.0415035	0.0230944	FALSE	FALSE	FALSE	sVo5W5	8	37721648	0.248662	0.0246143	406781	cataract	TRUE	reported	8	37721648	0.0381401	1.10542e-06	7988	GCST90199641	TRUE	reported	ORiNb0	2	1	TRUE	0.00296256	23.7293
rs140946796	G	T	G	T	0.373006	-0.13603	0.00899371	0.00253006	FALSE	FALSE	FALSE	sVo5W5	3	13141142	0.0672977	0.0743461	406781	cataract	TRUE	reported	3	13141142	0.0808908	4.00306e-06	7988	GCST90199641	TRUE	reported	ORiNb0	2	1	TRUE	0.00265485	21.2581
rs1561398	T	C	T	C	-0.0832245	-0.00494473	0.252229	0.176659	FALSE	FALSE	FALSE	sVo5W5	5	72190958	0.611844	0.00974443	406781	cataract	TRUE	reported	5	72190958	0.0178383	3.07873e-06	7988	GCST90199641	TRUE	reported	ORiNb0	2	1	TRUE	0.00271754	21.7614
rs189957470	T	C	T	C	-0.288782	0.00181828	0.0160574	0.0315283	FALSE	FALSE	FALSE	sVo5W5	12	56534866	0.933026	0.0216364	406781	cataract	TRUE	reported	12	56534866	0.0611897	2.36482e-06	7988	GCST90199641	TRUE	reported	ORiNb0	2	1	TRUE	0.00278059	22.2677
rs62391856	T	C	T	C	0.0882028	0.00878602	0.215529	0.271574	FALSE	FALSE	FALSE	sVo5W5	5	126449075	0.296928	0.00842344	406781	cataract	TRUE	reported	5	126449075	0.0192251	4.47738e-06	7988	GCST90199641	TRUE	reported	ORiNb0	2	1	TRUE	0.00262813	21.0435
rs6539427	C	T	C	T	-0.0846334	0.00239183	0.220234	0.2906	FALSE	FALSE	FALSE	sVo5W5	12	108450527	0.76852	0.00812681	406781	cataract	TRUE	reported	12	108450527	0.0184289	4.38124e-06	7988	GCST90199641	TRUE	reported	ORiNb0	2	1	TRUE	0.00263331	21.0851
rs113682909	C	G	C	G	-0.405067	-0.0279992	0.00939639	0.0348838	FALSE	TRUE	FALSE	CrsmHz	8	67846768	0.171303	0.0204668	406781	cataract	TRUE	reported	8	67846768	0.0804974	4.85273e-07	8128	GCST90199642	TRUE	reported	mmaIjS	2	1	TRUE	0.00310567	25.3153
rs115232717	G	A	G	A	-0.516457	0.0336704	0.0059106	0.00706409	FALSE	FALSE	FALSE	CrsmHz	5	62246077	0.450559	0.0446272	406781	cataract	TRUE	reported	5	62246077	0.0995462	2.12436e-07	8128	GCST90199642	TRUE	reported	mmaIjS	2	1	TRUE	0.00330065	26.9099
rs12144476	C	T	C	T	0.222626	0.0320222	0.0264037	0.0135451	FALSE	FALSE	FALSE	CrsmHz	1	184922992	0.316793	0.031988	406781	cataract	TRUE	reported	1	184922992	0.0482583	3.96485e-06	8128	GCST90199642	TRUE	reported	mmaIjS	2	1	TRUE	0.00261149	21.2765
rs13046014	C	G	C	G	0.143955	0.0288073	0.0710291	0.0444313	FALSE	TRUE	FALSE	CrsmHz	21	23833029	0.105221	0.0177817	406781	cataract	TRUE	reported	21	23833029	0.0298658	1.43512e-06	8128	GCST90199642	TRUE	reported	mmaIjS	2	1	TRUE	0.00285024	23.2273
rs13100424	G	C	G	C	0.294562	-0.0361743	0.0200999	0.0185173	FALSE	TRUE	FALSE	CrsmHz	3	62130041	0.192008	0.027727	406781	cataract	TRUE	reported	3	62130041	0.0550166	8.60081e-08	8128	GCST90199642	TRUE	reported	mmaIjS	2	1	TRUE	0.00351442	28.6589
rs1420467	A	G	A	G	0.0920482	0.00543731	0.792493	0.807208	FALSE	FALSE	FALSE	CrsmHz	3	169009292	0.559434	0.00931554	406781	cataract	TRUE	reported	3	169009292	0.0191097	1.45859e-06	8128	GCST90199642	TRUE	reported	mmaIjS	2	1	TRUE	0.00284643	23.1962
rs145095548	C	A	C	A	0.524916	0.0388352	0.00468731	0.0338991	FALSE	FALSE	FALSE	CrsmHz	14	80786850	0.057544	0.0204487	406781	cataract	TRUE	reported	14	80786850	0.112951	3.363e-06	8128	GCST90199642	TRUE	reported	mmaIjS	2	1	TRUE	0.00265011	21.592
rs183901354	T	C	T	C	-0.901248	-0.0120518	0.00166482	0.0541369	FALSE	FALSE	FALSE	CrsmHz	13	32328310	0.469116	0.0166479	406781	cataract	TRUE	reported	13	32328310	0.188913	1.83581e-06	8128	GCST90199642	TRUE	reported	mmaIjS	2	1	TRUE	0.00279233	22.754
rs2186050	C	G	C	G	-0.0781457	0.0057476	0.355675	0.385027	FALSE	TRUE	FALSE	CrsmHz	9	129603702	0.44986	0.00760618	406781	cataract	TRUE	reported	9	129603702	0.0165737	2.41664e-06	8128	GCST90199642	TRUE	reported	mmaIjS	2	1	TRUE	0.00272773	22.2262
rs3845611	G	T	G	T	-0.104901	0.0039278	0.13437	0.166498	FALSE	FALSE	FALSE	CrsmHz	1	13580483	0.691946	0.00991326	406781	cataract	TRUE	reported	1	13580483	0.0226947	3.79543e-06	8128	GCST90199642	TRUE	reported	mmaIjS	2	1	TRUE	0.00262172	21.3601
rs7190382	T	A	T	A	-0.0809751	-0.00478145	0.643304	0.682396	FALSE	TRUE	FALSE	CrsmHz	16	77504386	0.545684	0.00791318	406781	cataract	TRUE	reported	16	77504386	0.0163858	7.74104e-07	8128	GCST90199642	TRUE	reported	mmaIjS	2	1	TRUE	0.00299558	24.4152
rs72688441	A	G	A	G	-0.603321	-0.0145021	0.0538338	0.113127	FALSE	FALSE	FALSE	CrsmHz	1	45585381	0.213619	0.0116607	406781	cataract	TRUE	reported	1	45585381	0.0335227	2.04224e-72	8128	GCST90199642	TRUE	reported	mmaIjS	2	1	TRUE	0.0383234	323.826
rs72722075	T	C	T	C	-0.141262	-0.00828459	0.123722	0.1275	FALSE	FALSE	FALSE	CrsmHz	15	45031276	0.454784	0.0110836	406781	cataract	TRUE	reported	15	45031276	0.0235479	1.98631e-09	8128	GCST90199642	TRUE	reported	mmaIjS	2	1	TRUE	0.00440802	35.9782
rs73217598	A	G	A	G	0.307856	0.0255671	0.0144704	0.0112518	FALSE	FALSE	FALSE	CrsmHz	8	14190551	0.464828	0.0349794	406781	cataract	TRUE	reported	8	14190551	0.0648737	2.08033e-06	8128	GCST90199642	TRUE	reported	mmaIjS	2	1	TRUE	0.00276295	22.5139
rs74995512	A	G	A	G	-0.331117	-0.0149208	0.0113902	0.00989882	FALSE	FALSE	FALSE	CrsmHz	2	54360165	0.693338	0.0378383	406781	cataract	TRUE	reported	2	54360165	0.0720991	4.37895e-06	8128	GCST90199642	TRUE	reported	mmaIjS	2	1	TRUE	0.00258818	21.0861
rs77987208	C	T	C	T	-0.117677	0.00140973	0.132946	0.173028	FALSE	FALSE	FALSE	CrsmHz	12	4758793	0.88516	0.00976057	406781	cataract	TRUE	reported	12	4758793	0.0227397	2.27943e-07	8128	GCST90199642	TRUE	reported	mmaIjS	2	1	TRUE	0.00328399	26.7736
rs7903429	T	C	T	C	0.0970626	0.00947274	0.170385	0.194263	FALSE	FALSE	FALSE	CrsmHz	10	68178595	0.308258	0.00929718	406781	cataract	TRUE	reported	10	68178595	0.0205295	2.268e-06	8128	GCST90199642	TRUE	reported	mmaIjS	2	1	TRUE	0.00274265	22.3481
rs115155467	G	A	G	A	-0.460446	0.0392072	0.00815257	0.0149846	FALSE	FALSE	FALSE	VQ6clo	16	22060895	0.197723	0.0304388	406781	cataract	TRUE	reported	16	22060895	0.0942028	1.0196e-06	6877	GCST90199643	TRUE	reported	oEXj7Y	2	1	TRUE	0.00346198	23.8838
rs11781385	C	A	C	A	-0.10889	-0.0026642	0.207403	0.130491	FALSE	FALSE	FALSE	VQ6clo	8	58264658	0.808017	0.0109644	406781	cataract	TRUE	reported	8	58264658	0.0207547	1.55001e-07	6877	GCST90199643	TRUE	reported	oEXj7Y	2	1	TRUE	0.00398666	27.518
rs146174820	A	G	A	G	-0.286214	0.0262246	0.0197154	0.00772208	FALSE	FALSE	FALSE	VQ6clo	2	68387100	0.548828	0.0437429	406781	cataract	TRUE	reported	2	68387100	0.0611534	2.86509e-06	6877	GCST90199643	TRUE	reported	oEXj7Y	2	1	TRUE	0.00317512	21.8985
rs7403557	G	A	G	A	0.101229	0.00603567	0.731422	0.668187	FALSE	FALSE	FALSE	VQ6clo	15	27057832	0.441423	0.00784064	406781	cataract	TRUE	reported	15	27057832	0.019175	1.29754e-07	6877	GCST90199643	TRUE	reported	oEXj7Y	2	1	TRUE	0.0040363	27.862
rs74927400	T	C	T	C	0.330046	-0.0117446	0.0157956	0.019316	FALSE	FALSE	FALSE	VQ6clo	11	75231821	0.660811	0.0267656	406781	cataract	TRUE	reported	11	75231821	0.0678883	1.16438e-06	6877	GCST90199643	TRUE	reported	oEXj7Y	2	1	TRUE	0.00342507	23.6283
rs113666924	A	G	A	G	-0.199128	-0.00602394	0.0343297	0.0779099	FALSE	FALSE	FALSE	dQuqIq	22	40846014	0.66161	0.013763	406781	cataract	TRUE	reported	22	40846014	0.043086	3.80707e-06	8137	GCST90199644	TRUE	reported	i18ean	2	1	TRUE	0.00261812	21.3543
rs115810418	T	A	T	A	0.173537	-0.0178212	0.0458835	0.015518	FALSE	TRUE	FALSE	dQuqIq	2	105327409	0.539956	0.0290778	406781	cataract	TRUE	reported	2	105327409	0.0370651	2.84155e-06	8137	GCST90199644	TRUE	reported	i18ean	2	1	TRUE	0.00268671	21.9153
rs116892987	A	G	A	G	-0.329003	0.00521465	0.0122552	0.00241778	FALSE	FALSE	FALSE	dQuqIq	6	102527357	0.944348	0.0747016	406781	cataract	TRUE	reported	6	102527357	0.0711461	3.758e-06	8137	GCST90199644	TRUE	reported	i18ean	2	1	TRUE	0.00262116	21.3792
rs117966480	C	A	C	A	-0.322677	0.01473	0.0145231	0.0106778	FALSE	FALSE	FALSE	dQuqIq	9	126819947	0.678735	0.0355634	406781	cataract	TRUE	reported	9	126819947	0.0654721	8.28759e-07	8137	GCST90199644	TRUE	reported	i18ean	2	1	TRUE	0.00297622	24.2838
rs12549440	T	C	T	C	0.0794261	-0.00816219	0.34769	0.431072	FALSE	FALSE	FALSE	dQuqIq	8	122576372	0.273234	0.00744965	406781	cataract	TRUE	reported	8	122576372	0.0165038	1.48987e-06	8137	GCST90199644	TRUE	reported	i18ean	2	1	TRUE	0.00283831	23.1554
rs13065149	T	G	T	G	-0.0774221	0.00765349	0.416893	0.468399	FALSE	FALSE	FALSE	dQuqIq	3	176871340	0.300065	0.00738543	406781	cataract	TRUE	reported	3	176871340	0.0160933	1.50311e-06	8137	GCST90199644	TRUE	reported	i18ean	2	1	TRUE	0.00283623	23.1384
rs139776	T	C	T	C	-0.0834689	-0.00465036	0.332129	0.312119	FALSE	FALSE	FALSE	dQuqIq	22	24917479	0.560125	0.00798133	406781	cataract	TRUE	reported	22	24917479	0.0169698	8.7129e-07	8137	GCST90199644	TRUE	reported	i18ean	2	1	TRUE	0.00296444	24.1874
rs2529273	T	C	T	C	0.101541	-0.0043782	0.726808	0.780206	FALSE	FALSE	FALSE	dQuqIq	7	74873835	0.625842	0.00897934	406781	cataract	TRUE	reported	7	74873835	0.0178971	1.39856e-08	8137	GCST90199644	TRUE	reported	i18ean	2	1	TRUE	0.00394038	32.1818
rs56113850	C	T	C	T	-0.105914	0.000294938	0.576193	0.563474	FALSE	FALSE	FALSE	dQuqIq	19	40847202	0.968899	0.0075647	406781	cataract	TRUE	reported	19	40847202	0.0155754	1.04562e-11	8137	GCST90199644	TRUE	reported	i18ean	2	1	TRUE	0.00565071	46.2298
rs6497692	T	C	T	C	0.0748062	0.000624177	0.431385	0.356265	FALSE	FALSE	FALSE	dQuqIq	16	23868061	0.935263	0.00768455	406781	cataract	TRUE	reported	16	23868061	0.0156289	1.69789e-06	8137	GCST90199644	TRUE	reported	i18ean	2	1	TRUE	0.00280759	22.904
rs72870405	A	T	A	T	-0.15323	0.00387039	0.0614672	0.0820333	FALSE	TRUE	FALSE	dQuqIq	2	162080573	0.773387	0.0134413	406781	cataract	TRUE	reported	2	162080573	0.0326215	2.63736e-06	8137	GCST90199644	TRUE	reported	i18ean	2	1	TRUE	0.0027042	22.0583
rs115520044	A	G	A	G	0.330168	0.0420311	0.0166095	0.010068	FALSE	FALSE	FALSE	oTOIGW	14	49488289	0.262233	0.0374899	406781	cataract	TRUE	reported	14	49488289	0.0606751	5.28093e-08	8200	GCST90199645	TRUE	reported	9Ucxy3	2	1	TRUE	0.00359807	29.6035
rs116020639	C	T	C	T	-0.316022	-0.00859547	0.0157528	0.00498044	FALSE	FALSE	FALSE	oTOIGW	2	64880349	0.868715	0.0520021	406781	cataract	TRUE	reported	2	64880349	0.0623683	4.04057e-07	8200	GCST90199645	TRUE	reported	9Ucxy3	2	1	TRUE	0.0031213	25.6685
rs140759816	A	T	A	T	-0.186302	0.028777	0.0375843	0.0189251	FALSE	TRUE	FALSE	oTOIGW	5	16902686	0.285729	0.0269564	406781	cataract	TRUE	reported	5	16902686	0.0405924	4.44137e-06	8200	GCST90199645	TRUE	reported	9Ucxy3	2	1	TRUE	0.00256223	21.0591
rs145444661	T	C	T	C	-0.329336	-0.00325002	0.0131884	0.00938657	FALSE	FALSE	FALSE	oTOIGW	18	43137607	0.933629	0.0390251	406781	cataract	TRUE	reported	18	43137607	0.0679412	1.25107e-06	8200	GCST90199645	TRUE	reported	9Ucxy3	2	1	TRUE	0.0028573	23.4912
rs34099891	T	G	T	G	-0.0824109	-0.00636292	0.26108	0.274531	FALSE	FALSE	FALSE	oTOIGW	5	60842512	0.441617	0.00826928	406781	cataract	TRUE	reported	5	60842512	0.0174244	2.24925e-06	8200	GCST90199645	TRUE	reported	9Ucxy3	2	1	TRUE	0.00272055	22.3639
rs4148714	C	A	C	A	-0.125867	-0.00139283	0.0913027	0.0656323	FALSE	FALSE	FALSE	oTOIGW	7	117598399	0.925544	0.0149042	406781	cataract	TRUE	reported	7	117598399	0.027082	3.35762e-06	8200	GCST90199645	TRUE	reported	9Ucxy3	2	1	TRUE	0.00262728	21.5952
rs5997787	C	T	C	T	0.0735554	-0.0107616	0.55684	0.694019	FALSE	FALSE	FALSE	oTOIGW	22	30858967	0.180841	0.00804205	406781	cataract	TRUE	reported	22	30858967	0.0159581	4.04072e-06	8200	GCST90199645	TRUE	reported	9Ucxy3	2	1	TRUE	0.00258422	21.2403
rs62027288	C	T	C	T	0.0759955	0.00437669	0.460441	0.347404	FALSE	FALSE	FALSE	oTOIGW	15	75142406	0.572935	0.00776373	406781	cataract	TRUE	reported	15	75142406	0.0156247	1.15144e-06	8200	GCST90199645	TRUE	reported	9Ucxy3	2	1	TRUE	0.00287665	23.6508
rs73328382	A	C	A	C	-0.490215	-0.0275638	0.00586941	0.0665997	FALSE	FALSE	FALSE	oTOIGW	10	99422751	0.0641786	0.0148917	406781	cataract	TRUE	reported	10	99422751	0.101636	1.41227e-06	8200	GCST90199645	TRUE	reported	9Ucxy3	2	1	TRUE	0.00282901	23.258
rs74489311	A	T	A	T	-1.12714	-0.00948721	0.00103899	0.0173265	FALSE	TRUE	FALSE	oTOIGW	5	163789181	0.735809	0.0281179	406781	cataract	TRUE	reported	5	163789181	0.240369	2.74252e-06	8200	GCST90199645	TRUE	reported	9Ucxy3	2	1	TRUE	0.00267437	21.9833
rs76051019	A	G	A	G	-0.23203	-0.0294033	0.0258336	0.00733122	FALSE	FALSE	FALSE	oTOIGW	21	33150052	0.493348	0.0429249	406781	cataract	TRUE	reported	21	33150052	0.0487058	1.89885e-06	8200	GCST90199645	TRUE	reported	9Ucxy3	2	1	TRUE	0.00276002	22.6893
rs10097464	C	T	C	T	-0.0715199	-0.00780007	0.441401	0.540064	FALSE	FALSE	FALSE	B1JlTM	8	135773275	0.292425	0.00740877	406781	cataract	TRUE	reported	8	135773275	0.015626	4.71698e-06	8013	GCST90199646	TRUE	reported	xe5NIw	2	1	TRUE	0.00260753	20.9435
rs1010664	C	T	C	T	0.200004	-0.0271539	0.0324447	0.030891	FALSE	FALSE	FALSE	B1JlTM	10	14923688	0.199972	0.021187	406781	cataract	TRUE	reported	10	14923688	0.0431905	3.64356e-06	8013	GCST90199646	TRUE	reported	xe5NIw	2	1	TRUE	0.00266898	21.4384
rs10153505	G	T	G	T	-0.109387	0.0017468	0.854558	0.839638	FALSE	FALSE	FALSE	B1JlTM	19	652948	0.863647	0.0101715	406781	cataract	TRUE	reported	19	652948	0.02296	1.89575e-06	8013	GCST90199646	TRUE	reported	xe5NIw	2	1	TRUE	0.00282465	22.6923
rs1041350	C	T	C	T	0.0994006	0.0175966	0.162725	0.118038	FALSE	FALSE	FALSE	B1JlTM	9	23613595	0.125638	0.0114895	406781	cataract	TRUE	reported	9	23613595	0.0208627	1.8932e-06	8013	GCST90199646	TRUE	reported	xe5NIw	2	1	TRUE	0.00282497	22.6949
rs113812650	T	C	T	C	-0.420894	-0.0247988	0.00708375	0.0172197	FALSE	FALSE	FALSE	B1JlTM	12	95395376	0.397543	0.0293123	406781	cataract	TRUE	reported	12	95395376	0.0921	4.87808e-06	8013	GCST90199646	TRUE	reported	xe5NIw	2	1	TRUE	0.00259956	20.8794
rs147503040	A	G	A	G	0.240882	0.00400642	0.0254653	0.0164641	FALSE	FALSE	FALSE	B1JlTM	3	182797506	0.891237	0.0292997	406781	cataract	TRUE	reported	3	182797506	0.0486921	7.53505e-07	8013	GCST90199646	TRUE	reported	xe5NIw	2	1	TRUE	0.00304489	24.4671
rs2833465	T	C	T	C	-0.110209	0.00118033	0.12614	0.167454	FALSE	FALSE	FALSE	B1JlTM	21	31591790	0.904989	0.00988868	406781	cataract	TRUE	reported	21	31591790	0.023061	1.76156e-06	8013	GCST90199646	TRUE	reported	xe5NIw	2	1	TRUE	0.00284215	22.8333
rs375709482	T	C	T	C	-0.273576	-0.00921605	0.0191874	0.0124299	FALSE	FALSE	FALSE	B1JlTM	6	114434155	0.784354	0.0336783	406781	cataract	TRUE	reported	6	114434155	0.0557177	9.10581e-07	8013	GCST90199646	TRUE	reported	xe5NIw	2	1	TRUE	0.00299964	24.1025
rs522708	G	A	G	A	-0.0822705	-0.00621991	0.283475	0.313992	FALSE	FALSE	FALSE	B1JlTM	1	96017489	0.433968	0.00794959	406781	cataract	TRUE	reported	1	96017489	0.0169917	1.28672e-06	8013	GCST90199646	TRUE	reported	xe5NIw	2	1	TRUE	0.0029171	23.4372
rs6010005	C	G	C	G	0.229928	0.0149628	0.0237352	0.02975	FALSE	TRUE	FALSE	B1JlTM	22	50558690	0.487247	0.0215387	406781	cataract	TRUE	reported	22	50558690	0.05	4.25419e-06	8013	GCST90199646	TRUE	reported	xe5NIw	2	1	TRUE	0.00263211	21.1415
rs62621664	T	G	T	G	0.265359	-0.0179898	0.0182409	0.0111956	FALSE	FALSE	FALSE	B1JlTM	6	24504968	0.610664	0.0353346	406781	cataract	TRUE	reported	6	24504968	0.0575444	4.00005e-06	8013	GCST90199646	TRUE	reported	xe5NIw	2	1	TRUE	0.00264676	21.2595
rs72645867	A	G	A	G	0.162441	0.0218843	0.0602902	0.0326731	FALSE	FALSE	FALSE	B1JlTM	13	95314726	0.303604	0.021273	406781	cataract	TRUE	reported	13	95314726	0.0331451	9.53955e-07	8013	GCST90199646	TRUE	reported	xe5NIw	2	1	TRUE	0.00298853	24.0129
rs72824920	C	T	C	T	0.192917	-0.0216627	0.0442895	0.0375521	FALSE	FALSE	FALSE	B1JlTM	2	50345769	0.266533	0.019497	406781	cataract	TRUE	reported	2	50345769	0.0371937	2.13916e-07	8013	GCST90199646	TRUE	reported	xe5NIw	2	1	TRUE	0.0033462	26.8964
rs73217253	A	G	A	G	-0.160981	0.0135333	0.0584083	0.0506172	FALSE	FALSE	FALSE	B1JlTM	3	133872734	0.418556	0.0167299	406781	cataract	TRUE	reported	3	133872734	0.0328036	9.2284e-07	8013	GCST90199646	TRUE	reported	xe5NIw	2	1	TRUE	0.00299646	24.0767
rs76930336	A	C	A	C	-0.202699	0.0071311	0.0324797	0.0406705	FALSE	FALSE	FALSE	B1JlTM	11	118594049	0.703284	0.0187222	406781	cataract	TRUE	reported	11	118594049	0.0432874	2.83225e-06	8013	GCST90199646	TRUE	reported	xe5NIw	2	1	TRUE	0.00272897	21.9216
rs77380220	A	G	A	G	0.222387	-0.000392673	0.0258828	0.0165766	FALSE	FALSE	FALSE	B1JlTM	3	70959872	0.989079	0.0286878	406781	cataract	TRUE	reported	3	70959872	0.0486142	4.77297e-06	8013	GCST90199646	TRUE	reported	xe5NIw	2	1	TRUE	0.00260474	20.9211
rs79188489	T	G	T	G	0.343904	0.0428969	0.0106531	0.010378	FALSE	FALSE	FALSE	B1JlTM	4	29074567	0.236802	0.0362606	406781	cataract	TRUE	reported	4	29074567	0.0751315	4.70886e-06	8013	GCST90199646	TRUE	reported	xe5NIw	2	1	TRUE	0.00260796	20.947
rs9572022	G	A	G	A	-0.0758655	0.00750349	0.568464	0.590529	FALSE	FALSE	FALSE	B1JlTM	13	68811966	0.318432	0.00752091	406781	cataract	TRUE	reported	13	68811966	0.0155994	1.154e-06	8013	GCST90199646	TRUE	reported	xe5NIw	2	1	TRUE	0.00294305	23.6464
rs9959080	A	G	A	G	-0.0926697	-0.00451165	0.807333	0.767072	FALSE	FALSE	FALSE	B1JlTM	18	59433536	0.604891	0.00872018	406781	cataract	TRUE	reported	18	59433536	0.0194371	1.86358e-06	8013	GCST90199646	TRUE	reported	xe5NIw	2	1	TRUE	0.0028287	22.725
rs10902695	T	C	T	C	-0.0834655	0.0002057	0.274212	0.312878	FALSE	FALSE	FALSE	TeBOaH	1	28319022	0.979422	0.00797481	406781	cataract	TRUE	reported	1	28319022	0.018084	3.9229e-06	7822	GCST90199647	TRUE	reported	Qwx2cW	2	1	TRUE	0.00271598	21.2968
rs114110478	C	G	C	G	0.142487	0.00705347	0.0759902	0.0545909	FALSE	TRUE	FALSE	TeBOaH	3	60439249	0.663085	0.0161904	406781	cataract	TRUE	reported	3	60439249	0.0303158	2.60048e-06	7822	GCST90199647	TRUE	reported	Qwx2cW	2	1	TRUE	0.00281624	22.0852
rs115520044	A	G	A	G	0.322722	0.0420311	0.016898	0.010068	FALSE	FALSE	FALSE	TeBOaH	14	49488289	0.262233	0.0374899	406781	cataract	TRUE	reported	14	49488289	0.0619626	1.90536e-07	7822	GCST90199647	TRUE	reported	Qwx2cW	2	1	TRUE	0.00345602	27.1198
rs116572946	T	C	T	C	-0.278367	-0.00578369	0.0176742	0.0170774	FALSE	FALSE	FALSE	TeBOaH	13	60080909	0.838942	0.0284564	406781	cataract	TRUE	reported	13	60080909	0.060805	4.694e-06	7822	GCST90199647	TRUE	reported	Qwx2cW	2	1	TRUE	0.00267225	20.953
rs12259905	T	C	T	C	0.155223	0.00776574	0.0731332	0.112015	FALSE	FALSE	FALSE	TeBOaH	10	28920494	0.50682	0.011699	406781	cataract	TRUE	reported	10	28920494	0.0305894	3.88709e-07	7822	GCST90199647	TRUE	reported	Qwx2cW	2	1	TRUE	0.00328114	25.743
rs2245730	C	A	C	A	-0.0787472	0.0110916	0.435058	0.42618	FALSE	FALSE	FALSE	TeBOaH	21	42705218	0.137317	0.00746477	406781	cataract	TRUE	reported	21	42705218	0.0162537	1.26685e-06	7822	GCST90199647	TRUE	reported	Qwx2cW	2	1	TRUE	0.0029919	23.4668
rs34804482	C	T	C	T	-0.242551	-0.0373502	0.0234865	0.00279266	FALSE	FALSE	FALSE	TeBOaH	11	27368192	0.586087	0.0685934	406781	cataract	TRUE	reported	11	27368192	0.0527985	4.35018e-06	7822	GCST90199647	TRUE	reported	Qwx2cW	2	1	TRUE	0.00269076	21.0985
rs75870478	T	C	T	C	-0.281468	-0.00942799	0.0183091	0.0159607	FALSE	FALSE	FALSE	TeBOaH	4	35563982	0.750938	0.0297035	406781	cataract	TRUE	reported	4	35563982	0.0600974	2.81969e-06	7822	GCST90199647	TRUE	reported	Qwx2cW	2	1	TRUE	0.00279649	21.9298
rs79361921	A	G	A	G	-0.232926	-0.00813274	0.0295007	0.0578289	FALSE	FALSE	FALSE	TeBOaH	8	58022004	0.608931	0.0158966	406781	cataract	TRUE	reported	8	58022004	0.0470132	7.25218e-07	7822	GCST90199647	TRUE	reported	Qwx2cW	2	1	TRUE	0.00312837	24.5406
rs79542551	G	A	G	A	-0.328871	0.0428033	0.0127102	0.00249367	FALSE	FALSE	FALSE	TeBOaH	13	93072020	0.55489	0.0724928	406781	cataract	TRUE	reported	13	93072020	0.0716904	4.48836e-06	7822	GCST90199647	TRUE	reported	Qwx2cW	2	1	TRUE	0.00268315	21.0387
rs10152997	C	T	C	T	-0.0762043	-0.00546532	0.552011	0.577796	FALSE	FALSE	FALSE	sjkvns	15	60904958	0.464427	0.00747059	406781	cataract	TRUE	reported	15	60904958	0.0152829	6.15686e-07	8139	GCST90199648	TRUE	reported	Youen6	2	1	TRUE	0.00304545	24.8565
rs111517692	A	G	A	G	0.186098	-0.000858214	0.0399656	0.0143543	FALSE	FALSE	FALSE	sjkvns	9	130054393	0.977726	0.0307381	406781	cataract	TRUE	reported	9	130054393	0.0389448	1.76596e-06	8139	GCST90199648	TRUE	reported	Youen6	2	1	TRUE	0.00279767	22.8285
rs11219784	C	T	C	T	-0.29621	-0.0126718	0.0145213	0.00853786	FALSE	FALSE	FALSE	sjkvns	11	124810777	0.755856	0.0407547	406781	cataract	TRUE	reported	11	124810777	0.0635149	3.10664e-06	8139	GCST90199648	TRUE	reported	Youen6	2	1	TRUE	0.00266513	21.7441
rs115250081	T	C	T	C	-0.267495	0.00202368	0.0309995	0.0439256	FALSE	FALSE	FALSE	sjkvns	17	19002729	0.912373	0.0183895	406781	cataract	TRUE	reported	17	19002729	0.0444913	1.82908e-09	8139	GCST90199648	TRUE	reported	Youen6	2	1	TRUE	0.00442166	36.1389
rs116855721	A	G	A	G	0.235097	-0.0112503	0.0228932	0.0300702	FALSE	FALSE	FALSE	sjkvns	14	54584830	0.601586	0.0215473	406781	cataract	TRUE	reported	14	54584830	0.0504828	3.20903e-06	8139	GCST90199648	TRUE	reported	Youen6	2	1	TRUE	0.00265754	21.6821
rs117813792	G	A	G	A	-0.331071	-0.00904206	0.0136799	0.00391518	FALSE	FALSE	FALSE	sjkvns	9	113729402	0.880968	0.0603841	406781	cataract	TRUE	reported	9	113729402	0.0662852	5.89455e-07	8139	GCST90199648	TRUE	reported	Youen6	2	1	TRUE	0.00305569	24.9403
rs11976181	C	T	C	T	-0.132448	0.00669679	0.817748	0.819483	FALSE	FALSE	FALSE	sjkvns	7	142097764	0.485705	0.00960588	406781	cataract	TRUE	reported	7	142097764	0.0208369	2.06534e-10	8139	GCST90199648	TRUE	reported	Youen6	2	1	TRUE	0.00493973	40.3941
rs138882034	C	T	C	T	-0.40062	-0.0173946	0.00797971	0.0420114	FALSE	FALSE	FALSE	sjkvns	3	14215441	0.356486	0.0188644	406781	cataract	TRUE	reported	3	14215441	0.0847491	2.27723e-06	8139	GCST90199648	TRUE	reported	Youen6	2	1	TRUE	0.002738	22.3403
rs147071339	G	A	G	A	-0.72443	-0.00415496	0.0024003	0.0255672	FALSE	FALSE	FALSE	sjkvns	3	120559843	0.861332	0.0237862	406781	cataract	TRUE	reported	3	120559843	0.15567	3.26144e-06	8139	GCST90199648	TRUE	reported	Youen6	2	1	TRUE	0.00265374	21.6509
rs16923778	T	C	T	C	-0.364422	0.0330558	0.0114964	0.0406243	FALSE	FALSE	FALSE	sjkvns	11	7241558	0.0811316	0.0189523	406781	cataract	TRUE	reported	11	7241558	0.0717318	3.76743e-07	8139	GCST90199648	TRUE	reported	Youen6	2	1	TRUE	0.00316111	25.8035
rs185053832	A	C	A	C	-0.376359	-0.0226869	0.00916021	0.0182401	FALSE	FALSE	FALSE	sjkvns	7	142063511	0.421765	0.0282399	406781	cataract	TRUE	reported	7	142063511	0.0796429	2.29459e-06	8139	GCST90199648	TRUE	reported	Youen6	2	1	TRUE	0.00273621	22.3256
rs219151	C	G	C	G	-0.0930985	0.00663618	0.803761	0.813045	FALSE	TRUE	FALSE	sjkvns	2	32990620	0.482714	0.00945401	406781	cataract	TRUE	reported	2	32990620	0.0192478	1.31914e-06	8139	GCST90199648	TRUE	reported	Youen6	2	1	TRUE	0.00286619	23.3893
rs2638281	G	A	G	A	0.0758197	-0.00652034	0.588573	0.467563	FALSE	FALSE	FALSE	sjkvns	19	48707612	0.37639	0.00737121	406781	cataract	TRUE	reported	19	48707612	0.015228	6.39246e-07	8139	GCST90199648	TRUE	reported	Youen6	2	1	TRUE	0.00303659	24.784
rs28429046	T	A	T	A	0.0877134	-0.00441063	0.218221	0.220769	FALSE	TRUE	FALSE	sjkvns	1	242003929	0.623652	0.00898879	406781	cataract	TRUE	reported	1	242003929	0.0190478	4.12664e-06	8139	GCST90199648	TRUE	reported	Youen6	2	1	TRUE	0.00259861	21.2
rs34278530	C	T	C	T	0.0966945	0.0132058	0.16675	0.211873	FALSE	FALSE	FALSE	sjkvns	16	84656112	0.146693	0.00909921	406781	cataract	TRUE	reported	16	84656112	0.020462	2.29468e-06	8139	GCST90199648	TRUE	reported	Youen6	2	1	TRUE	0.00273619	22.3255
rs526600	A	T	A	T	-0.303655	-0.0138486	0.980668	0.988646	FALSE	TRUE	FALSE	sjkvns	1	86900914	0.691723	0.0349256	406781	cataract	TRUE	reported	1	86900914	0.0557783	5.21094e-08	8139	GCST90199648	TRUE	reported	Youen6	2	1	TRUE	0.00362811	29.6295
rs55646821	A	C	A	C	0.150169	0.0110038	0.936148	0.922831	FALSE	FALSE	FALSE	sjkvns	8	20747591	0.429827	0.0139379	406781	cataract	TRUE	reported	8	20747591	0.0310105	1.28209e-06	8139	GCST90199648	TRUE	reported	Youen6	2	1	TRUE	0.00287291	23.4442
rs6444144	T	C	T	C	0.0750138	-0.00293604	0.601673	0.638499	FALSE	FALSE	FALSE	sjkvns	3	165091228	0.701137	0.00765022	406781	cataract	TRUE	reported	3	165091228	0.0155373	1.37932e-06	8139	GCST90199648	TRUE	reported	Youen6	2	1	TRUE	0.00285574	23.3037
rs72670617	G	T	G	T	-0.109981	1.05455e-05	0.120487	0.223747	FALSE	FALSE	FALSE	sjkvns	13	113913130	0.999056	0.00891338	406781	cataract	TRUE	reported	13	113913130	0.0239503	4.38952e-06	8139	GCST90199648	TRUE	reported	Youen6	2	1	TRUE	0.00258416	21.0818
rs7536190	A	T	A	T	0.113912	-0.0177368	0.886879	0.885033	FALSE	TRUE	FALSE	sjkvns	1	150426629	0.125725	0.0115837	406781	cataract	TRUE	reported	1	150426629	0.0241326	2.35583e-06	8139	GCST90199648	TRUE	reported	Youen6	2	1	TRUE	0.00273006	22.2753
rs77283946	A	C	A	C	-0.552741	-0.010009	0.0189905	0.0311861	FALSE	FALSE	FALSE	sjkvns	17	18982968	0.640751	0.0214485	406781	cataract	TRUE	reported	17	18982968	0.0562598	8.80516e-23	8139	GCST90199648	TRUE	reported	Youen6	2	1	TRUE	0.0117208	96.5029
rs112843621	G	A	G	A	-0.366363	-0.00239327	0.0095679	0.0143003	FALSE	FALSE	FALSE	M1Uc7m	14	26049841	0.938832	0.0311878	406781	cataract	TRUE	reported	14	26049841	0.0780364	2.66903e-06	8134	GCST90199649	TRUE	reported	793dew	2	1	TRUE	0.0027024	22.0355
rs140033739	A	G	A	G	-0.166275	0.0202166	0.0496511	0.112873	FALSE	FALSE	FALSE	M1Uc7m	6	30237375	0.0847891	0.0117296	406781	cataract	TRUE	reported	6	30237375	0.0351807	2.28641e-06	8134	GCST90199649	TRUE	reported	793dew	2	1	TRUE	0.00273873	22.3325
rs157595	G	A	G	A	0.0939248	-0.0156494	0.599898	0.691132	FALSE	FALSE	FALSE	M1Uc7m	19	44922203	0.0508909	0.00801547	406781	cataract	TRUE	reported	19	44922203	0.0158609	3.18487e-09	8134	GCST90199649	TRUE	reported	793dew	2	1	TRUE	0.00429272	35.0589
rs174560	C	T	C	T	-0.263536	-0.00861158	0.306967	0.388127	FALSE	FALSE	FALSE	M1Uc7m	11	61814292	0.253511	0.00754169	406781	cataract	TRUE	reported	11	61814292	0.0162451	3.49778e-59	8134	GCST90199649	TRUE	reported	793dew	2	1	TRUE	0.0313402	263.105
rs2269938	G	C	G	C	-0.104296	-0.0124028	0.166874	0.204557	FALSE	TRUE	FALSE	M1Uc7m	12	119804210	0.174542	0.0091348	406781	cataract	TRUE	reported	12	119804210	0.0203216	2.86272e-07	8134	GCST90199649	TRUE	reported	793dew	2	1	TRUE	0.00322783	26.3338
rs2712421	T	G	T	G	0.0732419	0.000516482	0.655887	0.695887	FALSE	FALSE	FALSE	M1Uc7m	3	128568900	0.948835	0.00804865	406781	cataract	TRUE	reported	3	128568900	0.0160311	4.90664e-06	8134	GCST90199649	TRUE	reported	793dew	2	1	TRUE	0.00255962	20.8682
rs3812316	G	C	G	C	-0.136926	0.0118035	0.121888	0.12789	FALSE	TRUE	FALSE	M1Uc7m	7	73606007	0.283135	0.0109973	406781	cataract	TRUE	reported	7	73606007	0.023095	3.05078e-09	8134	GCST90199649	TRUE	reported	793dew	2	1	TRUE	0.00430288	35.1422
rs400810	G	A	G	A	0.128883	-0.00704163	0.0862856	0.0797706	FALSE	FALSE	FALSE	M1Uc7m	5	31675054	0.605469	0.013632	406781	cataract	TRUE	reported	5	31675054	0.0270407	1.8767e-06	8134	GCST90199649	TRUE	reported	793dew	2	1	TRUE	0.00278509	22.7116
rs66466742	T	C	T	C	-0.189746	-0.0141716	0.0402441	0.0632355	FALSE	FALSE	FALSE	M1Uc7m	19	11225768	0.348694	0.0151224	406781	cataract	TRUE	reported	19	11225768	0.0383851	7.68393e-07	8134	GCST90199649	TRUE	reported	793dew	2	1	TRUE	0.00299511	24.4294
rs7241918	T	G	T	G	0.132894	0.00790069	0.826708	0.828285	FALSE	FALSE	FALSE	M1Uc7m	18	49634583	0.416984	0.00973393	406781	cataract	TRUE	reported	18	49634583	0.0200029	3.05834e-11	8134	GCST90199649	TRUE	reported	793dew	2	1	TRUE	0.00539722	44.1284
rs74988287	C	T	C	T	-0.366432	-0.0254143	0.0099395	0.00461626	FALSE	FALSE	FALSE	M1Uc7m	2	36690717	0.637677	0.0539639	406781	cataract	TRUE	reported	2	36690717	0.0770971	2.00554e-06	8134	GCST90199649	TRUE	reported	793dew	2	1	TRUE	0.0027695	22.5842
rs77960347	G	A	G	A	0.479876	-0.0341145	0.0143349	0.00736712	FALSE	FALSE	FALSE	M1Uc7m	18	49583585	0.419095	0.0422213	406781	cataract	TRUE	reported	18	49583585	0.0634052	3.77862e-14	8134	GCST90199649	TRUE	reported	793dew	2	1	TRUE	0.00699289	57.2666
rs79608464	A	G	A	G	0.25749	-0.0238193	0.01871	0.0250538	FALSE	FALSE	FALSE	M1Uc7m	16	71298685	0.308646	0.0233966	406781	cataract	TRUE	reported	16	71298685	0.0562381	4.68177e-06	8134	GCST90199649	TRUE	reported	793dew	2	1	TRUE	0.00257062	20.9581
rs80195574	A	G	A	G	-0.221346	-0.0328104	0.0272033	0.00953128	FALSE	FALSE	FALSE	M1Uc7m	14	34113605	0.382505	0.037571	406781	cataract	TRUE	reported	14	34113605	0.0471492	2.67135e-06	8134	GCST90199649	TRUE	reported	793dew	2	1	TRUE	0.00270219	22.0337
rs964184	C	G	C	G	-0.194744	0.00169456	0.868833	0.855298	FALSE	TRUE	FALSE	M1Uc7m	11	116778201	0.87117	0.0104491	406781	cataract	TRUE	reported	11	116778201	0.0224871	4.70771e-18	8134	GCST90199649	TRUE	reported	793dew	2	1	TRUE	0.00913631	74.9816
rs113392484	C	T	C	T	0.318007	0.0140444	0.0109306	0.0180623	FALSE	FALSE	FALSE	2Mlwyh	6	78437780	0.61281	0.0277521	406781	cataract	TRUE	reported	6	78437780	0.0686372	3.60129e-06	8233	GCST90199650	TRUE	reported	IZR2Ns	2	1	TRUE	0.00260055	21.4609
rs11598287	A	G	A	G	0.0749453	0.00882878	0.30454	0.29455	FALSE	FALSE	FALSE	2Mlwyh	10	132100905	0.277866	0.00813619	406781	cataract	TRUE	reported	10	132100905	0.0160157	2.87603e-06	8233	GCST90199650	TRUE	reported	IZR2Ns	2	1	TRUE	0.00265268	21.8923
rs11647808	A	C	A	C	0.212473	-0.0173247	0.0790114	0.0577799	FALSE	FALSE	FALSE	2Mlwyh	16	58736977	0.275164	0.015876	406781	cataract	TRUE	reported	16	58736977	0.0262875	6.33765e-16	8233	GCST90199650	TRUE	reported	IZR2Ns	2	1	TRUE	0.0078726	65.3136
rs1354368	G	A	G	A	-0.072441	-0.00146019	0.64522	0.751889	FALSE	FALSE	FALSE	2Mlwyh	4	99520729	0.863916	0.00851965	406781	cataract	TRUE	reported	4	99520729	0.0148179	1.01477e-06	8233	GCST90199650	TRUE	reported	IZR2Ns	2	1	TRUE	0.00289453	23.8941
rs139117506	C	A	C	A	-0.175748	-0.0130111	0.0370029	0.0330656	FALSE	FALSE	FALSE	2Mlwyh	15	83308234	0.529448	0.0206904	406781	cataract	TRUE	reported	15	83308234	0.0379139	3.56131e-06	8233	GCST90199650	TRUE	reported	IZR2Ns	2	1	TRUE	0.00260312	21.4822
rs142582686	T	G	T	G	0.164806	-0.00624658	0.0429166	0.0386187	FALSE	FALSE	FALSE	2Mlwyh	10	101005147	0.748383	0.0194735	406781	cataract	TRUE	reported	10	101005147	0.0355849	3.63318e-06	8233	GCST90199650	TRUE	reported	IZR2Ns	2	1	TRUE	0.00259852	21.4442
rs145909629	A	G	A	G	0.321487	0.0502059	0.0147347	0.0205399	FALSE	FALSE	FALSE	2Mlwyh	9	26547368	0.0556929	0.0262387	406781	cataract	TRUE	reported	9	26547368	0.0589415	4.91562e-08	8233	GCST90199650	TRUE	reported	IZR2Ns	2	1	TRUE	0.00360048	29.7426
rs148403098	T	C	T	C	0.167538	0.00708732	0.0411829	0.061524	FALSE	FALSE	FALSE	2Mlwyh	14	102351945	0.643928	0.0153334	406781	cataract	TRUE	reported	14	102351945	0.0359224	3.10312e-06	8233	GCST90199650	TRUE	reported	IZR2Ns	2	1	TRUE	0.00263507	21.7466
rs2472509	G	T	G	T	0.07003	0.00451021	0.326865	0.414112	FALSE	FALSE	FALSE	2Mlwyh	9	104921949	0.547659	0.00750112	406781	cataract	TRUE	reported	9	104921949	0.0152695	4.51219e-06	8233	GCST90199650	TRUE	reported	IZR2Ns	2	1	TRUE	0.00254831	21.0287
rs2997922	T	C	T	C	0.185074	-0.0167772	0.709362	0.773259	FALSE	FALSE	FALSE	2Mlwyh	9	128818465	0.0563054	0.00879	406781	cataract	TRUE	reported	9	128818465	0.0156931	4.22481e-32	8233	GCST90199650	TRUE	reported	IZR2Ns	2	1	TRUE	0.0166127	139.049
rs73782967	A	G	A	G	-0.152997	-0.0221715	0.0546588	0.0140039	FALSE	FALSE	FALSE	2Mlwyh	5	116927323	0.482506	0.0315708	406781	cataract	TRUE	reported	5	116927323	0.0316953	1.38514e-06	8233	GCST90199650	TRUE	reported	IZR2Ns	2	1	TRUE	0.00282222	23.2954
rs1018091	C	T	C	T	0.0675472	-0.00883981	0.457063	0.411189	FALSE	FALSE	FALSE	Ehn2PW	4	143618621	0.237153	0.00747784	406781	cataract	TRUE	reported	4	143618621	0.0146699	4.13525e-06	8279	GCST90199651	TRUE	reported	S9QD3q	2	1	TRUE	0.0025543	21.1961
rs11930628	G	A	G	A	0.123625	-0.00927031	0.0880354	0.0918614	FALSE	FALSE	FALSE	Ehn2PW	4	59788149	0.469522	0.0128175	406781	cataract	TRUE	reported	4	59788149	0.0261218	2.21625e-06	8279	GCST90199651	TRUE	reported	S9QD3q	2	1	TRUE	0.00269808	22.3924
rs12129379	T	G	T	G	0.0929219	0.0070828	0.17895	0.206778	FALSE	FALSE	FALSE	Ehn2PW	1	159995471	0.440013	0.00917259	406781	cataract	TRUE	reported	1	159995471	0.0196733	2.32117e-06	8279	GCST90199651	TRUE	reported	S9QD3q	2	1	TRUE	0.00268742	22.3037
rs143268031	G	A	G	A	0.479847	-0.0162887	0.00507707	0.0428443	FALSE	FALSE	FALSE	Ehn2PW	12	117697385	0.391615	0.0190135	406781	cataract	TRUE	reported	12	117697385	0.104216	4.13762e-06	8279	GCST90199651	TRUE	reported	S9QD3q	2	1	TRUE	0.00255416	21.1949
rs144230997	T	A	T	A	-0.321529	-0.000277148	0.0116734	0.0175238	FALSE	TRUE	FALSE	Ehn2PW	13	70662972	0.99215	0.028168	406781	cataract	TRUE	reported	13	70662972	0.0691608	3.33553e-06	8279	GCST90199651	TRUE	reported	S9QD3q	2	1	TRUE	0.00260381	21.608
rs145325641	A	G	A	G	-0.229959	0.0137439	0.0247183	0.00554471	FALSE	FALSE	FALSE	Ehn2PW	12	95241095	0.783165	0.0499421	406781	cataract	TRUE	reported	12	95241095	0.047234	1.12451e-06	8279	GCST90199651	TRUE	reported	S9QD3q	2	1	TRUE	0.00285478	23.6966
rs174603	A	G	A	G	-0.0936123	-0.00903235	0.318542	0.310646	FALSE	FALSE	FALSE	Ehn2PW	11	61858734	0.258227	0.00798905	406781	cataract	TRUE	reported	11	61858734	0.015879	3.73866e-09	8279	GCST90199651	TRUE	reported	S9QD3q	2	1	TRUE	0.00418044	34.7468
rs34736275	A	G	A	G	0.0734802	-0.0138535	0.327588	0.286087	FALSE	FALSE	FALSE	Ehn2PW	7	80571027	0.0893491	0.00815469	406781	cataract	TRUE	reported	7	80571027	0.0160133	4.46044e-06	8279	GCST90199651	TRUE	reported	S9QD3q	2	1	TRUE	0.00253687	21.0511
rs6564915	G	T	G	T	0.101809	0.012939	0.856833	0.863115	FALSE	FALSE	FALSE	Ehn2PW	16	81774628	0.232539	0.0108381	406781	cataract	TRUE	reported	16	81774628	0.0218657	3.2225e-06	8279	GCST90199651	TRUE	reported	S9QD3q	2	1	TRUE	0.00261175	21.6741
rs8523	A	G	A	G	-0.0784228	0.0116095	0.429891	0.465054	FALSE	FALSE	FALSE	Ehn2PW	6	10980820	0.116703	0.00740042	406781	cataract	TRUE	reported	6	10980820	0.0147676	1.09343e-07	8279	GCST90199651	TRUE	reported	S9QD3q	2	1	TRUE	0.00339477	28.1942
rs117022836	T	C	T	C	-0.228706	-0.0102997	0.0293313	0.0204421	FALSE	FALSE	FALSE	h7Gpya	11	37651035	0.690518	0.0258688	406781	cataract	TRUE	reported	11	37651035	0.0457893	5.89112e-07	8055	GCST90199652	TRUE	reported	gboBHI	2	1	TRUE	0.00308758	24.9413
rs17831607	G	A	G	A	-0.106904	0.0176676	0.139338	0.142426	FALSE	FALSE	FALSE	h7Gpya	6	134363401	0.0945562	0.0105678	406781	cataract	TRUE	reported	6	134363401	0.0224635	1.94566e-06	8055	GCST90199652	TRUE	reported	gboBHI	2	1	TRUE	0.00280381	22.6425
rs55823223	A	G	A	G	-0.10594	-0.0218479	0.150056	0.08864	FALSE	FALSE	FALSE	h7Gpya	17	75894282	0.090615	0.0129113	406781	cataract	TRUE	reported	17	75894282	0.0217392	1.09794e-06	8055	GCST90199652	TRUE	reported	gboBHI	2	1	TRUE	0.0029396	23.7424
rs56058673	T	C	T	C	-0.155282	0.016685	0.0591344	0.0452179	FALSE	FALSE	FALSE	h7Gpya	22	36081699	0.352608	0.0179497	406781	cataract	TRUE	reported	22	36081699	0.0336363	3.90287e-06	8055	GCST90199652	TRUE	reported	gboBHI	2	1	TRUE	0.00263884	21.3068
rs7161063	G	C	G	C	-0.188363	0.00767394	0.0367098	0.0139601	FALSE	TRUE	FALSE	h7Gpya	14	88280172	0.807682	0.0315259	406781	cataract	TRUE	reported	14	88280172	0.0410966	4.57413e-06	8055	GCST90199652	TRUE	reported	gboBHI	2	1	TRUE	0.00260125	21.0025
rs9277341	C	T	C	T	-0.0774887	0.0122462	0.310012	0.255656	FALSE	FALSE	FALSE	h7Gpya	6	33071848	0.146093	0.00842549	406781	cataract	TRUE	reported	6	33071848	0.0166568	3.28633e-06	8055	GCST90199652	TRUE	reported	gboBHI	2	1	TRUE	0.00267956	21.6364
rs10868484	C	T	C	T	0.0967565	-0.00858998	0.160135	0.141558	FALSE	FALSE	FALSE	BYNxcD	9	86776740	0.415005	0.0105383	406781	cataract	TRUE	reported	9	86776740	0.0211482	4.75862e-06	8271	GCST90199653	TRUE	reported	ajznXN	2	1	TRUE	0.0025244	20.9271
rs114128846	A	G	A	G	0.147692	-0.0129036	0.064399	0.0383874	FALSE	FALSE	FALSE	BYNxcD	2	118280459	0.500878	0.0191702	406781	cataract	TRUE	reported	2	118280459	0.031243	2.27645e-06	8271	GCST90199653	TRUE	reported	ajznXN	2	1	TRUE	0.0026945	22.341
rs12331085	A	G	A	G	-0.0932487	0.00830266	0.264501	0.255137	FALSE	FALSE	FALSE	BYNxcD	4	171881699	0.325323	0.00844129	406781	cataract	TRUE	reported	4	171881699	0.0176113	1.19123e-07	8271	GCST90199653	TRUE	reported	ajznXN	2	1	TRUE	0.00337812	28.0284
rs147325198	A	G	A	G	0.312097	0.0123267	0.014061	0.0426168	FALSE	FALSE	FALSE	BYNxcD	5	9684711	0.50692	0.0185744	406781	cataract	TRUE	reported	5	9684711	0.065423	1.83812e-06	8271	GCST90199653	TRUE	reported	ajznXN	2	1	TRUE	0.00274389	22.7517
rs4698782	C	T	C	T	-0.0728829	0.0124536	0.439682	0.457535	FALSE	FALSE	FALSE	BYNxcD	4	109734125	0.0925188	0.00740292	406781	cataract	TRUE	reported	4	109734125	0.0154847	2.51668e-06	8271	GCST90199653	TRUE	reported	ajznXN	2	1	TRUE	0.00267132	22.1483
rs79682447	A	G	A	G	-0.189114	0.0282602	0.0406628	0.0337982	FALSE	FALSE	FALSE	BYNxcD	4	2260377	0.166517	0.0204268	406781	cataract	TRUE	reported	4	2260377	0.0384282	8.59963e-07	8271	GCST90199653	TRUE	reported	ajznXN	2	1	TRUE	0.00291957	24.2126
rs10194878	C	T	C	T	0.0812524	-0.0149951	0.283725	0.259304	FALSE	FALSE	FALSE	g8MXfI	2	138639888	0.0746775	0.00841264	406781	cataract	TRUE	reported	2	138639888	0.0177378	4.63326e-06	7840	GCST90199654	TRUE	reported	k5ybow	2	1	TRUE	0.00266929	20.9779
rs10459799	G	C	G	C	-0.103929	0.00307649	0.147324	0.115822	FALSE	TRUE	FALSE	g8MXfI	16	59963158	0.789436	0.0115206	406781	cataract	TRUE	reported	16	59963158	0.0224526	3.67743e-06	7840	GCST90199654	TRUE	reported	k5ybow	2	1	TRUE	0.00272545	21.4205
rs10509810	G	A	G	A	-0.0767333	-0.000258562	0.408098	0.446929	FALSE	FALSE	FALSE	g8MXfI	10	106005598	0.972125	0.0073996	406781	cataract	TRUE	reported	10	106005598	0.0163837	2.82009e-06	7840	GCST90199654	TRUE	reported	k5ybow	2	1	TRUE	0.00279006	21.9297
rs11032948	T	C	T	C	0.0933967	-0.00408451	0.245032	0.226122	FALSE	FALSE	FALSE	g8MXfI	11	34951350	0.643951	0.00883747	406781	cataract	TRUE	reported	11	34951350	0.0187015	5.91196e-07	7840	GCST90199654	TRUE	reported	k5ybow	2	1	TRUE	0.00317113	24.9344
rs112492033	A	G	A	G	-0.270033	-0.0233179	0.0190433	0.0323257	FALSE	FALSE	FALSE	g8MXfI	15	80442893	0.264557	0.0209001	406781	cataract	TRUE	reported	15	80442893	0.0581759	3.45602e-06	7840	GCST90199654	TRUE	reported	k5ybow	2	1	TRUE	0.00274056	21.5396
rs115520044	A	G	A	G	0.30686	0.0420311	0.0170535	0.010068	FALSE	FALSE	FALSE	g8MXfI	14	49488289	0.262233	0.0374899	406781	cataract	TRUE	reported	14	49488289	0.0617075	6.59906e-07	7840	GCST90199654	TRUE	reported	k5ybow	2	1	TRUE	0.00314428	24.7226
rs11599254	T	C	T	C	0.137987	0.0130342	0.0840498	0.120274	FALSE	FALSE	FALSE	g8MXfI	10	28929032	0.250121	0.0113335	406781	cataract	TRUE	reported	10	28929032	0.0286132	1.41769e-06	7840	GCST90199654	TRUE	reported	k5ybow	2	1	TRUE	0.00295761	23.2505
rs13243315	C	T	C	T	-0.0931508	-0.00496181	0.205073	0.221022	FALSE	FALSE	FALSE	g8MXfI	7	25474434	0.575873	0.00886953	406781	cataract	TRUE	reported	7	25474434	0.020119	3.6566e-06	7840	GCST90199654	TRUE	reported	k5ybow	2	1	TRUE	0.00272683	21.4314
rs150047778	C	T	C	T	-0.357145	-0.14305	0.0108029	0.00146499	FALSE	FALSE	FALSE	g8MXfI	7	116118257	0.153308	0.100179	406781	cataract	TRUE	reported	7	116118257	0.0775345	4.09938e-06	7840	GCST90199654	TRUE	reported	k5ybow	2	1	TRUE	0.00269904	21.2123
rs2245730	C	A	C	A	-0.0769941	0.0110916	0.434712	0.42618	FALSE	FALSE	FALSE	g8MXfI	21	42705218	0.137317	0.00746477	406781	cataract	TRUE	reported	21	42705218	0.0162704	2.22152e-06	7840	GCST90199654	TRUE	reported	k5ybow	2	1	TRUE	0.00284816	22.3876
rs34563893	C	T	C	T	-0.343882	-0.016499	0.012781	0.0527272	FALSE	FALSE	FALSE	g8MXfI	12	98038615	0.319664	0.0165794	406781	cataract	TRUE	reported	12	98038615	0.0708587	1.21566e-06	7840	GCST90199654	TRUE	reported	k5ybow	2	1	TRUE	0.00299512	23.5462
rs56113850	C	T	C	T	-0.111197	0.000294938	0.573947	0.563474	FALSE	FALSE	FALSE	g8MXfI	19	40847202	0.968899	0.0075647	406781	cataract	TRUE	reported	19	40847202	0.0159364	3.00367e-12	7840	GCST90199654	TRUE	reported	k5ybow	2	1	TRUE	0.00617165	48.6738
rs62017761	G	T	G	T	-0.0738812	-0.00771933	0.4716	0.487247	FALSE	FALSE	FALSE	g8MXfI	16	6502503	0.296322	0.0073915	406781	cataract	TRUE	reported	16	6502503	0.0158913	3.33291e-06	7840	GCST90199654	TRUE	reported	k5ybow	2	1	TRUE	0.0027494	21.6092
rs78607630	G	A	G	A	-0.253719	-0.0216873	0.0241997	0.0310995	FALSE	FALSE	FALSE	g8MXfI	9	107914662	0.30368	0.0210848	406781	cataract	TRUE	reported	9	107914662	0.0518432	9.88221e-07	7840	GCST90199654	TRUE	reported	k5ybow	2	1	TRUE	0.00304566	23.9448
rs79361921	A	G	A	G	-0.22819	-0.00813274	0.029188	0.0578289	FALSE	FALSE	FALSE	g8MXfI	8	58022004	0.608931	0.0158966	406781	cataract	TRUE	reported	8	58022004	0.0472548	1.37267e-06	7840	GCST90199654	TRUE	reported	k5ybow	2	1	TRUE	0.00296548	23.3126
rs9370260	C	T	C	T	0.0811845	-0.00451118	0.682724	0.699382	FALSE	FALSE	FALSE	g8MXfI	6	54056876	0.572813	0.00799978	406781	cataract	TRUE	reported	6	54056876	0.01711	2.08665e-06	7840	GCST90199654	TRUE	reported	k5ybow	2	1	TRUE	0.00286342	22.5079
rs112482875	C	G	C	G	0.183548	-0.0124271	0.0370528	0.0581797	FALSE	TRUE	FALSE	kDi0hH	11	20468924	0.432485	0.0158317	406781	cataract	TRUE	reported	11	20468924	0.0390382	2.57958e-06	8255	GCST90199655	TRUE	reported	mVQWRw	2	1	TRUE	0.0026708	22.1011
rs56107485	C	A	C	A	-0.152913	0.0021707	0.0606982	0.0314902	FALSE	FALSE	FALSE	kDi0hH	6	156517427	0.918572	0.0212331	406781	cataract	TRUE	reported	6	156517427	0.0307105	6.38534e-07	8255	GCST90199655	TRUE	reported	mVQWRw	2	1	TRUE	0.0029943	24.7862
rs6055350	C	G	C	G	-0.186005	0.0406986	0.96283	0.988073	FALSE	TRUE	FALSE	kDi0hH	20	858872	0.229195	0.0338469	406781	cataract	TRUE	reported	20	858872	0.0393211	2.24051e-06	8255	GCST90199655	TRUE	reported	mVQWRw	2	1	TRUE	0.00270337	22.3714
rs6754181	C	T	C	T	0.0935486	-1.88063e-05	0.840504	0.774074	FALSE	FALSE	FALSE	kDi0hH	2	29743514	0.998294	0.00879728	406781	cataract	TRUE	reported	2	29743514	0.0202835	3.98709e-06	8255	GCST90199655	TRUE	reported	mVQWRw	2	1	TRUE	0.00257012	21.2659
rs7012455	T	C	T	C	0.0767546	0.00140489	0.72081	0.658348	FALSE	FALSE	FALSE	kDi0hH	8	51775791	0.856413	0.00776434	406781	cataract	TRUE	reported	8	51775791	0.0165318	3.43625e-06	8255	GCST90199655	TRUE	reported	mVQWRw	2	1	TRUE	0.00260447	21.5508
rs73597221	A	G	A	G	-0.17389	-0.00556419	0.0466309	0.0448335	FALSE	FALSE	FALSE	kDi0hH	11	132238300	0.755781	0.0178897	406781	cataract	TRUE	reported	11	132238300	0.0348777	6.17385e-07	8255	GCST90199655	TRUE	reported	mVQWRw	2	1	TRUE	0.00300214	24.8513
rs75090459	A	G	A	G	0.26568	-0.0305164	0.017058	0.0140187	FALSE	FALSE	FALSE	kDi0hH	13	22127850	0.340164	0.0319931	406781	cataract	TRUE	reported	13	22127850	0.0567147	2.80646e-06	8255	GCST90199655	TRUE	reported	mVQWRw	2	1	TRUE	0.00265128	21.9392
rs77753167	T	C	T	C	-0.147065	-0.00206862	0.0607551	0.0740481	FALSE	FALSE	FALSE	kDi0hH	18	10814502	0.884186	0.0142013	406781	cataract	TRUE	reported	18	10814502	0.0310573	2.18759e-06	8255	GCST90199655	TRUE	reported	mVQWRw	2	1	TRUE	0.00270892	22.4174
rs893971	G	A	G	A	0.0924746	-0.00407375	0.399187	0.373625	FALSE	FALSE	FALSE	kDi0hH	4	88282518	0.595674	0.00767719	406781	cataract	TRUE	reported	4	88282518	0.0150638	8.31252e-10	8255	GCST90199655	TRUE	reported	mVQWRw	2	1	TRUE	0.00454444	37.6765
rs11078452	C	A	C	A	-0.266191	-0.0294749	0.980903	0.981892	FALSE	FALSE	FALSE	WoQgQV	17	3503447	0.282956	0.0274516	406781	cataract	TRUE	reported	17	3503447	0.0555632	1.66138e-06	8242	GCST90199656	TRUE	reported	HRAbgd	2	1	TRUE	0.00277697	22.946
rs13176353	C	G	C	G	-0.114955	0.00365978	0.891315	0.912805	FALSE	TRUE	FALSE	WoQgQV	5	1801312	0.779762	0.013088	406781	cataract	TRUE	reported	5	1801312	0.0245476	2.82755e-06	8242	GCST90199656	TRUE	reported	HRAbgd	2	1	TRUE	0.0026537	21.9246
rs146369127	A	G	A	G	0.269587	-0.0217286	0.0185524	0.011887	FALSE	FALSE	FALSE	WoQgQV	3	22383982	0.520142	0.0337859	406781	cataract	TRUE	reported	3	22383982	0.0567278	2.0112e-06	8242	GCST90199656	TRUE	reported	HRAbgd	2	1	TRUE	0.00273266	22.5788
rs191105317	G	C	G	C	-0.362577	-0.0440036	0.0117339	0.0110941	FALSE	TRUE	FALSE	WoQgQV	4	128815359	0.218785	0.0357821	406781	cataract	TRUE	reported	4	128815359	0.0700538	2.27061e-07	8242	GCST90199656	TRUE	reported	HRAbgd	2	1	TRUE	0.00323963	26.7813
rs198542	A	G	A	G	0.0702721	0.001693	0.454857	0.441557	FALSE	FALSE	FALSE	WoQgQV	17	50567176	0.820073	0.00744337	406781	cataract	TRUE	reported	17	50567176	0.0153512	4.70302e-06	8242	GCST90199656	TRUE	reported	HRAbgd	2	1	TRUE	0.00253598	20.9496
rs4649261	G	A	G	A	0.0737226	0.00173948	0.388522	0.394824	FALSE	FALSE	FALSE	WoQgQV	1	233808502	0.817557	0.00754037	406781	cataract	TRUE	reported	1	233808502	0.0158935	3.50859e-06	8242	GCST90199656	TRUE	reported	HRAbgd	2	1	TRUE	0.00260374	21.5108
rs4692540	T	G	T	G	-0.0952962	0.00389456	0.837001	0.917445	FALSE	FALSE	FALSE	WoQgQV	4	26529176	0.770018	0.0133215	406781	cataract	TRUE	reported	4	26529176	0.0204074	3.01657e-06	8242	GCST90199656	TRUE	reported	HRAbgd	2	1	TRUE	0.00263873	21.8007
rs55839541	A	G	A	G	0.101358	-0.0161447	0.139213	0.140511	FALSE	FALSE	FALSE	WoQgQV	1	213870367	0.129298	0.0106434	406781	cataract	TRUE	reported	1	213870367	0.0221088	4.55069e-06	8242	GCST90199656	TRUE	reported	HRAbgd	2	1	TRUE	0.00254359	21.0126
rs56113850	C	T	C	T	-0.076687	0.000294938	0.576131	0.563474	FALSE	FALSE	FALSE	WoQgQV	19	40847202	0.968899	0.0075647	406781	cataract	TRUE	reported	19	40847202	0.0152603	5.02725e-07	8242	GCST90199656	TRUE	reported	HRAbgd	2	1	TRUE	0.00305461	25.2471
rs72806488	A	G	A	G	-0.213317	-0.0203591	0.0310752	0.0458597	FALSE	FALSE	FALSE	WoQgQV	10	59584339	0.257538	0.0179814	406781	cataract	TRUE	reported	10	59584339	0.0444504	1.59471e-06	8242	GCST90199656	TRUE	reported	HRAbgd	2	1	TRUE	0.00278647	23.0247
rs72987107	T	C	T	C	-0.255879	0.0112639	0.0209548	0.0170521	FALSE	FALSE	FALSE	WoQgQV	19	5335243	0.692312	0.0284645	406781	cataract	TRUE	reported	19	5335243	0.0532644	1.55571e-06	8242	GCST90199656	TRUE	reported	HRAbgd	2	1	TRUE	0.00279221	23.0722
rs1000821	T	C	T	C	0.0955501	0.0141429	0.460226	0.463837	FALSE	FALSE	FALSE	Qua4dY	17	76437921	0.0558239	0.00739533	406781	cataract	TRUE	reported	17	76437921	0.0152708	3.92298e-10	8246	GCST90199657	TRUE	reported	NlIy0U	2	1	TRUE	0.0047254	39.1411
rs10502344	G	A	G	A	0.190151	-0.0150405	0.0362631	0.023354	FALSE	FALSE	FALSE	Qua4dY	18	6107710	0.54208	0.0246699	406781	cataract	TRUE	reported	18	6107710	0.0413987	4.36607e-06	8246	GCST90199657	TRUE	reported	NlIy0U	2	1	TRUE	0.00255194	21.092
rs140079282	A	C	A	C	-0.261606	-0.00115791	0.0184262	0.0244339	FALSE	FALSE	FALSE	Qua4dY	3	99447594	0.961139	0.0237644	406781	cataract	TRUE	reported	3	99447594	0.056463	3.60008e-06	8246	GCST90199657	TRUE	reported	NlIy0U	2	1	TRUE	0.00259654	21.4616
rs141116536	C	T	C	T	0.229382	-0.0387388	0.0266543	0.00776068	FALSE	FALSE	FALSE	Qua4dY	6	1332934	0.363963	0.0426713	406781	cataract	TRUE	reported	6	1332934	0.0484838	2.233e-06	8246	GCST90199657	TRUE	reported	NlIy0U	2	1	TRUE	0.0027071	22.3779
rs1456759	T	C	T	C	-0.0816351	0.00766374	0.737365	0.826783	FALSE	FALSE	FALSE	Qua4dY	4	31547799	0.431147	0.00973505	406781	cataract	TRUE	reported	4	31547799	0.0173502	2.53695e-06	8246	GCST90199657	TRUE	reported	NlIy0U	2	1	TRUE	0.00267755	22.133
rs41397245	A	G	A	G	-0.0776802	-0.00244825	0.378124	0.394751	FALSE	FALSE	FALSE	Qua4dY	5	77874839	0.745633	0.00754693	406781	cataract	TRUE	reported	5	77874839	0.0161082	1.41834e-06	8246	GCST90199657	TRUE	reported	NlIy0U	2	1	TRUE	0.00281229	23.2499
rs71588370	G	A	G	A	0.184415	-0.02306	0.0394801	0.0444128	FALSE	FALSE	FALSE	Qua4dY	5	104821478	0.197209	0.0178823	406781	cataract	TRUE	reported	5	104821478	0.0392364	2.60043e-06	8246	GCST90199657	TRUE	reported	NlIy0U	2	1	TRUE	0.00267183	22.0856
rs7200047	A	G	A	G	0.0725737	0.00179701	0.49245	0.553942	FALSE	FALSE	FALSE	Qua4dY	16	83117864	0.808914	0.00743096	406781	cataract	TRUE	reported	16	83117864	0.0157374	3.99671e-06	8246	GCST90199657	TRUE	reported	NlIy0U	2	1	TRUE	0.00257235	21.2612
rs73788485	C	T	C	T	0.513535	-0.020449	0.00497814	0.0406981	FALSE	FALSE	FALSE	Qua4dY	5	130316781	0.269793	0.0185304	406781	cataract	TRUE	reported	5	130316781	0.109227	2.58227e-06	8246	GCST90199657	TRUE	reported	NlIy0U	2	1	TRUE	0.00267346	22.0991
rs9360664	A	G	A	G	-0.0936889	-0.00135387	0.1805	0.174238	FALSE	FALSE	FALSE	Qua4dY	6	73331701	0.888898	0.00969135	406781	cataract	TRUE	reported	6	73331701	0.0200697	3.03896e-06	8246	GCST90199657	TRUE	reported	NlIy0U	2	1	TRUE	0.00263575	21.7866
rs9461721	G	A	G	A	-0.256109	0.0416249	0.0262263	0.00566467	FALSE	FALSE	FALSE	Qua4dY	6	31770631	0.38773	0.0481914	406781	cataract	TRUE	reported	6	31770631	0.0478132	8.48745e-08	8246	GCST90199657	TRUE	reported	NlIy0U	2	1	TRUE	0.00346739	28.6846
rs10414919	A	G	A	G	-0.0797399	0.0153764	0.280961	0.27211	FALSE	FALSE	FALSE	9QIklV	19	19944477	0.0634688	0.00828515	406781	cataract	TRUE	reported	19	19944477	0.0161833	8.33707e-07	8250	GCST90199658	TRUE	reported	Gch8oD	2	1	TRUE	0.00293418	24.2724
rs10832920	G	A	G	A	-0.0659084	-0.0028697	0.539011	0.527455	FALSE	FALSE	FALSE	9QIklV	11	18320322	0.697366	0.00737943	406781	cataract	TRUE	reported	11	18320322	0.0142595	3.79896e-06	8250	GCST90199658	TRUE	reported	Gch8oD	2	1	TRUE	0.00258283	21.3583
rs11715398	T	C	T	C	0.116068	0.0142767	0.105338	0.0830895	FALSE	FALSE	FALSE	9QIklV	3	194116327	0.284153	0.0133298	406781	cataract	TRUE	reported	3	194116327	0.0236777	9.48658e-07	8250	GCST90199658	TRUE	reported	Gch8oD	2	1	TRUE	0.00290422	24.0237
rs142728688	A	G	A	G	-0.23423	-0.0374732	0.0227938	0.0334061	FALSE	FALSE	FALSE	9QIklV	1	154655583	0.0672899	0.0204801	406781	cataract	TRUE	reported	1	154655583	0.0483974	1.30022e-06	8250	GCST90199658	TRUE	reported	Gch8oD	2	1	TRUE	0.0028311	23.4172
rs1808859	C	T	C	T	0.0726542	0.0046892	0.44434	0.385547	FALSE	FALSE	FALSE	9QIklV	4	88313660	0.540163	0.007655	406781	cataract	TRUE	reported	4	88313660	0.0146613	7.21386e-07	8250	GCST90199658	TRUE	reported	Gch8oD	2	1	TRUE	0.00296778	24.5511
rs1975533	G	A	G	A	-0.119704	-0.00257682	0.116319	0.0734909	FALSE	FALSE	FALSE	9QIklV	5	59406582	0.855286	0.014129	406781	cataract	TRUE	reported	5	59406582	0.0225894	1.16365e-07	8250	GCST90199658	TRUE	reported	Gch8oD	2	1	TRUE	0.00339218	28.0739
rs34973031	C	A	C	A	-0.123459	-0.00762924	0.0853852	0.0946466	FALSE	FALSE	FALSE	9QIklV	5	73870529	0.544078	0.0125758	406781	cataract	TRUE	reported	5	73870529	0.0259273	1.91937e-06	8250	GCST90199658	TRUE	reported	Gch8oD	2	1	TRUE	0.00274085	22.6686
rs35783478	A	G	A	G	0.0830143	0.00357625	0.231208	0.273313	FALSE	FALSE	FALSE	9QIklV	4	108308227	0.666454	0.00829717	406781	cataract	TRUE	reported	4	108308227	0.0171179	1.23742e-06	8250	GCST90199658	TRUE	reported	Gch8oD	2	1	TRUE	0.00284259	23.5125
rs4852728	A	C	A	C	-0.0864222	0.0158682	0.178937	0.27832	FALSE	FALSE	FALSE	9QIklV	2	70902908	0.053915	0.00823242	406781	cataract	TRUE	reported	2	70902908	0.0188155	4.36647e-06	8250	GCST90199658	TRUE	reported	Gch8oD	2	1	TRUE	0.00255068	21.0918
rs4934976	A	G	A	G	-0.0731137	0.0103098	0.657788	0.600869	FALSE	FALSE	FALSE	9QIklV	10	33502194	0.169563	0.00750563	406781	cataract	TRUE	reported	10	33502194	0.0155296	2.50131e-06	8250	GCST90199658	TRUE	reported	Gch8oD	2	1	TRUE	0.00267952	22.1601
rs620617	T	C	T	C	-0.070098	0.00112773	0.599716	0.645226	FALSE	FALSE	FALSE	9QIklV	5	19446738	0.883941	0.00772552	406781	cataract	TRUE	reported	5	19446738	0.0147602	2.0429e-06	8250	GCST90199658	TRUE	reported	Gch8oD	2	1	TRUE	0.00272638	22.5487
rs62485457	C	T	C	T	0.228417	-0.00164342	0.0221196	0.049448	FALSE	FALSE	FALSE	9QIklV	7	104917075	0.923047	0.0170132	406781	cataract	TRUE	reported	7	104917075	0.0492927	3.58845e-06	8250	GCST90199658	TRUE	reported	Gch8oD	2	1	TRUE	0.00259602	21.4677
rs734860	C	T	C	T	0.0779035	0.00792816	0.602667	0.63413	FALSE	FALSE	FALSE	9QIklV	5	173972838	0.300659	0.0076599	406781	cataract	TRUE	reported	5	173972838	0.0152545	3.27446e-07	8250	GCST90199658	TRUE	reported	Gch8oD	2	1	TRUE	0.00315133	26.0743
rs7737487	A	G	A	G	0.0727989	0.0117703	0.595653	0.640332	FALSE	FALSE	FALSE	9QIklV	5	165055996	0.124867	0.00766963	406781	cataract	TRUE	reported	5	165055996	0.0146176	6.35102e-07	8250	GCST90199658	TRUE	reported	Gch8oD	2	1	TRUE	0.00299737	24.7966
rs10789117	C	A	C	A	-0.0805466	0.0162151	0.341811	0.263801	FALSE	FALSE	FALSE	0v8hvv	1	62606594	0.0524747	0.0083617	406781	cataract	TRUE	reported	1	62606594	0.0157387	3.09195e-07	8260	GCST90199659	TRUE	reported	PhOfdc	2	1	TRUE	0.00316083	26.1849
rs113735393	A	G	A	G	-0.207519	0.0507424	0.0352927	0.00948478	FALSE	FALSE	FALSE	0v8hvv	16	81524461	0.179513	0.0378039	406781	cataract	TRUE	reported	16	81524461	0.0411356	4.54134e-07	8260	GCST90199659	TRUE	reported	PhOfdc	2	1	TRUE	0.0030716	25.4434
rs13035306	T	C	T	C	-0.156036	-0.0072432	0.05619	0.0566788	FALSE	FALSE	FALSE	0v8hvv	2	123961851	0.650865	0.0160049	406781	cataract	TRUE	reported	2	123961851	0.0325815	1.67535e-06	8260	GCST90199659	TRUE	reported	PhOfdc	2	1	TRUE	0.002769	22.9299
rs13265847	G	A	G	A	-0.156331	-0.0227285	0.942421	0.907762	FALSE	FALSE	FALSE	0v8hvv	8	29804288	0.0772023	0.0128616	406781	cataract	TRUE	reported	8	29804288	0.0336519	3.39176e-06	8260	GCST90199659	TRUE	reported	PhOfdc	2	1	TRUE	0.0026059	21.5757
rs139782415	T	C	T	C	0.126378	0.0128047	0.0899487	0.115561	FALSE	FALSE	FALSE	0v8hvv	4	10514994	0.267	0.0115357	406781	cataract	TRUE	reported	4	10514994	0.0264791	1.81728e-06	8260	GCST90199659	TRUE	reported	PhOfdc	2	1	TRUE	0.00275018	22.7736
rs151115380	T	C	T	C	0.310888	-0.00523258	0.0130281	0.0191439	FALSE	FALSE	FALSE	0v8hvv	1	164755085	0.846053	0.0269503	406781	cataract	TRUE	reported	1	164755085	0.0661973	2.64817e-06	8260	GCST90199659	TRUE	reported	PhOfdc	2	1	TRUE	0.00266311	22.0507
rs2435583	G	A	G	A	-0.0990229	0.0154008	0.164587	0.216237	FALSE	FALSE	FALSE	0v8hvv	11	98703115	0.0855264	0.00895667	406781	cataract	TRUE	reported	11	98703115	0.0204562	1.29364e-06	8260	GCST90199659	TRUE	reported	PhOfdc	2	1	TRUE	0.00282886	23.427
rs7302336	A	G	A	G	0.113218	-0.00503327	0.112836	0.105611	FALSE	FALSE	FALSE	0v8hvv	12	130523620	0.676608	0.0120674	406781	cataract	TRUE	reported	12	130523620	0.0239989	2.38589e-06	8260	GCST90199659	TRUE	reported	PhOfdc	2	1	TRUE	0.0026872	22.2507
rs7610125	T	C	T	C	-0.0758416	-0.0087376	0.436891	0.39762	FALSE	FALSE	FALSE	0v8hvv	3	152913328	0.248994	0.00757948	406781	cataract	TRUE	reported	3	152913328	0.0155174	1.02115e-06	8260	GCST90199659	TRUE	reported	PhOfdc	2	1	TRUE	0.00288365	23.8821
rs78765237	A	G	A	G	0.24977	-0.00586034	0.0204739	0.0133857	FALSE	FALSE	FALSE	0v8hvv	9	8396478	0.854856	0.0320367	406781	cataract	TRUE	reported	9	8396478	0.053264	2.74152e-06	8260	GCST90199659	TRUE	reported	PhOfdc	2	1	TRUE	0.00265508	21.9841
rs9311479	G	A	G	A	-0.322065	-0.129737	0.0141818	0.00290884	FALSE	FALSE	FALSE	0v8hvv	3	542359	0.0628565	0.0697432	406781	cataract	TRUE	reported	3	542359	0.0642743	5.42083e-07	8260	GCST90199659	TRUE	reported	PhOfdc	2	1	TRUE	0.0030305	25.1019
rs102275	C	T	C	T	-0.220549	-0.00578633	0.34593	0.415639	FALSE	FALSE	FALSE	UyTTEz	11	61790331	0.437988	0.00746051	406781	cataract	TRUE	reported	11	61790331	0.015913	1.11176e-43	8264	GCST90199660	TRUE	reported	cLOhBd	2	1	TRUE	0.0227162	192.044
rs12544703	G	A	G	A	-0.106164	-0.00189999	0.182667	0.230357	FALSE	FALSE	FALSE	UyTTEz	8	58397865	0.828936	0.00879357	406781	cataract	TRUE	reported	8	58397865	0.019997	1.1023e-07	8264	GCST90199660	TRUE	reported	cLOhBd	2	1	TRUE	0.00339904	28.1786
rs145128297	A	G	A	G	-0.298888	-0.0672753	0.014713	0.00898528	FALSE	FALSE	FALSE	UyTTEz	5	25233533	0.0851197	0.0390744	406781	cataract	TRUE	reported	5	25233533	0.0637577	2.76062e-06	8264	GCST90199660	TRUE	reported	cLOhBd	2	1	TRUE	0.00265221	21.9708
rs17231506	T	C	T	C	0.0901668	0.00999253	0.325307	0.278923	FALSE	FALSE	FALSE	UyTTEz	16	56960616	0.222668	0.0081942	406781	cataract	TRUE	reported	16	56960616	0.0162354	2.79678e-08	8264	GCST90199660	TRUE	reported	cLOhBd	2	1	TRUE	0.00371843	30.8363
rs17248720	T	C	T	C	-0.122497	-0.0199625	0.113267	0.100919	FALSE	FALSE	FALSE	UyTTEz	19	11087511	0.103916	0.0122759	406781	cataract	TRUE	reported	19	11087511	0.0238862	2.92288e-07	8264	GCST90199660	TRUE	reported	cLOhBd	2	1	TRUE	0.00317239	26.2937
rs183181954	G	A	G	A	0.857517	-0.0148561	0.0018173	0.0247978	FALSE	FALSE	FALSE	UyTTEz	8	11351824	0.530759	0.0236997	406781	cataract	TRUE	reported	8	11351824	0.179475	1.77117e-06	8264	GCST90199660	TRUE	reported	cLOhBd	2	1	TRUE	0.00275479	22.823
rs185772485	G	A	G	A	-0.277576	0.00241499	0.0180312	0.0384009	FALSE	FALSE	FALSE	UyTTEz	10	4381415	0.900055	0.0192288	406781	cataract	TRUE	reported	10	4381415	0.0576862	1.4955e-06	8264	GCST90199660	TRUE	reported	cLOhBd	2	1	TRUE	0.00279392	23.1481
rs3019671	T	C	T	C	-0.0743413	0.00879752	0.39617	0.417504	FALSE	FALSE	FALSE	UyTTEz	11	134624160	0.238476	0.00746309	406781	cataract	TRUE	reported	11	134624160	0.0156753	2.11027e-06	8264	GCST90199660	TRUE	reported	cLOhBd	2	1	TRUE	0.0027143	22.4866
rs4920834	A	G	A	G	0.0902345	-0.00864281	0.764055	0.782608	FALSE	FALSE	FALSE	UyTTEz	5	85752257	0.331445	0.00889904	406781	cataract	TRUE	reported	5	85752257	0.0181074	6.25094e-07	8264	GCST90199660	TRUE	reported	cLOhBd	2	1	TRUE	0.00299599	24.8272
rs6753019	A	G	A	G	-0.0961117	0.00403915	0.837465	0.812118	FALSE	FALSE	FALSE	UyTTEz	2	113190582	0.668932	0.0094458	406781	cataract	TRUE	reported	2	113190582	0.0210504	4.97633e-06	8264	GCST90199660	TRUE	reported	cLOhBd	2	1	TRUE	0.00251621	20.8414
rs72728195	C	T	C	T	-0.0764083	-0.00955223	0.307461	0.287384	FALSE	FALSE	FALSE	UyTTEz	8	137578752	0.240394	0.00813647	406781	cataract	TRUE	reported	8	137578752	0.0166291	4.33073e-06	8264	GCST90199660	TRUE	reported	cLOhBd	2	1	TRUE	0.00254827	21.1076
rs7320739	G	T	G	T	-0.0957937	-0.00192961	0.166891	0.171988	FALSE	FALSE	FALSE	UyTTEz	13	106285700	0.843334	0.00976372	406781	cataract	TRUE	reported	13	106285700	0.0206722	3.58761e-06	8264	GCST90199660	TRUE	reported	cLOhBd	2	1	TRUE	0.00259169	21.4682
rs115520044	A	G	A	G	0.286001	0.0420311	0.0166093	0.010068	FALSE	FALSE	FALSE	I6wdqT	14	49488289	0.262233	0.0374899	406781	cataract	TRUE	reported	14	49488289	0.0604766	2.25496e-06	8171	GCST90199661	TRUE	reported	8ARRRx	2	1	TRUE	0.00272959	22.3591
rs117247923	A	G	A	G	0.285202	0.0243136	0.0161251	0.0362005	FALSE	FALSE	FALSE	I6wdqT	9	108564519	0.220527	0.0198458	406781	cataract	TRUE	reported	9	108564519	0.0612361	3.20202e-06	8171	GCST90199661	TRUE	reported	8ARRRx	2	1	TRUE	0.00264767	21.6862
rs150357582	T	G	T	G	-0.424684	-0.126444	0.00817154	0.00121219	FALSE	FALSE	FALSE	I6wdqT	5	24390851	0.237449	0.10703	406781	cataract	TRUE	reported	5	24390851	0.0860667	8.04149e-07	8171	GCST90199661	TRUE	reported	8ARRRx	2	1	TRUE	0.00297094	24.3419
rs61457016	G	T	G	T	-0.269244	-0.0397611	0.0211932	0.00653517	FALSE	FALSE	FALSE	I6wdqT	19	40579494	0.373722	0.0446994	406781	cataract	TRUE	reported	19	40579494	0.0526641	3.17963e-07	8171	GCST90199661	TRUE	reported	8ARRRx	2	1	TRUE	0.0031886	26.131
rs61880906	C	A	C	A	-0.160747	-0.00983033	0.0528864	0.10315	FALSE	FALSE	FALSE	I6wdqT	11	35453504	0.427958	0.0124012	406781	cataract	TRUE	reported	11	35453504	0.0347303	3.68428e-06	8171	GCST90199661	TRUE	reported	8ARRRx	2	1	TRUE	0.00261491	21.4172
rs62337911	G	A	G	A	-0.191127	0.0159463	0.0398995	0.0266694	FALSE	FALSE	FALSE	I6wdqT	4	182887202	0.4867	0.0229256	406781	cataract	TRUE	reported	4	182887202	0.0392515	1.12e-06	8171	GCST90199661	TRUE	reported	8ARRRx	2	1	TRUE	0.00289333	23.7042
rs72710584	G	A	G	A	-0.105459	0.0231053	0.140637	0.0969328	FALSE	FALSE	FALSE	I6wdqT	1	171037487	0.0654139	0.0125407	406781	cataract	TRUE	reported	1	171037487	0.0227622	3.60232e-06	8171	GCST90199661	TRUE	reported	8ARRRx	2	1	TRUE	0.00262014	21.4601
rs73073176	T	C	T	C	-0.120147	-0.00601301	0.130699	0.0893383	FALSE	FALSE	FALSE	I6wdqT	7	17523328	0.640858	0.0128896	406781	cataract	TRUE	reported	7	17523328	0.0230713	1.91233e-07	8171	GCST90199661	TRUE	reported	8ARRRx	2	1	TRUE	0.00330802	27.1129
rs74069834	G	A	G	A	-0.276781	-0.0248804	0.0174547	0.0137801	FALSE	FALSE	FALSE	I6wdqT	12	21946362	0.430434	0.0315562	406781	cataract	TRUE	reported	12	21946362	0.0589389	2.65226e-06	8171	GCST90199661	TRUE	reported	8ARRRx	2	1	TRUE	0.00269168	22.0476
rs76680658	C	G	C	G	-0.200611	0.0154038	0.0357502	0.0674817	FALSE	TRUE	FALSE	I6wdqT	16	5075878	0.298028	0.0148018	406781	cataract	TRUE	reported	16	5075878	0.0420445	1.82957e-06	8171	GCST90199661	TRUE	reported	8ARRRx	2	1	TRUE	0.00277848	22.7607
rs112755187	T	C	T	C	-0.177624	0.0240564	0.0442732	0.0444385	FALSE	FALSE	FALSE	JB71GC	19	16997625	0.18063	0.0179684	406781	cataract	TRUE	reported	19	16997625	0.0377539	2.54124e-06	7862	GCST90199662	TRUE	reported	PKf6s0	2	1	TRUE	0.00280754	22.1294
rs114248797	G	T	G	T	0.36155	0.0677775	0.00987764	0.00275984	FALSE	FALSE	FALSE	JB71GC	2	31395382	0.344188	0.0716523	406781	cataract	TRUE	reported	2	31395382	0.0786193	4.25051e-06	7862	GCST90199662	TRUE	reported	PKf6s0	2	1	TRUE	0.00268274	21.1431
rs117546625	G	A	G	A	-0.236693	-0.0256416	0.0268893	0.00530324	FALSE	FALSE	FALSE	JB71GC	16	81252545	0.613261	0.0507327	406781	cataract	TRUE	reported	16	81252545	0.0482055	9.10349e-07	7862	GCST90199662	TRUE	reported	PKf6s0	2	1	TRUE	0.00305714	24.1028
rs117742113	T	C	T	C	-0.234768	0.013542	0.0245285	0.0366995	FALSE	FALSE	FALSE	JB71GC	11	73348103	0.491656	0.0196924	406781	cataract	TRUE	reported	11	73348103	0.0504297	3.23437e-06	7862	GCST90199662	TRUE	reported	PKf6s0	2	1	TRUE	0.00274901	21.6668
rs142706506	G	T	G	T	0.254733	0.0031716	0.0209884	0.0287737	FALSE	FALSE	FALSE	JB71GC	6	66591545	0.887666	0.0224524	406781	cataract	TRUE	reported	6	66591545	0.0544181	2.8543e-06	7862	GCST90199662	TRUE	reported	PKf6s0	2	1	TRUE	0.00277934	21.9065
rs150981358	A	G	A	G	0.227853	0.00339035	0.0266753	0.0565196	FALSE	FALSE	FALSE	JB71GC	10	30545016	0.834467	0.0162237	406781	cataract	TRUE	reported	10	30545016	0.0482807	2.36619e-06	7862	GCST90199662	TRUE	reported	PKf6s0	2	1	TRUE	0.00282489	22.2665
rs188242626	T	C	T	C	-0.239692	-0.00615549	0.0252273	0.0490891	FALSE	FALSE	FALSE	JB71GC	11	24360811	0.719716	0.017154	406781	cataract	TRUE	reported	11	24360811	0.0496341	1.37102e-06	7862	GCST90199662	TRUE	reported	PKf6s0	2	1	TRUE	0.00295752	23.315
rs2407999	G	A	G	A	0.114291	-0.00549007	0.121513	0.145783	FALSE	FALSE	FALSE	JB71GC	5	123961638	0.598986	0.0104402	406781	cataract	TRUE	reported	5	123961638	0.0243102	2.58439e-06	7862	GCST90199662	TRUE	reported	PKf6s0	2	1	TRUE	0.00280346	22.0972
rs59173308	A	G	A	G	-0.171301	0.0126005	0.0465636	0.0200377	FALSE	FALSE	FALSE	JB71GC	2	185056021	0.630085	0.0261635	406781	cataract	TRUE	reported	2	185056021	0.036733	3.11005e-06	7862	GCST90199662	TRUE	reported	PKf6s0	2	1	TRUE	0.00275851	21.7419
rs887829	T	C	T	C	0.0820467	0.00700277	0.324211	0.392049	FALSE	FALSE	FALSE	JB71GC	2	233759924	0.354219	0.00755883	406781	cataract	TRUE	reported	2	233759924	0.0165917	7.61251e-07	7862	GCST90199662	TRUE	reported	PKf6s0	2	1	TRUE	0.00310069	24.4472
rs11040389	T	C	T	C	0.0796657	0.0072087	0.434185	0.421019	FALSE	FALSE	FALSE	maxIZ7	11	6040911	0.335137	0.00747932	406781	cataract	TRUE	reported	11	6040911	0.0165432	1.46752e-06	7135	GCST90199663	TRUE	reported	H8tQqZ	2	1	TRUE	0.00323967	23.1837
rs116272095	C	G	C	G	0.318113	-0.0107585	0.015461	0.0321465	FALSE	TRUE	FALSE	maxIZ7	2	205356835	0.612408	0.021235	406781	cataract	TRUE	reported	2	205356835	0.0666451	1.8128e-06	7135	GCST90199663	TRUE	reported	H8tQqZ	2	1	TRUE	0.00318308	22.7774
rs12319193	T	G	T	G	0.439649	-0.0105692	0.00835909	0.0478204	FALSE	FALSE	FALSE	maxIZ7	12	70404643	0.544149	0.0174251	406781	cataract	TRUE	reported	12	70404643	0.0912265	1.4405e-06	7135	GCST90199663	TRUE	reported	H8tQqZ	2	1	TRUE	0.00324463	23.2193
rs12354542	C	T	C	T	-0.175898	-0.019862	0.0506867	0.0597375	FALSE	FALSE	FALSE	maxIZ7	10	109553005	0.203344	0.0156138	406781	cataract	TRUE	reported	10	109553005	0.0373161	2.43208e-06	7135	GCST90199663	TRUE	reported	H8tQqZ	2	1	TRUE	0.00310445	22.213
rs12878900	G	A	G	A	-0.132112	0.0169095	0.112711	0.072637	FALSE	FALSE	FALSE	maxIZ7	14	84867017	0.230321	0.0140968	406781	cataract	TRUE	reported	14	84867017	0.0261536	4.38603e-07	7135	GCST90199663	TRUE	reported	H8tQqZ	2	1	TRUE	0.0035635	25.5094
rs1521039	G	A	G	A	-0.133494	0.0094942	0.890797	0.850615	FALSE	FALSE	FALSE	maxIZ7	8	12987641	0.358047	0.01033	406781	cataract	TRUE	reported	8	12987641	0.0265452	4.93156e-07	7135	GCST90199663	TRUE	reported	H8tQqZ	2	1	TRUE	0.003532	25.2831
rs3767942	G	A	G	A	0.0875381	-0.0140131	0.268484	0.254782	FALSE	FALSE	FALSE	maxIZ7	1	40825859	0.0976787	0.00846093	406781	cataract	TRUE	reported	1	40825859	0.018901	3.632e-06	7135	GCST90199663	TRUE	reported	H8tQqZ	2	1	TRUE	0.00299728	21.4439
rs4355631	G	A	G	A	-0.0795996	0.00192085	0.491424	0.491988	FALSE	FALSE	FALSE	maxIZ7	6	131505809	0.794989	0.0073925	406781	cataract	TRUE	reported	6	131505809	0.017082	3.16418e-06	7135	GCST90199663	TRUE	reported	H8tQqZ	2	1	TRUE	0.00303411	21.7081
rs739244	G	A	G	A	-0.0872158	0.01241	0.748831	0.735438	FALSE	FALSE	FALSE	maxIZ7	22	49666510	0.137904	0.00836452	406781	cataract	TRUE	reported	22	49666510	0.0188382	3.66143e-06	7135	GCST90199663	TRUE	reported	H8tQqZ	2	1	TRUE	0.00299512	21.4284
rs78621707	A	G	A	G	0.278554	0.00912724	0.021614	0.0267712	FALSE	FALSE	FALSE	maxIZ7	4	38278308	0.691167	0.0229747	406781	cataract	TRUE	reported	4	38278308	0.0565295	8.32509e-07	7135	GCST90199663	TRUE	reported	H8tQqZ	2	1	TRUE	0.00339156	24.2743
rs10802092	T	A	T	A	0.0695791	0.00137745	0.593586	0.623443	FALSE	TRUE	FALSE	RMp7Yt	1	119392884	0.856204	0.00760145	406781	cataract	TRUE	reported	1	119392884	0.0148237	2.68229e-06	8235	GCST90199664	TRUE	reported	WAuZgw	2	1	TRUE	0.00266821	22.0262
rs11076256	T	C	T	C	0.447662	-0.0172661	0.0778439	0.0576128	FALSE	FALSE	FALSE	RMp7Yt	16	58718562	0.277102	0.0158864	406781	cataract	TRUE	reported	16	58718562	0.0265192	6.2441e-64	8235	GCST90199664	TRUE	reported	WAuZgw	2	1	TRUE	0.0334458	284.888
rs116721959	T	C	T	C	-0.21061	0.0180245	0.0251855	0.0222158	FALSE	FALSE	FALSE	RMp7Yt	2	136773975	0.472219	0.0250732	406781	cataract	TRUE	reported	2	136773975	0.0459716	4.62048e-06	8235	GCST90199664	TRUE	reported	WAuZgw	2	1	TRUE	0.0025422	20.9833
rs13396369	T	C	T	C	0.0893767	0.000588438	0.187179	0.225974	FALSE	FALSE	FALSE	RMp7Yt	2	113254175	0.946843	0.00882592	406781	cataract	TRUE	reported	2	113254175	0.0186298	1.60652e-06	8235	GCST90199664	TRUE	reported	WAuZgw	2	1	TRUE	0.00278713	23.0105
rs143277630	T	C	T	C	-0.194762	-0.036579	0.0478586	0.0402283	FALSE	FALSE	FALSE	RMp7Yt	16	58781671	0.05175	0.0188047	406781	cataract	TRUE	reported	16	58781671	0.0339985	1.01287e-08	8235	GCST90199664	TRUE	reported	WAuZgw	2	1	TRUE	0.00396916	32.8083
rs17634070	A	T	A	T	0.154338	0.0226407	0.0544231	0.0856465	FALSE	TRUE	FALSE	RMp7Yt	8	133177859	0.0958826	0.0135968	406781	cataract	TRUE	reported	8	133177859	0.033383	3.77759e-06	8235	GCST90199664	TRUE	reported	WAuZgw	2	1	TRUE	0.00258884	21.3693
rs17783490	T	G	T	G	0.165104	-0.00489877	0.0427215	0.0552696	FALSE	FALSE	FALSE	RMp7Yt	12	90256821	0.763685	0.0162941	406781	cataract	TRUE	reported	12	90256821	0.035623	3.5738e-06	8235	GCST90199664	TRUE	reported	WAuZgw	2	1	TRUE	0.00260171	21.4758
rs2359874	T	C	T	C	0.0730231	-0.00616035	0.61135	0.58719	FALSE	FALSE	FALSE	RMp7Yt	5	77382351	0.409787	0.00747372	406781	cataract	TRUE	reported	5	77382351	0.0149781	1.08636e-06	8235	GCST90199664	TRUE	reported	WAuZgw	2	1	TRUE	0.00287801	23.763
rs4291084	G	A	G	A	-0.082695	0.00340082	0.724661	0.739401	FALSE	FALSE	FALSE	RMp7Yt	6	23214941	0.684531	0.00837044	406781	cataract	TRUE	reported	6	23214941	0.016704	7.39797e-07	8235	GCST90199664	TRUE	reported	WAuZgw	2	1	TRUE	0.00296731	24.5026
rs56381820	C	T	C	T	0.0842604	-0.00894953	0.203436	0.213272	FALSE	FALSE	FALSE	RMp7Yt	13	62164419	0.320453	0.00900783	406781	cataract	TRUE	reported	13	62164419	0.0180851	3.17568e-06	8235	GCST90199664	TRUE	reported	WAuZgw	2	1	TRUE	0.00262905	21.702
rs7141384	G	T	G	T	-0.0706039	0.000772094	0.333722	0.311135	FALSE	FALSE	FALSE	RMp7Yt	14	43591995	0.922563	0.00794289	406781	cataract	TRUE	reported	14	43591995	0.0152423	3.61956e-06	8235	GCST90199664	TRUE	reported	WAuZgw	2	1	TRUE	0.00259874	21.4512
rs73351721	A	G	A	G	-0.14389	-0.0104205	0.061443	0.0609041	FALSE	FALSE	FALSE	RMp7Yt	12	58437193	0.495883	0.0153022	406781	cataract	TRUE	reported	12	58437193	0.0302864	2.02424e-06	8235	GCST90199664	TRUE	reported	WAuZgw	2	1	TRUE	0.00273347	22.5663
rs73396011	G	A	G	A	0.149295	-0.0122299	0.0595044	0.0563127	FALSE	FALSE	FALSE	RMp7Yt	9	3779667	0.443622	0.015964	406781	cataract	TRUE	reported	9	3779667	0.0310577	1.53204e-06	8235	GCST90199664	TRUE	reported	WAuZgw	2	1	TRUE	0.00279815	23.1018
rs74546847	T	C	T	C	-0.242796	-0.0170758	0.0222438	0.0315535	FALSE	FALSE	FALSE	RMp7Yt	18	34303331	0.41574	0.0209819	406781	cataract	TRUE	reported	18	34303331	0.0487618	6.38388e-07	8235	GCST90199664	TRUE	reported	WAuZgw	2	1	TRUE	0.00300161	24.7867
rs78199411	C	T	C	T	0.183637	-0.0193776	0.0356752	0.026663	FALSE	FALSE	FALSE	RMp7Yt	3	137191426	0.395143	0.0227883	406781	cataract	TRUE	reported	3	137191426	0.0391572	2.73534e-06	8235	GCST90199664	TRUE	reported	WAuZgw	2	1	TRUE	0.00266364	21.9883
rs79724540	T	C	T	C	-0.117073	0.00187054	0.112452	0.0993649	FALSE	FALSE	FALSE	RMp7Yt	5	180175657	0.879768	0.0123661	406781	cataract	TRUE	reported	5	180175657	0.0231742	4.37544e-07	8235	GCST90199664	TRUE	reported	WAuZgw	2	1	TRUE	0.00308956	25.5152
rs937475	G	A	G	A	-0.0703956	-0.00820177	0.599404	0.594579	FALSE	FALSE	FALSE	RMp7Yt	12	102854494	0.273237	0.00748583	406781	cataract	TRUE	reported	12	102854494	0.0148295	2.06466e-06	8235	GCST90199664	TRUE	reported	WAuZgw	2	1	TRUE	0.0027289	22.5285
rs9470970	A	G	A	G	-0.145262	0.0154757	0.0663122	0.0793824	FALSE	FALSE	FALSE	RMp7Yt	6	39126256	0.254975	0.0135949	406781	cataract	TRUE	reported	6	39126256	0.0290503	5.72199e-07	8235	GCST90199664	TRUE	reported	WAuZgw	2	1	TRUE	0.00302707	24.9975
rs117572246	A	G	A	G	-0.335037	-0.000383452	0.0128793	0.0511992	FALSE	FALSE	FALSE	4P238W	12	83954847	0.982448	0.0174299	406781	cataract	TRUE	reported	12	83954847	0.0692125	1.29385e-06	8148	GCST90199665	TRUE	reported	8qbFeI	2	1	TRUE	0.0028676	23.4266
rs11868853	G	A	G	A	0.0822351	0.0112917	0.260506	0.235136	FALSE	FALSE	FALSE	4P238W	17	72270399	0.192592	0.00866629	406781	cataract	TRUE	reported	17	72270399	0.0175866	2.92522e-06	8148	GCST90199665	TRUE	reported	8qbFeI	2	1	TRUE	0.00267631	21.8597
rs12039358	G	T	G	T	-0.0910294	-0.00617848	0.227402	0.319327	FALSE	FALSE	FALSE	4P238W	1	159607962	0.435993	0.00793154	406781	cataract	TRUE	reported	1	159607962	0.0184878	8.49033e-07	8148	GCST90199665	TRUE	reported	8qbFeI	2	1	TRUE	0.00296655	24.2374
rs137945171	A	G	A	G	-0.330571	-0.0605597	0.0114815	0.0148141	FALSE	FALSE	FALSE	4P238W	4	26544901	0.0501718	0.0309216	406781	cataract	TRUE	reported	4	26544901	0.0723065	4.83537e-06	8148	GCST90199665	TRUE	reported	8qbFeI	2	1	TRUE	0.00255865	20.8962
rs150753233	G	A	G	A	0.388784	0.0157323	0.00908417	0.0187173	FALSE	FALSE	FALSE	4P238W	15	79040461	0.568611	0.0275958	406781	cataract	TRUE	reported	15	79040461	0.0814519	1.81348e-06	8148	GCST90199665	TRUE	reported	8qbFeI	2	1	TRUE	0.00278837	22.7776
rs2248456	A	G	A	G	0.0745846	-0.00149988	0.494379	0.555856	FALSE	FALSE	FALSE	4P238W	10	88032614	0.839299	0.0073962	406781	cataract	TRUE	reported	10	88032614	0.0154974	1.48899e-06	8148	GCST90199665	TRUE	reported	8qbFeI	2	1	TRUE	0.00283463	23.1566
rs409751	T	C	T	C	0.0743278	-0.00533294	0.558491	0.506466	FALSE	FALSE	FALSE	4P238W	22	22924624	0.469728	0.00737692	406781	cataract	TRUE	reported	22	22924624	0.0161645	4.26133e-06	8148	GCST90199665	TRUE	reported	8qbFeI	2	1	TRUE	0.00258822	21.1384
rs62127223	A	G	A	G	-0.136176	-0.00878782	0.0820923	0.0974827	FALSE	FALSE	FALSE	4P238W	2	45870207	0.481019	0.0124709	406781	cataract	TRUE	reported	2	45870207	0.0283979	1.62445e-06	8148	GCST90199665	TRUE	reported	8qbFeI	2	1	TRUE	0.00281419	22.9891
rs10157929	G	C	G	C	0.101191	0.00417451	0.139648	0.270839	FALSE	TRUE	FALSE	o20eab	1	64949885	0.616091	0.00832573	406781	cataract	TRUE	reported	1	64949885	0.0219394	3.98265e-06	8256	GCST90199666	TRUE	reported	cW8UvO	2	1	TRUE	0.00257008	21.2681
rs111269071	C	T	C	T	0.139429	-0.0179472	0.0679766	0.0978456	FALSE	FALSE	FALSE	o20eab	11	98016962	0.148317	0.0124159	406781	cataract	TRUE	reported	11	98016962	0.0302597	4.07088e-06	8256	GCST90199666	TRUE	reported	cW8UvO	2	1	TRUE	0.00256503	21.2262
rs113511960	T	C	T	C	-0.28963	-0.0676586	0.015033	0.0030898	FALSE	FALSE	FALSE	o20eab	1	27520714	0.304898	0.0659449	406781	cataract	TRUE	reported	1	27520714	0.0631312	4.48072e-06	8256	GCST90199666	TRUE	reported	cW8UvO	2	1	TRUE	0.00254287	21.0423
rs114684303	A	C	A	C	-0.326277	-0.0175127	0.0122771	0.0142819	FALSE	FALSE	FALSE	o20eab	1	173290818	0.567568	0.0306361	406781	cataract	TRUE	reported	1	173290818	0.0685956	1.96945e-06	8256	GCST90199666	TRUE	reported	cW8UvO	2	1	TRUE	0.00273289	22.6191
rs1171623	T	G	T	G	0.105784	0.00333487	0.224491	0.351484	FALSE	FALSE	FALSE	o20eab	10	59703726	0.66681	0.00774597	406781	cataract	TRUE	reported	10	59703726	0.018426	9.41016e-09	8256	GCST90199666	TRUE	reported	cW8UvO	2	1	TRUE	0.00397629	32.9513
rs12210538	G	A	G	A	-0.169243	-0.00748571	0.238471	0.161492	FALSE	FALSE	FALSE	o20eab	6	110438805	0.453653	0.00998976	406781	cataract	TRUE	reported	6	110438805	0.0176414	8.51296e-22	8256	GCST90199666	TRUE	reported	cW8UvO	2	1	TRUE	0.0110248	92.0132
rs174556	T	C	T	C	-0.0864977	-0.00732793	0.301651	0.385909	FALSE	FALSE	FALSE	o20eab	11	61813163	0.331612	0.00754778	406781	cataract	TRUE	reported	11	61813163	0.0165349	1.6841e-07	8256	GCST90199666	TRUE	reported	cW8UvO	2	1	TRUE	0.00330369	27.359
rs1799822	G	A	G	A	0.084205	-0.00302606	0.22902	0.138037	FALSE	FALSE	FALSE	o20eab	1	53213557	0.775968	0.0106336	406781	cataract	TRUE	reported	1	53213557	0.0181362	3.43522e-06	8256	GCST90199666	TRUE	reported	cW8UvO	2	1	TRUE	0.00260424	21.5515
rs2612989	A	G	A	G	0.0945784	-0.000521143	0.822267	0.858425	FALSE	FALSE	FALSE	o20eab	4	180741150	0.960478	0.0105168	406781	cataract	TRUE	reported	4	180741150	0.0198049	1.79262e-06	8256	GCST90199666	TRUE	reported	cW8UvO	2	1	TRUE	0.00275468	22.7999
rs2963905	A	C	A	C	-0.0810907	0.00637856	0.716492	0.696066	FALSE	FALSE	FALSE	o20eab	5	9860625	0.427815	0.00804424	406781	cataract	TRUE	reported	5	9860625	0.0169006	1.60178e-06	8256	GCST90199666	TRUE	reported	cW8UvO	2	1	TRUE	0.00278073	23.0161
rs7143692	G	A	G	A	0.0865656	0.0058321	0.207493	0.186665	FALSE	FALSE	FALSE	o20eab	14	77232936	0.537927	0.00946846	406781	cataract	TRUE	reported	14	77232936	0.0187875	4.07316e-06	8256	GCST90199666	TRUE	reported	cW8UvO	2	1	TRUE	0.00256488	21.225
rs72696241	A	G	A	G	0.0788913	-0.00147235	0.276009	0.317024	FALSE	FALSE	FALSE	o20eab	1	154232217	0.852533	0.00792062	406781	cataract	TRUE	reported	1	154232217	0.0170751	3.83246e-06	8256	GCST90199666	TRUE	reported	cW8UvO	2	1	TRUE	0.00257894	21.3416
rs75642609	G	A	G	A	0.557491	-0.0262631	0.00466836	0.0308432	FALSE	FALSE	FALSE	o20eab	18	72570784	0.218271	0.0213324	406781	cataract	TRUE	reported	18	72570784	0.111628	5.90816e-07	8256	GCST90199666	TRUE	reported	cW8UvO	2	1	TRUE	0.00301196	24.9359
rs79450911	T	C	T	C	-0.240404	0.0296423	0.0222007	0.0253068	FALSE	FALSE	FALSE	o20eab	3	149250498	0.223958	0.0243755	406781	cataract	TRUE	reported	3	149250498	0.0517006	3.32062e-06	8256	GCST90199666	TRUE	reported	cW8UvO	2	1	TRUE	0.00261208	21.6166
rs887477	C	A	C	A	0.0717292	-0.00511743	0.515027	0.58036	FALSE	FALSE	FALSE	o20eab	12	6336816	0.492293	0.00745259	406781	cataract	TRUE	reported	12	6336816	0.0155223	3.81827e-06	8256	GCST90199666	TRUE	reported	cW8UvO	2	1	TRUE	0.00257981	21.3489
rs111274172	T	A	T	A	0.264806	-0.0375038	0.0193261	0.0135933	FALSE	TRUE	FALSE	HQgHdy	20	38117116	0.238577	0.031822	406781	cataract	TRUE	reported	20	38117116	0.0526607	4.94236e-07	8167	GCST90199667	TRUE	reported	lJGSI2	2	1	TRUE	0.00308658	25.2799
rs116078994	A	C	A	C	0.252839	0.0314305	0.0183301	0.0384023	FALSE	FALSE	FALSE	HQgHdy	3	41058781	0.106084	0.019449	406781	cataract	TRUE	reported	3	41058781	0.0537262	2.52558e-06	8167	GCST90199667	TRUE	reported	lJGSI2	2	1	TRUE	0.00270444	22.1416
rs117113173	G	C	G	C	0.245682	-0.0434134	0.0231459	0.00735197	FALSE	TRUE	FALSE	HQgHdy	19	32380400	0.30687	0.0424868	406781	cataract	TRUE	reported	19	32380400	0.0480425	3.15665e-07	8167	GCST90199667	TRUE	reported	lJGSI2	2	1	TRUE	0.00319186	26.145
rs12633047	T	C	T	C	0.130274	0.0274686	0.0692572	0.0339754	FALSE	FALSE	FALSE	HQgHdy	3	53359817	0.173546	0.0201841	406781	cataract	TRUE	reported	3	53359817	0.0282786	4.08865e-06	8167	GCST90199667	TRUE	reported	lJGSI2	2	1	TRUE	0.00259185	21.2175
rs142601344	T	C	T	C	0.34102	-0.0301604	0.0113622	0.0123018	FALSE	FALSE	FALSE	HQgHdy	3	165864102	0.377652	0.0341865	406781	cataract	TRUE	reported	3	165864102	0.0685053	6.42442e-07	8167	GCST90199667	TRUE	reported	lJGSI2	2	1	TRUE	0.00302505	24.7745
rs148188291	G	A	G	A	-0.312133	0.0123802	0.011176	0.00424579	FALSE	FALSE	FALSE	HQgHdy	18	21282765	0.829264	0.0574097	406781	cataract	TRUE	reported	18	21282765	0.068299	4.87511e-06	8167	GCST90199667	TRUE	reported	lJGSI2	2	1	TRUE	0.00255081	20.8807
rs181823223	T	C	T	C	-0.108427	0.0133241	0.117225	0.164538	FALSE	FALSE	FALSE	HQgHdy	11	32514486	0.183629	0.0100207	406781	cataract	TRUE	reported	11	32514486	0.02309	2.65528e-06	8167	GCST90199667	TRUE	reported	lJGSI2	2	1	TRUE	0.00269273	22.0455
rs1865475	A	G	A	G	-0.115293	-0.00314852	0.0960525	0.0791463	FALSE	FALSE	FALSE	HQgHdy	15	55114297	0.816953	0.0136025	406781	cataract	TRUE	reported	15	55114297	0.0244655	2.44721e-06	8167	GCST90199667	TRUE	reported	lJGSI2	2	1	TRUE	0.00271179	22.202
rs35208507	G	A	G	A	-0.0782231	-0.00509787	0.310554	0.312678	FALSE	FALSE	FALSE	HQgHdy	16	20377607	0.521231	0.00794742	406781	cataract	TRUE	reported	16	20377607	0.0157699	7.03917e-07	8167	GCST90199667	TRUE	reported	lJGSI2	2	1	TRUE	0.00300361	24.5983
rs71480323	A	G	A	G	-0.101121	0.00443518	0.123767	0.0748909	FALSE	FALSE	FALSE	HQgHdy	11	116900884	0.750502	0.0139481	406781	cataract	TRUE	reported	11	116900884	0.0217504	3.33285e-06	8167	GCST90199667	TRUE	reported	lJGSI2	2	1	TRUE	0.0026396	21.6094
rs72692616	A	G	A	G	-0.333531	-0.0165088	0.0535583	0.11263	FALSE	FALSE	FALSE	HQgHdy	1	45941615	0.15891	0.0117188	406781	cataract	TRUE	reported	1	45941615	0.0319348	1.55926e-25	8167	GCST90199667	TRUE	reported	lJGSI2	2	1	TRUE	0.0131801	109.053
rs9813594	C	T	C	T	-0.0730144	-0.0012307	0.659893	0.688385	FALSE	FALSE	FALSE	HQgHdy	3	109996814	0.877099	0.00795807	406781	cataract	TRUE	reported	3	109996814	0.0154387	2.253e-06	8167	GCST90199667	TRUE	reported	lJGSI2	2	1	TRUE	0.00273115	22.3609
rs9858049	T	C	T	C	-0.135463	0.00940048	0.123202	0.184594	FALSE	FALSE	FALSE	HQgHdy	3	53243795	0.324931	0.0095497	406781	cataract	TRUE	reported	3	53243795	0.0219498	6.76417e-10	8167	GCST90199667	TRUE	reported	lJGSI2	2	1	TRUE	0.00464191	38.078
rs1171617	T	G	T	G	0.152178	0.00762607	0.768951	0.839532	FALSE	FALSE	FALSE	OAOrB5	10	59707424	0.445981	0.0100062	406781	cataract	TRUE	reported	10	59707424	0.0180475	3.39535e-17	8242	GCST90199668	TRUE	reported	J2p5gW	2	1	TRUE	0.00855277	71.0828
rs117548628	A	G	A	G	-0.272418	0.0123729	0.016033	0.00975389	FALSE	FALSE	FALSE	OAOrB5	12	70520580	0.743521	0.0378151	406781	cataract	TRUE	reported	12	70520580	0.059426	4.55821e-06	8242	GCST90199668	TRUE	reported	J2p5gW	2	1	TRUE	0.0025432	21.0094
rs141882839	A	G	A	G	0.245572	-0.00500556	0.0257707	0.0287882	FALSE	FALSE	FALSE	OAOrB5	11	7573189	0.823104	0.0223907	406781	cataract	TRUE	reported	11	7573189	0.0474263	2.24314e-07	8242	GCST90199668	TRUE	reported	J2p5gW	2	1	TRUE	0.00324247	26.8049
rs144724596	T	C	T	C	0.433125	-0.010042	0.00693515	0.0321222	FALSE	FALSE	FALSE	OAOrB5	8	104841775	0.630118	0.0208531	406781	cataract	TRUE	reported	8	104841775	0.0902822	1.60694e-06	8242	GCST90199668	TRUE	reported	J2p5gW	2	1	TRUE	0.0027847	23.01
rs149556176	C	T	C	T	0.49122	-0.00863387	0.0140408	0.00319722	FALSE	FALSE	FALSE	OAOrB5	1	74971148	0.895036	0.0654405	406781	cataract	TRUE	reported	1	74971148	0.0634609	9.90147e-15	8242	GCST90199668	TRUE	reported	J2p5gW	2	1	TRUE	0.00721708	59.901
rs16865990	G	A	G	A	-0.356033	0.0917037	0.0100306	0.00325589	FALSE	FALSE	FALSE	OAOrB5	2	224459365	0.162247	0.0656173	406781	cataract	TRUE	reported	2	224459365	0.075046	2.09342e-06	8242	GCST90199668	TRUE	reported	J2p5gW	2	1	TRUE	0.00272338	22.5019
rs17843902	C	T	C	T	-0.0833266	0.0131972	0.296766	0.260272	FALSE	FALSE	FALSE	OAOrB5	4	158719996	0.115547	0.00838586	406781	cataract	TRUE	reported	4	158719996	0.0163535	3.48112e-07	8242	GCST90199668	TRUE	reported	J2p5gW	2	1	TRUE	0.00314013	25.9562
rs2185152	T	C	T	C	-0.4316	-0.000532543	0.30837	0.26377	FALSE	FALSE	FALSE	OAOrB5	1	75758325	0.949199	0.0083586	406781	cataract	TRUE	reported	1	75758325	0.0153412	3.83431e-174	8242	GCST90199668	TRUE	reported	J2p5gW	2	1	TRUE	0.0876171	791.296
rs36012907	T	C	T	C	0.128382	-0.00865085	0.0917344	0.0830611	FALSE	FALSE	FALSE	OAOrB5	1	204619938	0.524154	0.0135816	406781	cataract	TRUE	reported	1	204619938	0.0263672	1.1217e-06	8242	GCST90199668	TRUE	reported	J2p5gW	2	1	TRUE	0.00286814	23.7014
rs62290256	G	A	G	A	0.16173	0.004146	0.0584841	0.0740518	FALSE	FALSE	FALSE	OAOrB5	3	185538454	0.768415	0.0140805	406781	cataract	TRUE	reported	3	185538454	0.0316506	3.22408e-07	8242	GCST90199668	TRUE	reported	J2p5gW	2	1	TRUE	0.00315799	26.1043
rs662138	G	C	G	C	-0.133922	0.00636831	0.175323	0.147062	FALSE	TRUE	FALSE	OAOrB5	6	160143444	0.539475	0.0103785	406781	cataract	TRUE	reported	6	160143444	0.0196516	9.4375e-12	8242	GCST90199668	TRUE	reported	J2p5gW	2	1	TRUE	0.00560319	46.4304
rs73001576	A	G	A	G	-0.28157	-0.00334324	0.0158023	0.0499164	FALSE	FALSE	FALSE	OAOrB5	11	76064520	0.844148	0.0170061	406781	cataract	TRUE	reported	11	76064520	0.0599701	2.66386e-06	8242	GCST90199668	TRUE	reported	J2p5gW	2	1	TRUE	0.00266754	22.0393
rs77010315	A	C	A	C	-0.452358	0.0370104	0.012084	0.0043739	FALSE	FALSE	FALSE	OAOrB5	5	151343594	0.51214	0.0564606	406781	cataract	TRUE	reported	5	151343594	0.0682548	3.41446e-11	8242	GCST90199668	TRUE	reported	J2p5gW	2	1	TRUE	0.00530099	43.913
rs898847	C	T	C	T	0.0835404	0.00413275	0.745109	0.815893	FALSE	FALSE	FALSE	OAOrB5	11	110193739	0.663858	0.00950949	406781	cataract	TRUE	reported	11	110193739	0.0173534	1.47896e-06	8242	GCST90199668	TRUE	reported	J2p5gW	2	1	TRUE	0.00280396	23.1696
rs112845131	T	A	T	A	0.324374	-0.0141291	0.0127551	0.00340766	FALSE	TRUE	FALSE	7iPwLN	3	144385482	0.818051	0.061417	406781	cataract	TRUE	reported	3	144385482	0.0667607	1.18128e-06	8262	GCST90199669	TRUE	reported	UhZ6Eu	2	1	TRUE	0.00284922	23.6018
rs114798927	C	T	C	T	-0.112961	-0.0134955	0.109753	0.151247	FALSE	FALSE	FALSE	7iPwLN	8	9363866	0.191494	0.0103321	406781	cataract	TRUE	reported	8	9363866	0.0241021	2.77555e-06	8262	GCST90199669	TRUE	reported	UhZ6Eu	2	1	TRUE	0.00265161	21.9605
rs115362213	C	G	C	G	-0.313614	-0.0592033	0.0124863	0.006676	FALSE	TRUE	FALSE	7iPwLN	3	170171917	0.184978	0.0446622	406781	cataract	TRUE	reported	3	170171917	0.0668907	2.75273e-06	8262	GCST90199669	TRUE	reported	UhZ6Eu	2	1	TRUE	0.00265351	21.9763
rs1171617	T	G	T	G	0.215613	0.00762607	0.769509	0.839532	FALSE	FALSE	FALSE	7iPwLN	10	59707424	0.445981	0.0100062	406781	cataract	TRUE	reported	10	59707424	0.0180295	5.83405e-33	8262	GCST90199669	TRUE	reported	UhZ6Eu	2	1	TRUE	0.0170155	142.981
rs138268157	G	A	G	A	0.107567	-0.0266461	0.124725	0.0749444	FALSE	FALSE	FALSE	7iPwLN	3	57058647	0.0571242	0.0140069	406781	cataract	TRUE	reported	3	57058647	0.0225861	1.91198e-06	8262	GCST90199669	TRUE	reported	UhZ6Eu	2	1	TRUE	0.00273779	22.6762
rs16865990	G	A	G	A	-0.373578	0.0917037	0.0100037	0.00325589	FALSE	FALSE	FALSE	7iPwLN	2	224459365	0.162247	0.0656173	406781	cataract	TRUE	reported	2	224459365	0.0752289	6.83895e-07	8262	GCST90199669	TRUE	reported	UhZ6Eu	2	1	TRUE	0.00297587	24.654
rs1839212	A	G	A	G	0.217408	0.0272066	0.0267879	0.0221262	FALSE	FALSE	FALSE	7iPwLN	2	14271175	0.281225	0.0252481	406781	cataract	TRUE	reported	2	14271175	0.0465305	2.97752e-06	8262	GCST90199669	TRUE	reported	UhZ6Eu	2	1	TRUE	0.00263539	21.8258
rs273694	C	T	C	T	0.070912	0.00224115	0.561411	0.608918	FALSE	FALSE	FALSE	7iPwLN	19	51129448	0.768286	0.00760699	406781	cataract	TRUE	reported	19	51129448	0.0154344	4.33962e-06	8262	GCST90199669	TRUE	reported	UhZ6Eu	2	1	TRUE	0.00254839	21.1035
rs55796423	A	G	A	G	-0.0969525	-0.0011088	0.153893	0.1355	FALSE	FALSE	FALSE	7iPwLN	14	34313094	0.918141	0.0107886	406781	cataract	TRUE	reported	14	34313094	0.0211135	4.39083e-06	8262	GCST90199669	TRUE	reported	UhZ6Eu	2	1	TRUE	0.00254569	21.0811
rs74823953	T	C	T	C	-0.407734	0.0559955	0.0122617	0.00468743	FALSE	FALSE	FALSE	7iPwLN	5	151300049	0.305149	0.0546056	406781	cataract	TRUE	reported	5	151300049	0.0679719	1.99076e-09	8262	GCST90199669	TRUE	reported	UhZ6Eu	2	1	TRUE	0.00433633	35.9741
rs79958740	T	A	T	A	0.204757	0.00935513	0.0327749	0.0264412	FALSE	TRUE	FALSE	7iPwLN	3	174319298	0.682375	0.0228606	406781	cataract	TRUE	reported	3	174319298	0.042295	1.2908e-06	8262	GCST90199669	TRUE	reported	UhZ6Eu	2	1	TRUE	0.00282868	23.4312
rs898847	C	T	C	T	0.0867139	0.00413275	0.744526	0.815893	FALSE	FALSE	FALSE	7iPwLN	11	110193739	0.663858	0.00950949	406781	cataract	TRUE	reported	11	110193739	0.0173494	5.78998e-07	8262	GCST90199669	TRUE	reported	UhZ6Eu	2	1	TRUE	0.00301448	24.9749
rs1080669	T	C	T	C	-0.105885	-0.000533477	0.13774	0.125981	FALSE	FALSE	FALSE	MAi2f3	19	51063011	0.961794	0.0111368	406781	cataract	TRUE	reported	19	51063011	0.0228046	3.43172e-06	8213	GCST90199670	TRUE	reported	OH9zZ2	2	1	TRUE	0.00261808	21.5535
rs114028922	C	G	C	G	0.163864	0.0157395	0.0527863	0.129828	FALSE	TRUE	FALSE	MAi2f3	1	86556257	0.153125	0.0110176	406781	cataract	TRUE	reported	1	86556257	0.034701	2.3335e-06	8213	GCST90199670	TRUE	reported	OH9zZ2	2	1	TRUE	0.00270772	22.2935
rs114863573	C	G	C	G	0.194631	-0.00734733	0.0344806	0.0547205	FALSE	TRUE	FALSE	MAi2f3	3	176551303	0.658412	0.0166189	406781	cataract	TRUE	reported	3	176551303	0.0426242	4.96626e-06	8213	GCST90199670	TRUE	reported	OH9zZ2	2	1	TRUE	0.00253226	20.8452
rs183008696	T	C	T	C	-0.371462	0.00425094	0.00942819	0.0121917	FALSE	FALSE	FALSE	MAi2f3	9	110154414	0.901304	0.0342777	406781	cataract	TRUE	reported	9	110154414	0.0801958	3.62269e-06	8213	GCST90199670	TRUE	reported	OH9zZ2	2	1	TRUE	0.0026055	21.4496
rs2094632	G	A	G	A	0.0781469	-0.000957583	0.687099	0.632971	FALSE	FALSE	FALSE	MAi2f3	9	90417237	0.900452	0.0076551	406781	cataract	TRUE	reported	9	90417237	0.0165713	2.40778e-06	8213	GCST90199670	TRUE	reported	OH9zZ2	2	1	TRUE	0.00270044	22.2333
rs2967159	C	T	C	T	-0.0892336	0.00658407	0.782601	0.836026	FALSE	FALSE	FALSE	MAi2f3	16	57777675	0.510023	0.00999401	406781	cataract	TRUE	reported	16	57777675	0.0188596	2.229e-06	8213	GCST90199670	TRUE	reported	OH9zZ2	2	1	TRUE	0.00271837	22.3813
rs7626271	G	T	G	T	0.19145	-0.0220067	0.0385131	0.0276477	FALSE	FALSE	FALSE	MAi2f3	3	6732966	0.321045	0.0221772	406781	cataract	TRUE	reported	3	6732966	0.0401333	1.83911e-06	8213	GCST90199670	TRUE	reported	OH9zZ2	2	1	TRUE	0.00276311	22.7507
rs79787801	A	G	A	G	-0.132657	0.0173982	0.0767671	0.0538432	FALSE	FALSE	FALSE	MAi2f3	8	13384089	0.290749	0.0164681	406781	cataract	TRUE	reported	8	13384089	0.0290533	4.97162e-06	8213	GCST90199670	TRUE	reported	OH9zZ2	2	1	TRUE	0.00253202	20.8432
rs11244781	T	C	T	C	-0.0897994	-0.00111804	0.212774	0.35442	FALSE	FALSE	FALSE	ij8Ny7	10	126043660	0.884746	0.00771304	406781	cataract	TRUE	reported	10	126043660	0.0184176	1.08402e-06	8229	GCST90199671	TRUE	reported	37rW5n	2	1	TRUE	0.00288059	23.767
rs11641923	A	G	A	G	-0.265368	0.0301866	0.0178239	0.00878644	FALSE	FALSE	FALSE	ij8Ny7	16	4292671	0.446956	0.0396932	406781	cataract	TRUE	reported	16	4292671	0.0576737	4.2008e-06	8229	GCST90199671	TRUE	reported	37rW5n	2	1	TRUE	0.00256613	21.1659
rs117088632	A	G	A	G	0.266147	0.037015	0.018654	0.0217782	FALSE	FALSE	FALSE	ij8Ny7	17	22734962	0.142042	0.0252106	406781	cataract	TRUE	reported	17	22734962	0.0563105	2.2851e-06	8229	GCST90199671	TRUE	reported	37rW5n	2	1	TRUE	0.00270732	22.3336
rs117215329	T	C	T	C	0.256704	-0.057781	0.0194204	0.00854601	FALSE	FALSE	FALSE	ij8Ny7	10	49522298	0.151027	0.0402399	406781	cataract	TRUE	reported	10	49522298	0.0545011	2.47623e-06	8229	GCST90199671	TRUE	reported	37rW5n	2	1	TRUE	0.00268868	22.1794
rs140798906	C	T	C	T	0.347447	-0.0272164	0.0100012	0.00679004	FALSE	FALSE	FALSE	ij8Ny7	5	92863313	0.554215	0.0460159	406781	cataract	TRUE	reported	5	92863313	0.0757916	4.55625e-06	8229	GCST90199671	TRUE	reported	37rW5n	2	1	TRUE	0.0025473	21.0102
rs17028699	T	C	T	C	0.121118	-0.00193647	0.117487	0.102984	FALSE	FALSE	FALSE	ij8Ny7	3	3211589	0.873731	0.0121851	406781	cataract	TRUE	reported	3	3211589	0.0238351	3.74526e-07	8229	GCST90199671	TRUE	reported	37rW5n	2	1	TRUE	0.00312806	25.8153
rs67512771	T	C	T	C	0.37189	0.0209694	0.0091838	0.0330906	FALSE	FALSE	FALSE	ij8Ny7	10	11380921	0.317585	0.0209813	406781	cataract	TRUE	reported	10	11380921	0.0780862	1.91153e-06	8229	GCST90199671	TRUE	reported	37rW5n	2	1	TRUE	0.00274877	22.6764
rs76358805	C	A	C	A	-0.325404	0.024152	0.0116945	0.0038385	FALSE	FALSE	FALSE	ij8Ny7	12	39096642	0.684413	0.0594219	406781	cataract	TRUE	reported	12	39096642	0.0704489	3.85587e-06	8229	GCST90199671	TRUE	reported	37rW5n	2	1	TRUE	0.00258598	21.33
rs77698176	G	A	G	A	0.174598	0.022613	0.0428345	0.0767172	FALSE	FALSE	FALSE	ij8Ny7	3	158235345	0.102201	0.0138367	406781	cataract	TRUE	reported	3	158235345	0.0377277	3.69508e-06	8229	GCST90199671	TRUE	reported	37rW5n	2	1	TRUE	0.00259586	21.4118
rs9294112	T	C	T	C	-0.0795037	0.00321666	0.584908	0.503334	FALSE	FALSE	FALSE	ij8Ny7	6	78464403	0.664098	0.00740718	406781	cataract	TRUE	reported	6	78464403	0.0157707	4.62576e-07	8229	GCST90199671	TRUE	reported	37rW5n	2	1	TRUE	0.00307884	25.4078
rs949204	A	C	A	C	-0.176649	0.00464158	0.94961	0.956446	FALSE	FALSE	FALSE	ij8Ny7	4	159438824	0.797882	0.0181249	406781	cataract	TRUE	reported	4	159438824	0.0351179	4.90051e-07	8229	GCST90199671	TRUE	reported	37rW5n	2	1	TRUE	0.00306538	25.2965
rs112268836	C	T	C	T	0.356864	-0.073069	0.0100841	0.00240148	FALSE	FALSE	FALSE	FvM6B9	9	98839030	0.335179	0.0758186	406781	cataract	TRUE	reported	9	98839030	0.0757379	2.45505e-06	8181	GCST90199672	TRUE	reported	ex5CuM	2	1	TRUE	0.00270642	22.1959
rs117461873	A	G	A	G	-0.269529	0.0157072	0.0177566	0.0211187	FALSE	FALSE	FALSE	FvM6B9	12	106362215	0.538514	0.0255376	406781	cataract	TRUE	reported	12	106362215	0.0573321	2.58663e-06	8181	GCST90199672	TRUE	reported	ex5CuM	2	1	TRUE	0.00269425	22.0958
rs1428090	C	A	C	A	0.0721094	-0.0136631	0.418005	0.327216	FALSE	FALSE	FALSE	FvM6B9	5	116034218	0.0815286	0.00784389	406781	cataract	TRUE	reported	5	116034218	0.015174	2.01246e-06	8181	GCST90199672	TRUE	reported	ex5CuM	2	1	TRUE	0.00275283	22.5776
rs1449141	C	A	C	A	-0.0813985	0.00134011	0.282847	0.350151	FALSE	FALSE	FALSE	FvM6B9	2	231519173	0.862041	0.00771168	406781	cataract	TRUE	reported	2	231519173	0.0168357	1.33222e-06	8181	GCST90199672	TRUE	reported	ex5CuM	2	1	TRUE	0.00284921	23.3703
rs145121944	G	A	G	A	-0.283903	0.0038074	0.016564	0.0440962	FALSE	FALSE	FALSE	FvM6B9	6	83426346	0.832555	0.0180082	406781	cataract	TRUE	reported	6	83426346	0.059632	1.92708e-06	8181	GCST90199672	TRUE	reported	ex5CuM	2	1	TRUE	0.00276295	22.6608
rs145856286	A	G	A	G	-0.386166	-0.0114146	0.00822591	0.00447883	FALSE	FALSE	FALSE	FvM6B9	8	30666453	0.838613	0.0560453	406781	cataract	TRUE	reported	8	30666453	0.084412	4.76737e-06	8181	GCST90199672	TRUE	reported	ex5CuM	2	1	TRUE	0.00255167	20.9235
rs149160598	A	G	A	G	-0.305518	0.0228407	0.0163097	0.0181367	FALSE	FALSE	FALSE	FvM6B9	2	101781434	0.411254	0.0277972	406781	cataract	TRUE	reported	2	101781434	0.06029	4.0311e-07	8181	GCST90199672	TRUE	reported	ex5CuM	2	1	TRUE	0.00312907	25.673
rs1995538	T	G	T	G	0.445516	-0.0083321	0.993275	0.998989	FALSE	FALSE	FALSE	FvM6B9	8	4330081	0.941041	0.112654	406781	cataract	TRUE	reported	8	4330081	0.0952138	2.88123e-06	8181	GCST90199672	TRUE	reported	ex5CuM	2	1	TRUE	0.00266907	21.8887
rs2809969	C	T	C	T	-0.0696477	0.00771585	0.527785	0.511607	FALSE	FALSE	FALSE	FvM6B9	1	199832888	0.295403	0.00737412	406781	cataract	TRUE	reported	1	199832888	0.0152303	4.80833e-06	8181	GCST90199672	TRUE	reported	ex5CuM	2	1	TRUE	0.00254966	20.9069
rs5760895	C	G	C	G	-0.0832651	-0.0119572	0.73044	0.630594	FALSE	TRUE	FALSE	FvM6B9	22	25182992	0.117876	0.00764649	406781	cataract	TRUE	reported	22	25182992	0.0173935	1.69167e-06	8181	GCST90199672	TRUE	reported	ex5CuM	2	1	TRUE	0.00279339	22.9111
rs647667	C	T	C	T	0.154413	0.0319387	0.0593252	0.0459409	FALSE	FALSE	FALSE	FvM6B9	1	181416933	0.0700068	0.0176275	406781	cataract	TRUE	reported	1	181416933	0.032158	1.57324e-06	8181	GCST90199672	TRUE	reported	ex5CuM	2	1	TRUE	0.00281035	23.0507
rs71537594	A	T	A	T	0.141263	-0.00488937	0.0668165	0.102582	FALSE	TRUE	FALSE	FvM6B9	7	81912854	0.689662	0.0122444	406781	cataract	TRUE	reported	7	81912854	0.0305075	3.64911e-06	8181	GCST90199672	TRUE	reported	ex5CuM	2	1	TRUE	0.00261397	21.4357
rs756874	G	A	G	A	0.0765485	-0.00720959	0.36637	0.299745	FALSE	FALSE	FALSE	FvM6B9	15	91174007	0.369875	0.00804006	406781	cataract	TRUE	reported	15	91174007	0.0157536	1.17904e-06	8181	GCST90199672	TRUE	reported	ex5CuM	2	1	TRUE	0.00287777	23.6052
rs77555311	G	A	G	A	-0.201776	0.0155654	0.0319735	0.0364713	FALSE	FALSE	FALSE	FvM6B9	5	162775308	0.428901	0.0196763	406781	cataract	TRUE	reported	5	162775308	0.0431392	2.90649e-06	8181	GCST90199672	TRUE	reported	ex5CuM	2	1	TRUE	0.00266703	21.872
rs10494157	A	G	A	G	-0.0929436	0.0150193	0.130411	0.0875615	FALSE	FALSE	FALSE	bKynwt	1	113348416	0.251734	0.0131042	406781	cataract	TRUE	reported	1	113348416	0.0200791	3.6767e-06	8228	GCST90199673	TRUE	reported	DKMT6L	2	1	TRUE	0.00259733	21.4213
rs12049195	A	G	A	G	-0.0676001	0.00541569	0.530054	0.539405	FALSE	FALSE	FALSE	bKynwt	1	156063096	0.465236	0.00741619	406781	cataract	TRUE	reported	1	156063096	0.013428	4.79693e-07	8228	GCST90199673	TRUE	reported	DKMT6L	2	1	TRUE	0.00307073	25.3377
rs141370991	T	C	T	C	-0.239218	-0.00772922	0.0202811	0.0265842	FALSE	FALSE	FALSE	bKynwt	1	95564733	0.735348	0.0228661	406781	cataract	TRUE	reported	1	95564733	0.047825	5.67554e-07	8228	GCST90199673	TRUE	reported	DKMT6L	2	1	TRUE	0.00303155	25.0134
rs142295380	G	C	G	C	-0.334977	-0.00449037	0.00832313	0.0195645	FALSE	TRUE	FALSE	bKynwt	6	8572205	0.869095	0.027246	406781	cataract	TRUE	reported	6	8572205	0.07333	4.92228e-06	8228	GCST90199673	TRUE	reported	DKMT6L	2	1	TRUE	0.00252972	20.8622
rs144814135	A	G	A	G	-0.240898	-0.0126405	0.016918	0.0129412	FALSE	FALSE	FALSE	bKynwt	12	49156161	0.698535	0.0326374	406781	cataract	TRUE	reported	12	49156161	0.0527017	4.85472e-06	8228	GCST90199673	TRUE	reported	DKMT6L	2	1	TRUE	0.00253292	20.8887
rs148982377	C	T	C	T	-0.423259	0.0151982	0.034138	0.0862975	FALSE	FALSE	FALSE	bKynwt	7	99477415	0.246893	0.0131253	406781	cataract	TRUE	reported	7	99477415	0.036657	7.69047e-31	8228	GCST90199673	TRUE	reported	DKMT6L	2	1	TRUE	0.015945	133.289
rs149982314	T	C	T	C	-0.363745	0.102637	0.00935551	0.00195282	FALSE	FALSE	FALSE	bKynwt	11	128095982	0.22712	0.084978	406781	cataract	TRUE	reported	11	128095982	0.0702108	2.20999e-07	8228	GCST90199673	TRUE	reported	DKMT6L	2	1	TRUE	0.00325145	26.8337
rs150374297	C	T	C	T	-0.262352	-0.0503371	0.0142327	0.00688354	FALSE	FALSE	FALSE	bKynwt	5	9285583	0.269147	0.0455528	406781	cataract	TRUE	reported	5	9285583	0.0570627	4.27386e-06	8228	GCST90199673	TRUE	reported	DKMT6L	2	1	TRUE	0.00256245	21.1329
rs184445849	T	C	T	C	0.251175	0.0121327	0.0156827	0.012356	FALSE	FALSE	FALSE	bKynwt	19	29980806	0.716383	0.0333961	406781	cataract	TRUE	reported	19	29980806	0.0545375	4.11386e-06	8228	GCST90199673	TRUE	reported	DKMT6L	2	1	TRUE	0.00257128	21.2059
rs2055157	A	C	A	C	0.0781081	0.0052871	0.194049	0.153001	FALSE	FALSE	FALSE	bKynwt	3	23208068	0.603604	0.0101827	406781	cataract	TRUE	reported	3	23208068	0.0170109	4.39749e-06	8228	GCST90199673	TRUE	reported	DKMT6L	2	1	TRUE	0.00255583	21.0781
rs212100	C	T	C	T	0.0852723	-0.00402198	0.838122	0.849441	FALSE	FALSE	FALSE	bKynwt	19	47873738	0.696753	0.0103205	406781	cataract	TRUE	reported	19	47873738	0.0183422	3.33596e-06	8228	GCST90199673	TRUE	reported	DKMT6L	2	1	TRUE	0.00261987	21.6076
rs28552668	T	C	T	C	-0.118903	0.00777298	0.0716572	0.0675557	FALSE	FALSE	FALSE	bKynwt	4	140286964	0.595838	0.0146551	406781	cataract	TRUE	reported	4	140286964	0.0260291	4.92176e-06	8228	GCST90199673	TRUE	reported	DKMT6L	2	1	TRUE	0.00252972	20.8623
rs529543	G	T	G	T	-0.063488	-0.000916997	0.472088	0.536825	FALSE	FALSE	FALSE	bKynwt	9	90582418	0.90123	0.00738868	406781	cataract	TRUE	reported	9	90582418	0.0135612	2.84683e-06	8228	GCST90199673	TRUE	reported	DKMT6L	2	1	TRUE	0.00265667	21.912
rs560835392	A	C	A	C	0.205827	0.00992964	0.0236755	0.012856	FALSE	FALSE	FALSE	bKynwt	15	43655195	0.766272	0.0334044	406781	cataract	TRUE	reported	15	43655195	0.0442233	3.25145e-06	8228	GCST90199673	TRUE	reported	DKMT6L	2	1	TRUE	0.00262583	21.6569
rs6428823	T	C	T	C	-0.0632887	0.0080327	0.55575	0.645252	FALSE	FALSE	FALSE	bKynwt	1	119408720	0.296507	0.0076945	406781	cataract	TRUE	reported	1	119408720	0.0136504	3.54539e-06	8228	GCST90199673	TRUE	reported	DKMT6L	2	1	TRUE	0.00260576	21.491
rs659964	C	G	C	G	0.0885708	-0.0110327	0.148687	0.153024	FALSE	TRUE	FALSE	bKynwt	12	111692395	0.280649	0.0102262	406781	cataract	TRUE	reported	12	111692395	0.0189306	2.88691e-06	8228	GCST90199673	TRUE	reported	DKMT6L	2	1	TRUE	0.00265341	21.885
rs7173332	C	G	C	G	-0.0880801	-0.00246477	0.159577	0.194497	FALSE	TRUE	FALSE	bKynwt	15	84978503	0.791655	0.00933054	406781	cataract	TRUE	reported	15	84978503	0.0187018	2.48066e-06	8228	GCST90199673	TRUE	reported	DKMT6L	2	1	TRUE	0.00268859	22.176
rs73172224	A	G	A	G	-0.0937382	-0.0155682	0.130576	0.182388	FALSE	FALSE	FALSE	bKynwt	22	50452326	0.101582	0.00950887	406781	cataract	TRUE	reported	22	50452326	0.0200897	3.07145e-06	8228	GCST90199673	TRUE	reported	DKMT6L	2	1	TRUE	0.00263903	21.7661
rs76294479	T	C	T	C	0.158165	-0.00594526	0.0689424	0.0366905	FALSE	FALSE	FALSE	bKynwt	16	81547979	0.7612	0.0195629	406781	cataract	TRUE	reported	16	81547979	0.0264428	2.21235e-09	8228	GCST90199673	TRUE	reported	DKMT6L	2	1	TRUE	0.0043294	35.7685
rs7687817	T	C	T	C	-0.106706	-0.00171316	0.0931987	0.050085	FALSE	FALSE	FALSE	bKynwt	4	109052965	0.918874	0.01682	406781	cataract	TRUE	reported	4	109052965	0.0229306	3.26475e-06	8228	GCST90199673	TRUE	reported	DKMT6L	2	1	TRUE	0.00262489	21.6492
rs784420	G	A	G	A	0.0838184	-0.00204768	0.295093	0.289513	FALSE	FALSE	FALSE	bKynwt	5	78691701	0.80173	0.00815458	406781	cataract	TRUE	reported	5	78691701	0.0147829	1.4283e-08	8228	GCST90199673	TRUE	reported	DKMT6L	2	1	TRUE	0.00389199	32.1406
rs7855576	A	C	A	C	-0.0714674	-0.00919474	0.275256	0.269563	FALSE	FALSE	FALSE	bKynwt	9	134737617	0.269552	0.00832786	406781	cataract	TRUE	reported	9	134737617	0.0153476	3.21491e-06	8228	GCST90199673	TRUE	reported	DKMT6L	2	1	TRUE	0.00262844	21.6785
rs79317397	A	C	A	C	0.244906	-0.00690392	0.0168108	0.00454087	FALSE	FALSE	FALSE	bKynwt	2	139657929	0.900106	0.0549993	406781	cataract	TRUE	reported	2	139657929	0.0523019	2.83319e-06	8228	GCST90199673	TRUE	reported	DKMT6L	2	1	TRUE	0.00265775	21.9209
rs9420589	T	G	T	G	-0.0649842	0.0122659	0.426402	0.447824	FALSE	FALSE	FALSE	bKynwt	10	92690476	0.0978453	0.00740964	406781	cataract	TRUE	reported	10	92690476	0.0136215	1.83585e-06	8228	GCST90199673	TRUE	reported	DKMT6L	2	1	TRUE	0.00275849	22.7541
rs955783	T	A	T	A	0.0868089	-0.0052112	0.403268	0.366329	FALSE	TRUE	FALSE	bKynwt	13	21724936	0.495454	0.00764485	406781	cataract	TRUE	reported	13	21724936	0.013953	4.9235e-10	8228	GCST90199673	TRUE	reported	DKMT6L	2	1	TRUE	0.00468232	38.6979
rs116213385	T	A	T	A	-0.262717	0.0356643	0.0192637	0.0136426	FALSE	TRUE	FALSE	Px8Xtu	5	170030685	0.261835	0.0317846	406781	cataract	TRUE	reported	5	170030685	0.0544687	1.41226e-06	8235	GCST90199674	TRUE	reported	UL6wVt	2	1	TRUE	0.00281704	23.2582
rs1202578	C	T	C	T	0.0731406	0.00587285	0.680472	0.582661	FALSE	FALSE	FALSE	Px8Xtu	1	230863290	0.432375	0.00748007	406781	cataract	TRUE	reported	1	230863290	0.0159922	4.79593e-06	8235	GCST90199674	TRUE	reported	UL6wVt	2	1	TRUE	0.00253358	20.912
rs1349890	C	T	C	T	-0.0701093	0.012661	0.585445	0.527011	FALSE	FALSE	FALSE	Px8Xtu	6	156385615	0.0861232	0.00737726	406781	cataract	TRUE	reported	6	156385615	0.0152337	4.17938e-06	8235	GCST90199674	TRUE	reported	UL6wVt	2	1	TRUE	0.00256544	21.1756
rs139938935	G	A	G	A	-0.482894	0.00299941	0.00577789	0.00447835	FALSE	FALSE	FALSE	Px8Xtu	18	21664649	0.955982	0.0543407	406781	cataract	TRUE	reported	18	21664649	0.0991018	1.10077e-06	8235	GCST90199674	TRUE	reported	UL6wVt	2	1	TRUE	0.00287493	23.7375
rs1532133	T	C	T	C	0.0760915	-0.0108227	0.596884	0.647008	FALSE	FALSE	FALSE	Px8Xtu	1	152024132	0.161346	0.00772738	406781	cataract	TRUE	reported	1	152024132	0.015638	1.13986e-06	8235	GCST90199674	TRUE	reported	UL6wVt	2	1	TRUE	0.00286681	23.6703
rs78085499	T	C	T	C	-0.211076	-0.00255851	0.0268595	0.0106404	FALSE	FALSE	FALSE	Px8Xtu	1	175877423	0.943805	0.0362973	406781	cataract	TRUE	reported	1	175877423	0.04588	4.21265e-06	8235	GCST90199674	TRUE	reported	UL6wVt	2	1	TRUE	0.00256361	21.1605
rs79142871	A	G	A	G	0.26564	-0.0077249	0.0181089	0.0150961	FALSE	FALSE	FALSE	Px8Xtu	1	89875384	0.800833	0.0306216	406781	cataract	TRUE	reported	1	89875384	0.0560876	2.17794e-06	8235	GCST90199674	TRUE	reported	UL6wVt	2	1	TRUE	0.00271649	22.4258
rs989915	T	C	T	C	0.0725937	-0.00616454	0.355787	0.41797	FALSE	FALSE	FALSE	Px8Xtu	14	98678172	0.409926	0.00748101	406781	cataract	TRUE	reported	14	98678172	0.0158887	4.90291e-06	8235	GCST90199674	TRUE	reported	UL6wVt	2	1	TRUE	0.00252847	20.8697
rs1047891	A	C	A	C	-0.267116	0.00146879	0.30892	0.321771	FALSE	FALSE	FALSE	X3HkL0	2	210675783	0.852949	0.0079241	406781	cataract	TRUE	reported	2	210675783	0.0153908	1.78869e-67	8265	GCST90199675	TRUE	reported	FTYyrt	2	1	TRUE	0.0351632	301.143
rs117313139	G	C	G	C	0.134168	0.00574355	0.0676518	0.0723736	FALSE	TRUE	FALSE	X3HkL0	19	2940349	0.68932	0.0143668	406781	cataract	TRUE	reported	19	2940349	0.0291427	4.14837e-06	8265	GCST90199675	TRUE	reported	FTYyrt	2	1	TRUE	0.0025579	21.1901
rs12306007	T	C	T	C	0.102709	0.00852356	0.142736	0.14361	FALSE	FALSE	FALSE	X3HkL0	12	46790259	0.416389	0.0104879	406781	cataract	TRUE	reported	12	46790259	0.0203538	4.50717e-07	8265	GCST90199675	TRUE	reported	FTYyrt	2	1	TRUE	0.00307148	25.4578
rs13135092	G	A	G	A	0.152931	0.0464467	0.0821459	0.0176845	FALSE	FALSE	FALSE	X3HkL0	4	102276925	0.099954	0.0282337	406781	cataract	TRUE	reported	4	102276925	0.0264972	7.85199e-09	8265	GCST90199675	TRUE	reported	FTYyrt	2	1	TRUE	0.00401422	33.3032
rs144260607	T	C	T	C	-0.22454	0.00991874	0.0232219	0.0318501	FALSE	FALSE	FALSE	X3HkL0	10	130768274	0.637699	0.0210626	406781	cataract	TRUE	reported	10	130768274	0.0480399	2.95348e-06	8265	GCST90199675	TRUE	reported	FTYyrt	2	1	TRUE	0.00263629	21.8413
rs145421014	A	C	A	C	-0.365808	0.0476021	0.00976823	0.00865446	FALSE	FALSE	FALSE	X3HkL0	16	87911551	0.237238	0.0402753	406781	cataract	TRUE	reported	16	87911551	0.0735614	6.59824e-07	8265	GCST90199675	TRUE	reported	FTYyrt	2	1	TRUE	0.00298309	24.723
rs146683630	C	G	C	G	0.221959	0.00796743	0.0313998	0.0180325	FALSE	TRUE	FALSE	X3HkL0	11	98743205	0.77451	0.0278113	406781	cataract	TRUE	reported	11	98743205	0.0415351	9.09753e-08	8265	GCST90199675	TRUE	reported	FTYyrt	2	1	TRUE	0.00344329	28.5502
rs182871603	A	T	A	T	-0.318919	-0.00643486	0.0116236	0.032945	FALSE	TRUE	FALSE	X3HkL0	1	223453245	0.759296	0.0210011	406781	cataract	TRUE	reported	1	223453245	0.0667807	1.79152e-06	8265	GCST90199675	TRUE	reported	FTYyrt	2	1	TRUE	0.00275182	22.801
rs2781666	T	G	T	G	0.0781012	0.00178347	0.306099	0.340074	FALSE	FALSE	FALSE	X3HkL0	6	131572419	0.818116	0.00775525	406781	cataract	TRUE	reported	6	131572419	0.0156659	6.18211e-07	8265	GCST90199675	TRUE	reported	FTYyrt	2	1	TRUE	0.00299818	24.8485
rs34544263	G	A	G	A	0.0949334	0.00320611	0.156	0.112913	FALSE	FALSE	FALSE	X3HkL0	1	32569015	0.78302	0.0116422	406781	cataract	TRUE	reported	1	32569015	0.0196998	1.44274e-06	8265	GCST90199675	TRUE	reported	FTYyrt	2	1	TRUE	0.0028019	23.2172
rs37370	T	C	T	C	-0.148341	0.0124736	0.901746	0.896849	FALSE	FALSE	FALSE	X3HkL0	5	35039381	0.302631	0.0121008	406781	cataract	TRUE	reported	5	35039381	0.0241157	7.68912e-10	8265	GCST90199675	TRUE	reported	FTYyrt	2	1	TRUE	0.00455718	37.8284
rs72623915	T	C	T	C	0.355872	-0.00401	0.256124	0.311839	FALSE	FALSE	FALSE	X3HkL0	15	45355235	0.61453	0.00796239	406781	cataract	TRUE	reported	15	45355235	0.0159872	9.06726e-110	8265	GCST90199675	TRUE	reported	FTYyrt	2	1	TRUE	0.0565606	495.379
rs72629024	G	C	G	C	0.117324	0.00061189	0.144402	0.178098	FALSE	TRUE	FALSE	X3HkL0	20	63521166	0.949949	0.00974794	406781	cataract	TRUE	reported	20	63521166	0.0206359	1.30499e-08	8265	GCST90199675	TRUE	reported	FTYyrt	2	1	TRUE	0.00389573	32.3163
rs75686987	A	G	A	G	0.222727	0.0568493	0.0231924	0.0104717	FALSE	FALSE	FALSE	X3HkL0	17	77819845	0.122132	0.0367746	406781	cataract	TRUE	reported	17	77819845	0.0475935	2.87192e-06	8265	GCST90199675	TRUE	reported	FTYyrt	2	1	TRUE	0.00264276	21.895
rs76205147	A	G	A	G	0.157438	-0.00239833	0.0473369	0.035008	FALSE	FALSE	FALSE	X3HkL0	2	54065347	0.904538	0.0199976	406781	cataract	TRUE	reported	2	54065347	0.0338988	3.4115e-06	8265	GCST90199675	TRUE	reported	FTYyrt	2	1	TRUE	0.00260301	21.5648
rs7818335	T	C	T	C	0.070804	0.0096765	0.374752	0.294383	FALSE	FALSE	FALSE	X3HkL0	8	41146640	0.232266	0.00810059	406781	cataract	TRUE	reported	8	41146640	0.0152316	3.34365e-06	8265	GCST90199675	TRUE	reported	FTYyrt	2	1	TRUE	0.00260764	21.6033
rs1002762	G	A	G	A	-0.0958491	-0.00541238	0.199319	0.148956	FALSE	FALSE	FALSE	E5JAQa	20	60005830	0.6005	0.0103352	406781	cataract	TRUE	reported	20	60005830	0.0195747	9.75154e-07	8225	GCST90199676	TRUE	reported	VNfGqV	2	1	TRUE	0.0029066	23.9707
rs10484587	T	A	T	A	0.0879266	-0.00241201	0.225289	0.15515	FALSE	TRUE	FALSE	E5JAQa	6	142820440	0.813324	0.0102143	406781	cataract	TRUE	reported	6	142820440	0.0185495	2.13594e-06	8225	GCST90199676	TRUE	reported	VNfGqV	2	1	TRUE	0.0027243	22.4631
rs10840108	C	T	C	T	-0.0836033	-0.00834073	0.247676	0.241342	FALSE	FALSE	FALSE	E5JAQa	11	8682394	0.331911	0.00859627	406781	cataract	TRUE	reported	11	8682394	0.0178556	2.83835e-06	8225	GCST90199676	TRUE	reported	VNfGqV	2	1	TRUE	0.00265831	21.9176
rs112871012	A	G	A	G	0.158987	0.0178231	0.090405	0.0487319	FALSE	FALSE	FALSE	E5JAQa	19	44928640	0.297535	0.0171091	406781	cataract	TRUE	reported	19	44928640	0.0280316	1.41377e-08	8225	GCST90199676	TRUE	reported	VNfGqV	2	1	TRUE	0.0038958	32.1604
rs114881696	G	C	G	C	-0.236439	0.0237124	0.0340631	0.0405756	FALSE	TRUE	FALSE	E5JAQa	4	92980470	0.20088	0.0185391	406781	cataract	TRUE	reported	4	92980470	0.0431018	4.12084e-08	8225	GCST90199676	TRUE	reported	VNfGqV	2	1	TRUE	0.00364523	30.0844
rs117245363	A	G	A	G	0.292341	0.00866461	0.015133	0.0384593	FALSE	FALSE	FALSE	E5JAQa	11	34772147	0.650988	0.019153	406781	cataract	TRUE	reported	11	34772147	0.063964	4.86807e-06	8225	GCST90199676	TRUE	reported	VNfGqV	2	1	TRUE	0.00253321	20.8835
rs11754776	T	C	T	C	-0.166115	0.0192496	0.0511945	0.0281544	FALSE	FALSE	FALSE	E5JAQa	6	166982299	0.385123	0.0221643	406781	cataract	TRUE	reported	6	166982299	0.0349798	2.04541e-06	8225	GCST90199676	TRUE	reported	VNfGqV	2	1	TRUE	0.00273437	22.5464
rs145557517	A	G	A	G	0.307537	0.0209713	0.0140078	0.00744404	FALSE	FALSE	FALSE	E5JAQa	7	33489150	0.62808	0.0432907	406781	cataract	TRUE	reported	7	33489150	0.0656048	2.76271e-06	8225	GCST90199676	TRUE	reported	VNfGqV	2	1	TRUE	0.00266458	21.9694
rs146172549	C	T	C	T	0.336766	-0.0265737	0.0112401	0.00314672	FALSE	FALSE	FALSE	E5JAQa	3	99971059	0.695034	0.0677843	406781	cataract	TRUE	reported	3	99971059	0.073153	4.15278e-06	8225	GCST90199676	TRUE	reported	VNfGqV	2	1	TRUE	0.00257003	21.1878
rs148125219	A	G	A	G	-0.355434	0.12263	0.0102128	0.00229253	FALSE	FALSE	FALSE	E5JAQa	18	77128744	0.124678	0.079867	406781	cataract	TRUE	reported	18	77128744	0.0766211	3.50346e-06	8225	GCST90199676	TRUE	reported	VNfGqV	2	1	TRUE	0.00260946	21.5137
rs158835	G	C	G	C	-0.0823376	-0.00710052	0.711772	0.624483	FALSE	TRUE	FALSE	E5JAQa	5	163642228	0.351685	0.0076241	406781	cataract	TRUE	reported	5	163642228	0.0177145	3.351e-06	8225	GCST90199676	TRUE	reported	VNfGqV	2	1	TRUE	0.00261977	21.599
rs17268364	A	G	A	G	0.0723971	-0.00635319	0.48861	0.365791	FALSE	FALSE	FALSE	E5JAQa	2	203913095	0.405755	0.00764167	406781	cataract	TRUE	reported	2	203913095	0.0154591	2.82508e-06	8225	GCST90199676	TRUE	reported	VNfGqV	2	1	TRUE	0.00265939	21.9264
rs191591925	T	C	T	C	-0.439326	0.0177856	0.00658296	0.032925	FALSE	FALSE	FALSE	E5JAQa	17	75925202	0.388781	0.020637	406781	cataract	TRUE	reported	17	75925202	0.0960845	4.82431e-06	8225	GCST90199676	TRUE	reported	VNfGqV	2	1	TRUE	0.0025353	20.9007
rs59147390	C	T	C	T	-0.126838	0.000357856	0.11082	0.0914148	FALSE	FALSE	FALSE	E5JAQa	8	19986368	0.977558	0.0127214	406781	cataract	TRUE	reported	8	19986368	0.0245889	2.49159e-07	8225	GCST90199676	TRUE	reported	VNfGqV	2	1	TRUE	0.00322465	26.602
rs6936055	T	C	T	C	0.0987167	0.0088887	0.198453	0.231374	FALSE	FALSE	FALSE	E5JAQa	6	89974636	0.315082	0.00884785	406781	cataract	TRUE	reported	6	89974636	0.0197112	5.49579e-07	8225	GCST90199676	TRUE	reported	VNfGqV	2	1	TRUE	0.00304016	25.0755
rs72691394	A	G	A	G	-0.179559	0.00139493	0.0434942	0.0374623	FALSE	FALSE	FALSE	E5JAQa	4	160206480	0.943316	0.0196186	406781	cataract	TRUE	reported	4	160206480	0.0377023	1.91162e-06	8225	GCST90199676	TRUE	reported	VNfGqV	2	1	TRUE	0.00275009	22.6763
rs72785421	C	T	C	T	-0.119237	0.000977717	0.151933	0.189723	FALSE	FALSE	FALSE	E5JAQa	16	14193978	0.91747	0.00943552	406781	cataract	TRUE	reported	16	14193978	0.0216956	3.88734e-08	8225	GCST90199676	TRUE	reported	VNfGqV	2	1	TRUE	0.0036589	30.1976
rs74732810	G	T	G	T	0.158428	-0.00408904	0.0560059	0.0558816	FALSE	FALSE	FALSE	E5JAQa	16	87945357	0.799343	0.0160861	406781	cataract	TRUE	reported	16	87945357	0.0340249	3.22032e-06	8225	GCST90199676	TRUE	reported	VNfGqV	2	1	TRUE	0.002629	21.6753
rs76911913	G	C	G	C	-0.487266	0.0214853	0.00531006	0.0181525	FALSE	TRUE	FALSE	E5JAQa	10	71142820	0.441227	0.0278985	406781	cataract	TRUE	reported	10	71142820	0.105694	4.02335e-06	8225	GCST90199676	TRUE	reported	VNfGqV	2	1	TRUE	0.00257736	21.2484
rs964184	C	G	C	G	-0.177523	0.00169456	0.868688	0.855298	FALSE	TRUE	FALSE	E5JAQa	11	116778201	0.87117	0.0104491	406781	cataract	TRUE	reported	11	116778201	0.0228868	8.72352e-15	8225	GCST90199676	TRUE	reported	VNfGqV	2	1	TRUE	0.00726169	60.1497
rs1129043	C	T	C	T	-0.131118	0.00745424	0.576689	0.582481	FALSE	FALSE	FALSE	qb1ZK1	4	88261979	0.321557	0.00751994	406781	cataract	TRUE	reported	4	88261979	0.0157904	1.0096e-16	8254	GCST90199677	TRUE	reported	soDrug	2	1	TRUE	0.0082844	68.9339
rs117675121	C	A	C	A	-0.227121	0.0251025	0.0253311	0.0298192	FALSE	FALSE	FALSE	qb1ZK1	8	65921438	0.246779	0.0216736	406781	cataract	TRUE	reported	8	65921438	0.0489585	3.5002e-06	8254	GCST90199677	TRUE	reported	soDrug	2	1	TRUE	0.00260054	21.5156
rs12894999	A	G	A	G	-0.0982367	0.00714194	0.813368	0.792633	FALSE	FALSE	FALSE	qb1ZK1	14	102071272	0.433179	0.00911236	406781	cataract	TRUE	reported	14	102071272	0.0197435	6.50281e-07	8254	GCST90199677	TRUE	reported	soDrug	2	1	TRUE	0.00299043	24.7511
rs13270448	G	A	G	A	0.0763145	0.00504411	0.544031	0.627741	FALSE	FALSE	FALSE	qb1ZK1	8	49088657	0.508231	0.00762417	406781	cataract	TRUE	reported	8	49088657	0.0154491	7.82209e-07	8254	GCST90199677	TRUE	reported	soDrug	2	1	TRUE	0.00294755	24.3951
rs141436484	G	A	G	A	0.119976	0.0231043	0.119625	0.0787898	FALSE	FALSE	FALSE	qb1ZK1	13	78081794	0.0904503	0.0136467	406781	cataract	TRUE	reported	13	78081794	0.0236236	3.8016e-07	8254	GCST90199677	TRUE	reported	soDrug	2	1	TRUE	0.00311514	25.7864
rs146964322	G	C	G	C	0.148688	0.0198392	0.064898	0.0829024	FALSE	TRUE	FALSE	qb1ZK1	9	131051546	0.138218	0.0133827	406781	cataract	TRUE	reported	9	131051546	0.0310762	1.7131e-06	8254	GCST90199677	TRUE	reported	soDrug	2	1	TRUE	0.00276585	22.8871
rs6437111	T	C	T	C	-0.0730313	0.0102258	0.623194	0.580763	FALSE	FALSE	FALSE	qb1ZK1	2	149856643	0.174785	0.00753568	406781	cataract	TRUE	reported	2	149856643	0.0157383	3.47833e-06	8254	GCST90199677	TRUE	reported	soDrug	2	1	TRUE	0.00260199	21.5277
rs71434672	T	A	T	A	-0.151261	-0.00454375	0.059628	0.101632	FALSE	TRUE	FALSE	qb1ZK1	2	189947754	0.708936	0.0121723	406781	cataract	TRUE	reported	2	189947754	0.0321585	2.55614e-06	8254	GCST90199677	TRUE	reported	soDrug	2	1	TRUE	0.00267322	22.1186
rs77182631	A	G	A	G	-0.175305	0.00811984	0.0446725	0.0277837	FALSE	FALSE	FALSE	qb1ZK1	21	36290919	0.720339	0.0226808	406781	cataract	TRUE	reported	21	36290919	0.0370791	2.26898e-06	8254	GCST90199677	TRUE	reported	soDrug	2	1	TRUE	0.00270079	22.3473
rs80195374	A	G	A	G	0.250371	0.00650809	0.0222903	0.0243688	FALSE	FALSE	FALSE	qb1ZK1	10	10954589	0.786698	0.0240505	406781	cataract	TRUE	reported	10	10954589	0.0520121	1.48156e-06	8254	GCST90199677	TRUE	reported	soDrug	2	1	TRUE	0.00279948	23.1662
rs9963006	A	G	A	G	-0.0758529	-0.0048869	0.626775	0.675604	FALSE	FALSE	FALSE	qb1ZK1	18	59936651	0.53436	0.00786478	406781	cataract	TRUE	reported	18	59936651	0.016472	4.1253e-06	8254	GCST90199677	TRUE	reported	soDrug	2	1	TRUE	0.00256255	21.2005
rs11691183	T	C	T	C	-0.0838852	-0.00310237	0.253095	0.327018	FALSE	FALSE	FALSE	eIQbgx	2	231569787	0.693004	0.00785845	406781	cataract	TRUE	reported	2	231569787	0.0178203	2.51039e-06	8125	GCST90199678	TRUE	reported	Yguucv	2	1	TRUE	0.00271978	22.1531
rs11766962	C	T	C	T	-0.0905032	0.0155936	0.225766	0.15259	FALSE	FALSE	FALSE	eIQbgx	7	126853325	0.130465	0.0103114	406781	cataract	TRUE	reported	7	126853325	0.0185917	1.1277e-06	8125	GCST90199678	TRUE	reported	Yguucv	2	1	TRUE	0.00290805	23.691
rs140591764	T	C	T	C	-0.477597	-0.0427467	0.00599357	0.0180624	FALSE	FALSE	FALSE	eIQbgx	1	58043724	0.124538	0.0278298	406781	cataract	TRUE	reported	1	58043724	0.0988554	1.35664e-06	8125	GCST90199678	TRUE	reported	Yguucv	2	1	TRUE	0.00286453	23.3354
rs145469088	G	A	G	A	-1.63094	-0.0236255	0.000563557	0.0121394	FALSE	FALSE	FALSE	eIQbgx	16	34025958	0.502796	0.0352569	406781	cataract	TRUE	reported	16	34025958	0.326085	5.68616e-07	8125	GCST90199678	TRUE	reported	Yguucv	2	1	TRUE	0.00306942	25.0096
rs17688758	C	T	C	T	-0.128898	0.0105231	0.0813925	0.0602939	FALSE	FALSE	FALSE	eIQbgx	4	71131542	0.499438	0.0155811	406781	cataract	TRUE	reported	4	71131542	0.0278843	3.78961e-06	8125	GCST90199678	TRUE	reported	Yguucv	2	1	TRUE	0.00262306	21.3632
rs191302291	T	G	T	G	-0.303875	0.00151595	0.015546	0.0112813	FALSE	FALSE	FALSE	eIQbgx	15	54795883	0.965782	0.0353373	406781	cataract	TRUE	reported	15	54795883	0.061572	8.00349e-07	8125	GCST90199678	TRUE	reported	Yguucv	2	1	TRUE	0.00298882	24.351
rs276286	A	G	A	G	-0.0849521	0.0159348	0.740886	0.783275	FALSE	FALSE	FALSE	eIQbgx	5	42051492	0.0746827	0.00894005	406781	cataract	TRUE	reported	5	42051492	0.0176539	1.49367e-06	8125	GCST90199678	TRUE	reported	Yguucv	2	1	TRUE	0.00284189	23.1505
rs5996848	G	A	G	A	-0.0818347	-0.0117139	0.73054	0.6318	FALSE	FALSE	FALSE	eIQbgx	22	25181963	0.125785	0.00765143	406781	cataract	TRUE	reported	22	25181963	0.0175977	3.31436e-06	8125	GCST90199678	TRUE	reported	Yguucv	2	1	TRUE	0.00265452	21.62
rs62381620	G	T	G	T	-0.288241	-0.00625519	0.0302787	0.0301485	FALSE	FALSE	FALSE	eIQbgx	5	139350290	0.77085	0.0214762	406781	cataract	TRUE	reported	5	139350290	0.044521	9.52738e-11	8125	GCST90199678	TRUE	reported	Yguucv	2	1	TRUE	0.00513244	41.9059
rs72801867	G	A	G	A	0.100144	-0.00550017	0.149025	0.164013	FALSE	FALSE	FALSE	eIQbgx	5	114478030	0.580604	0.00995501	406781	cataract	TRUE	reported	5	114478030	0.021758	4.17167e-06	8125	GCST90199678	TRUE	reported	Yguucv	2	1	TRUE	0.00260051	21.179
rs73396929	A	G	A	G	-0.125973	0.0197579	0.0935328	0.0826408	FALSE	FALSE	FALSE	eIQbgx	7	98588077	0.139925	0.0133854	406781	cataract	TRUE	reported	7	98588077	0.0262548	1.6017e-06	8125	GCST90199678	TRUE	reported	Yguucv	2	1	TRUE	0.00282544	23.016
rs756874	G	A	G	A	0.0744947	-0.00720959	0.366768	0.299745	FALSE	FALSE	FALSE	eIQbgx	15	91174007	0.369875	0.00804006	406781	cataract	TRUE	reported	15	91174007	0.0159556	3.02866e-06	8125	GCST90199678	TRUE	reported	Yguucv	2	1	TRUE	0.0026757	21.793
rs9599028	A	T	A	T	0.0756554	-0.00959501	0.341971	0.334789	FALSE	TRUE	FALSE	eIQbgx	13	65857995	0.218857	0.00780353	406781	cataract	TRUE	reported	13	65857995	0.0162189	3.0913e-06	8125	GCST90199678	TRUE	reported	Yguucv	2	1	TRUE	0.00267087	21.7536
rs11129828	T	C	T	C	-0.089998	0.00169556	0.282532	0.258123	FALSE	FALSE	FALSE	R1fBVu	3	39406103	0.840165	0.0084071	406781	cataract	TRUE	reported	3	39406103	0.0193473	3.29205e-06	6496	GCST90199679	TRUE	reported	fd50WR	2	1	TRUE	0.00331997	21.6317
rs11167700	T	A	T	A	-0.109661	-0.00118887	0.169783	0.152307	FALSE	TRUE	FALSE	R1fBVu	5	154783191	0.907377	0.0102183	406781	cataract	TRUE	reported	5	154783191	0.0234168	2.8268e-06	6496	GCST90199679	TRUE	reported	fd50WR	2	1	TRUE	0.00336465	21.9238
rs117746629	T	A	T	A	0.173162	0.0157733	0.0571139	0.0583357	FALSE	TRUE	FALSE	R1fBVu	9	25018686	0.3163	0.0157404	406781	cataract	TRUE	reported	9	25018686	0.0376532	4.24806e-06	6496	GCST90199679	TRUE	reported	fd50WR	2	1	TRUE	0.00324522	21.1431
rs141568347	A	G	A	G	-0.751799	0.440541	0.00302889	0.000100415	FALSE	FALSE	FALSE	R1fBVu	1	3516381	0.272458	0.401433	406781	cataract	TRUE	reported	1	3516381	0.158991	2.26109e-06	6496	GCST90199679	TRUE	reported	fd50WR	2	1	TRUE	0.00343021	22.3524
rs149272613	T	C	T	C	-0.29112	-0.0125376	0.0216199	0.0132286	FALSE	FALSE	FALSE	R1fBVu	4	180249379	0.703438	0.0329344	406781	cataract	TRUE	reported	4	180249379	0.0606833	1.60757e-06	6496	GCST90199679	TRUE	reported	fd50WR	2	1	TRUE	0.0035304	23.0076
rs2749675	G	A	G	A	0.123184	-0.0121287	0.867047	0.871883	FALSE	FALSE	FALSE	R1fBVu	6	157374474	0.270638	0.0110101	406781	cataract	TRUE	reported	6	157374474	0.0258144	1.82477e-06	6496	GCST90199679	TRUE	reported	fd50WR	2	1	TRUE	0.00349316	22.7641
rs324498	A	G	A	G	0.115581	-0.0015574	0.854157	0.834989	FALSE	FALSE	FALSE	R1fBVu	9	9059545	0.876183	0.00999552	406781	cataract	TRUE	reported	9	9059545	0.0253192	4.99551e-06	6496	GCST90199679	TRUE	reported	fd50WR	2	1	TRUE	0.00319769	20.8324
rs62095761	A	G	A	G	0.0959574	-0.0175886	0.266528	0.215205	FALSE	FALSE	FALSE	R1fBVu	18	12894289	0.0511859	0.00902017	406781	cataract	TRUE	reported	18	12894289	0.0199786	1.56307e-06	6496	GCST90199679	TRUE	reported	fd50WR	2	1	TRUE	0.00353868	23.0618
rs62337911	G	A	G	A	-0.210473	0.0159463	0.038912	0.0266694	FALSE	FALSE	FALSE	R1fBVu	4	182887202	0.4867	0.0229256	406781	cataract	TRUE	reported	4	182887202	0.0448249	2.66018e-06	6496	GCST90199679	TRUE	reported	fd50WR	2	1	TRUE	0.00338249	22.0404
rs7593862	C	T	C	T	0.0884833	-0.015828	0.287106	0.199432	FALSE	FALSE	FALSE	R1fBVu	2	23047125	0.0860023	0.00921911	406781	cataract	TRUE	reported	2	23047125	0.0192158	4.13035e-06	6496	GCST90199679	TRUE	reported	fd50WR	2	1	TRUE	0.00325345	21.1969
rs10844993	G	T	G	T	0.0848311	-0.018026	0.230317	0.189568	FALSE	FALSE	FALSE	EidFIT	12	9871408	0.0559616	0.00943109	406781	cataract	TRUE	reported	12	9871408	0.0180197	2.5055e-06	8182	GCST90199680	TRUE	reported	HOc1Xl	2	1	TRUE	0.00270135	22.1569
rs11141654	A	G	A	G	-0.0960652	-0.00487383	0.177262	0.216941	FALSE	FALSE	FALSE	EidFIT	9	87030986	0.58588	0.00894584	406781	cataract	TRUE	reported	9	87030986	0.0199883	1.53924e-06	8182	GCST90199680	TRUE	reported	HOc1Xl	2	1	TRUE	0.00281512	23.0927
rs12878802	C	T	C	T	-0.0800192	0.00557167	0.426697	0.413859	FALSE	FALSE	FALSE	EidFIT	14	29432672	0.460073	0.00754228	406781	cataract	TRUE	reported	14	29432672	0.0160357	6.03619e-07	8182	GCST90199680	TRUE	reported	HOc1Xl	2	1	TRUE	0.00303412	24.8947
rs139897381	C	T	C	T	-0.327175	0.0200105	0.0129846	0.00439839	FALSE	FALSE	FALSE	EidFIT	3	190042188	0.722519	0.0563526	406781	cataract	TRUE	reported	3	190042188	0.0666494	9.15899e-07	8182	GCST90199680	TRUE	reported	HOc1Xl	2	1	TRUE	0.00293651	24.0914
rs1481852	G	A	G	A	-0.0810423	0.000736364	0.671158	0.654287	FALSE	FALSE	FALSE	EidFIT	8	71839992	0.925401	0.00786443	406781	cataract	TRUE	reported	8	71839992	0.016792	1.39142e-06	8182	GCST90199680	TRUE	reported	HOc1Xl	2	1	TRUE	0.00283873	23.2869
rs150955925	C	G	C	G	-0.310408	0.0222706	0.0129156	0.0174667	FALSE	TRUE	FALSE	EidFIT	4	11555380	0.428435	0.028124	406781	cataract	TRUE	reported	4	11555380	0.0669674	3.56585e-06	8182	GCST90199680	TRUE	reported	HOc1Xl	2	1	TRUE	0.00261903	21.4799
rs188729852	A	G	A	G	0.674078	0.0354543	0.00269773	0.019455	FALSE	FALSE	FALSE	EidFIT	5	66077437	0.190567	0.027087	406781	cataract	TRUE	reported	5	66077437	0.145858	3.81031e-06	8182	GCST90199680	TRUE	reported	HOc1Xl	2	1	TRUE	0.00260356	21.3527
rs28415528	A	G	A	G	-0.119396	-0.00178946	0.317791	0.26999	FALSE	FALSE	FALSE	EidFIT	1	151907285	0.8288	0.00827533	406781	cataract	TRUE	reported	1	151907285	0.0162643	2.12024e-13	8182	GCST90199680	TRUE	reported	HOc1Xl	2	1	TRUE	0.00654332	53.8769
rs3752651	C	T	C	T	-0.0899675	0.00619856	0.207803	0.136098	FALSE	FALSE	FALSE	EidFIT	7	55161850	0.562628	0.0107067	406781	cataract	TRUE	reported	7	55161850	0.0187912	1.68672e-06	8182	GCST90199680	TRUE	reported	HOc1Xl	2	1	TRUE	0.00279375	22.9169
rs380155	T	C	T	C	-0.0732844	0.000730644	0.373797	0.390348	FALSE	FALSE	FALSE	EidFIT	1	119656566	0.922986	0.00755788	406781	cataract	TRUE	reported	1	119656566	0.016032	4.85125e-06	8182	GCST90199680	TRUE	reported	HOc1Xl	2	1	TRUE	0.0025473	20.8901
rs72668359	C	T	C	T	0.276546	0.0477056	0.0166993	0.00352387	FALSE	FALSE	FALSE	EidFIT	4	108907496	0.434501	0.0610427	406781	cataract	TRUE	reported	4	108907496	0.0589512	2.71731e-06	8182	GCST90199680	TRUE	reported	HOc1Xl	2	1	TRUE	0.0026824	22.001
rs9302385	C	A	C	A	-0.0890214	0.0127033	0.280432	0.293835	FALSE	FALSE	FALSE	EidFIT	16	20462998	0.115933	0.00808058	406781	cataract	TRUE	reported	16	20462998	0.0167413	1.05216e-07	8182	GCST90199680	TRUE	reported	HOc1Xl	2	1	TRUE	0.00344392	28.2686
rs9314051	A	C	A	C	0.0804413	0.0132052	0.697227	0.733052	FALSE	FALSE	FALSE	EidFIT	5	165050300	0.112688	0.0083249	406781	cataract	TRUE	reported	5	165050300	0.0164625	1.02727e-06	8182	GCST90199680	TRUE	reported	HOc1Xl	2	1	TRUE	0.00290966	23.8704
rs9913532	T	C	T	C	-0.105503	-0.00670282	0.126959	0.141293	FALSE	FALSE	FALSE	EidFIT	17	74267491	0.526531	0.0105838	406781	cataract	TRUE	reported	17	74267491	0.0228355	3.8346e-06	8182	GCST90199680	TRUE	reported	HOc1Xl	2	1	TRUE	0.00260206	21.3404
rs11574581	G	A	G	A	0.13927	-0.0079851	0.0848802	0.0613882	FALSE	FALSE	FALSE	VWsJQv	19	54667225	0.608708	0.0155984	406781	cataract	TRUE	reported	19	54667225	0.0278489	5.70626e-07	8224	GCST90199681	TRUE	reported	gIHILR	2	1	TRUE	0.00303178	25.0031
rs118085936	C	T	C	T	0.159419	0.00683118	0.0532585	0.0629107	FALSE	FALSE	FALSE	VWsJQv	16	83280712	0.657499	0.0154074	406781	cataract	TRUE	reported	16	83280712	0.0348335	4.72581e-06	8224	GCST90199681	TRUE	reported	gIHILR	2	1	TRUE	0.00254038	20.9402
rs12250365	A	G	A	G	0.0926098	0.00165581	0.231692	0.260142	FALSE	FALSE	FALSE	VWsJQv	10	89772422	0.843457	0.00838498	406781	cataract	TRUE	reported	10	89772422	0.0184154	4.93203e-07	8224	GCST90199681	TRUE	reported	gIHILR	2	1	TRUE	0.00306574	25.284
rs13384756	T	C	T	C	-0.222042	-0.00560962	0.22539	0.177747	FALSE	FALSE	FALSE	VWsJQv	2	73644538	0.559013	0.00960045	406781	cataract	TRUE	reported	2	73644538	0.0183336	9.21015e-34	8224	GCST90199681	TRUE	reported	gIHILR	2	1	TRUE	0.0175232	146.646
rs1479581	C	T	C	T	-0.0889207	-0.00952356	0.20195	0.259849	FALSE	FALSE	FALSE	VWsJQv	5	25646458	0.256959	0.00840111	406781	cataract	TRUE	reported	5	25646458	0.0192855	4.01232e-06	8224	GCST90199681	TRUE	reported	gIHILR	2	1	TRUE	0.00257834	21.2539
rs17470667	G	A	G	A	0.162122	0.00513982	0.0512056	0.0851724	FALSE	FALSE	FALSE	VWsJQv	5	39371973	0.698253	0.0132579	406781	cataract	TRUE	reported	5	39371973	0.0351403	3.95805e-06	8224	GCST90199681	TRUE	reported	gIHILR	2	1	TRUE	0.00258147	21.2798
rs188077378	A	G	A	G	-0.188731	0.00793423	0.0449171	0.0739211	FALSE	FALSE	FALSE	VWsJQv	1	104217807	0.573361	0.0140901	406781	cataract	TRUE	reported	1	104217807	0.0376106	5.22012e-07	8224	GCST90199681	TRUE	reported	gIHILR	2	1	TRUE	0.0030525	25.1745
rs35254234	A	G	A	G	0.321188	0.0471348	0.0127548	0.00897186	FALSE	FALSE	FALSE	VWsJQv	3	18702604	0.228254	0.0391203	406781	cataract	TRUE	reported	3	18702604	0.0693423	3.62288e-06	8224	GCST90199681	TRUE	reported	gIHILR	2	1	TRUE	0.002602	21.4495
rs7029211	T	C	T	C	-0.27916	0.0161684	0.983056	0.995553	FALSE	FALSE	FALSE	VWsJQv	9	73862954	0.771498	0.0556733	406781	cataract	TRUE	reported	9	73862954	0.0605491	4.01752e-06	8224	GCST90199681	TRUE	reported	gIHILR	2	1	TRUE	0.00257802	21.2513
rs72622236	C	A	C	A	-0.0740584	0.0130514	0.385805	0.409807	FALSE	FALSE	FALSE	VWsJQv	16	49627427	0.0815305	0.00749274	406781	cataract	TRUE	reported	16	49627427	0.0160837	4.13367e-06	8224	GCST90199681	TRUE	reported	gIHILR	2	1	TRUE	0.00257143	21.1968
rs74637339	A	T	A	T	0.218791	-0.00759442	0.0521596	0.0856005	FALSE	TRUE	FALSE	VWsJQv	3	15586533	0.565799	0.0132249	406781	cataract	TRUE	reported	3	15586533	0.0348214	3.31624e-10	8224	GCST90199681	TRUE	reported	gIHILR	2	1	TRUE	0.00477753	39.4694
rs76619244	C	G	C	G	0.297392	-0.0341522	0.0156997	0.00663737	FALSE	TRUE	FALSE	VWsJQv	11	99815568	0.458441	0.0460634	406781	cataract	TRUE	reported	11	99815568	0.0628958	2.26377e-06	8224	GCST90199681	TRUE	reported	gIHILR	2	1	TRUE	0.00271115	22.3517
rs117283049	G	T	G	T	-0.187452	0.000661502	0.0356159	0.0560158	FALSE	FALSE	FALSE	D5kcJw	11	7669396	0.96717	0.0160724	406781	cataract	TRUE	reported	11	7669396	0.0408701	4.50664e-06	7998	GCST90199682	TRUE	reported	8qGAJ4	2	1	TRUE	0.00262329	21.031
rs12490555	T	C	T	C	0.0844343	0.00393911	0.233488	0.252283	FALSE	FALSE	FALSE	D5kcJw	3	53194820	0.641818	0.00846833	406781	cataract	TRUE	reported	3	53194820	0.0180873	3.03917e-06	7998	GCST90199682	TRUE	reported	8qGAJ4	2	1	TRUE	0.00271724	21.7862
rs138767120	G	C	G	C	-0.208734	-0.0120587	0.0298171	0.0263395	FALSE	TRUE	FALSE	D5kcJw	16	87449270	0.600555	0.0230302	406781	cataract	TRUE	reported	16	87449270	0.0445316	2.76799e-06	7998	GCST90199682	TRUE	reported	8qGAJ4	2	1	TRUE	0.00273954	21.9655
rs148170430	C	T	C	T	0.482554	0.0521967	0.00661459	0.0167902	FALSE	FALSE	FALSE	D5kcJw	6	159148535	0.0702587	0.0288341	406781	cataract	TRUE	reported	6	159148535	0.0941732	2.98948e-07	7998	GCST90199682	TRUE	reported	8qGAJ4	2	1	TRUE	0.00327214	26.25
rs148874160	A	G	A	G	0.253526	0.00780666	0.0209967	0.0129937	FALSE	FALSE	FALSE	D5kcJw	6	23183054	0.810543	0.0325649	406781	cataract	TRUE	reported	6	23183054	0.0529352	1.67306e-06	7998	GCST90199682	TRUE	reported	8qGAJ4	2	1	TRUE	0.00285977	22.9323
rs149152049	A	C	A	C	-0.281055	0.000774258	0.0157189	0.0114927	FALSE	FALSE	FALSE	D5kcJw	1	211797411	0.981922	0.0341694	406781	cataract	TRUE	reported	1	211797411	0.0612479	4.45782e-06	7998	GCST90199682	TRUE	reported	8qGAJ4	2	1	TRUE	0.00262589	21.0519
rs17011873	C	T	C	T	-0.0849946	0.00964931	0.21935	0.147996	FALSE	FALSE	FALSE	D5kcJw	2	124688613	0.353026	0.0103897	406781	cataract	TRUE	reported	2	124688613	0.0183847	3.78013e-06	7998	GCST90199682	TRUE	reported	8qGAJ4	2	1	TRUE	0.0026652	21.3679
rs200399858	T	C	T	C	-0.120814	0.00808809	0.507921	0.527778	FALSE	FALSE	FALSE	D5kcJw	19	32851497	0.272142	0.00736523	406781	cataract	TRUE	reported	19	32851497	0.0151785	1.72668e-15	7998	GCST90199682	TRUE	reported	8qGAJ4	2	1	TRUE	0.00785903	63.3386
rs2727548	A	G	A	G	-0.0708743	-0.00228632	0.506254	0.428063	FALSE	FALSE	FALSE	D5kcJw	7	151726259	0.759243	0.00746004	406781	cataract	TRUE	reported	7	151726259	0.0154929	4.77032e-06	7998	GCST90199682	TRUE	reported	8qGAJ4	2	1	TRUE	0.00260973	20.922
rs3211568	A	G	A	G	0.08928	0.00848324	0.192497	0.096086	FALSE	FALSE	FALSE	D5kcJw	16	89563372	0.495577	0.0124485	406781	cataract	TRUE	reported	16	89563372	0.0193344	3.88059e-06	7998	GCST90199682	TRUE	reported	8qGAJ4	2	1	TRUE	0.00265894	21.3176
rs4390625	G	A	G	A	-0.0943027	0.00232541	0.740662	0.822468	FALSE	FALSE	FALSE	D5kcJw	17	39464094	0.808797	0.00960997	406781	cataract	TRUE	reported	17	39464094	0.0172638	4.69609e-08	7998	GCST90199682	TRUE	reported	8qGAJ4	2	1	TRUE	0.00371687	29.8309
rs6736866	G	C	G	C	-0.0830696	-0.00204003	0.230629	0.207821	FALSE	TRUE	FALSE	D5kcJw	2	73434858	0.821474	0.00904071	406781	cataract	TRUE	reported	2	73434858	0.017955	3.71801e-06	7998	GCST90199682	TRUE	reported	8qGAJ4	2	1	TRUE	0.00266914	21.3996
rs74251908	T	C	T	C	0.197529	-0.00180454	0.034294	0.0260553	FALSE	FALSE	FALSE	D5kcJw	17	430928	0.937527	0.0230237	406781	cataract	TRUE	reported	17	430928	0.0418217	2.32261e-06	7998	GCST90199682	TRUE	reported	8qGAJ4	2	1	TRUE	0.00278142	22.3023
rs75459253	A	G	A	G	0.224504	-0.00812452	0.028192	0.035858	FALSE	FALSE	FALSE	D5kcJw	18	11989017	0.681577	0.0198009	406781	cataract	TRUE	reported	18	11989017	0.0458815	9.92442e-07	7998	GCST90199682	TRUE	reported	8qGAJ4	2	1	TRUE	0.00298465	23.9367
rs8025295	G	C	G	C	0.0862129	0.00472533	0.775299	0.77425	FALSE	TRUE	FALSE	D5kcJw	15	93464119	0.592771	0.00883529	406781	cataract	TRUE	reported	15	93464119	0.0184313	2.90351e-06	7998	GCST90199682	TRUE	reported	8qGAJ4	2	1	TRUE	0.00272813	21.8738
rs8101881	T	C	T	C	0.254197	-0.0113691	0.606808	0.677308	FALSE	FALSE	FALSE	D5kcJw	19	32873722	0.149321	0.00788464	406781	cataract	TRUE	reported	19	32873722	0.0152966	5.17004e-62	7998	GCST90199682	TRUE	reported	8qGAJ4	2	1	TRUE	0.0333755	276.085
rs10999904	A	G	A	G	-0.134401	0.00316223	0.0982241	0.106799	FALSE	FALSE	FALSE	J3tu06	10	71591392	0.792288	0.0120081	406781	cataract	TRUE	reported	10	71591392	0.0257002	1.69892e-07	8208	GCST90199683	TRUE	reported	R5UBta	2	1	TRUE	0.00332086	27.3417
rs11518601	T	C	T	C	-0.111869	-0.000287894	0.118732	0.16244	FALSE	FALSE	FALSE	J3tu06	11	55238964	0.977382	0.0101546	406781	cataract	TRUE	reported	11	55238964	0.0240488	3.29131e-06	8208	GCST90199683	TRUE	reported	R5UBta	2	1	TRUE	0.00262937	21.6335
rs11575549	T	C	T	C	-0.37948	-0.0391026	0.0179246	0.00968103	FALSE	FALSE	FALSE	J3tu06	7	50462479	0.29731	0.0375186	406781	cataract	TRUE	reported	7	50462479	0.056925	2.62308e-11	8208	GCST90199683	TRUE	reported	R5UBta	2	1	TRUE	0.00538505	44.4289
rs11889711	T	C	T	C	-0.0719998	-0.000461586	0.620089	0.63523	FALSE	FALSE	FALSE	J3tu06	2	17935969	0.951669	0.00761558	406781	cataract	TRUE	reported	2	17935969	0.0157071	4.56382e-06	8208	GCST90199683	TRUE	reported	R5UBta	2	1	TRUE	0.00255342	21.007
rs138960177	T	C	T	C	0.204895	-0.00302568	0.0350566	0.0373631	FALSE	FALSE	FALSE	J3tu06	4	189747117	0.884041	0.0207454	406781	cataract	TRUE	reported	4	189747117	0.0426063	1.51653e-06	8208	GCST90199683	TRUE	reported	R5UBta	2	1	TRUE	0.00280967	23.1211
rs146089696	C	A	C	A	-0.227745	0.0716808	0.0258431	0.00956338	FALSE	FALSE	FALSE	J3tu06	2	240648988	0.0601534	0.0381349	406781	cataract	TRUE	reported	2	240648988	0.048348	2.47072e-06	8208	GCST90199683	TRUE	reported	R5UBta	2	1	TRUE	0.00269607	22.1837
rs1479	G	T	G	T	0.0905519	-0.000599888	0.197771	0.249735	FALSE	FALSE	FALSE	J3tu06	2	113217527	0.943955	0.00853322	406781	cataract	TRUE	reported	2	113217527	0.0192077	2.42479e-06	8208	GCST90199683	TRUE	reported	R5UBta	2	1	TRUE	0.00270043	22.2197
rs184875464	T	C	T	C	0.525364	0.0037337	0.00561386	0.00107029	FALSE	FALSE	FALSE	J3tu06	16	70288328	0.974656	0.117526	406781	cataract	TRUE	reported	16	70288328	0.102005	2.59993e-07	8208	GCST90199683	TRUE	reported	R5UBta	2	1	TRUE	0.00322136	26.5199
rs35291122	A	G	A	G	-0.220159	-0.0342754	0.0289393	0.0333984	FALSE	FALSE	FALSE	J3tu06	14	44601011	0.0922232	0.0203561	406781	cataract	TRUE	reported	14	44601011	0.0457359	1.48155e-06	8208	GCST90199683	TRUE	reported	R5UBta	2	1	TRUE	0.00281512	23.1661
rs41280729	G	A	G	A	-0.148381	-0.00535332	0.0591969	0.0523748	FALSE	FALSE	FALSE	J3tu06	9	5571105	0.747001	0.0165944	406781	cataract	TRUE	reported	9	5571105	0.0323839	4.6066e-06	8208	GCST90199683	TRUE	reported	R5UBta	2	1	TRUE	0.00255124	20.989
rs4584428	T	G	T	G	0.109808	-0.00246069	0.11603	0.155614	FALSE	FALSE	FALSE	J3tu06	1	234491997	0.809087	0.0101848	406781	cataract	TRUE	reported	1	234491997	0.0239353	4.48109e-06	8208	GCST90199683	TRUE	reported	R5UBta	2	1	TRUE	0.00255765	21.0419
rs72551330	C	T	C	T	0.303539	-0.00215639	0.0147633	0.0157824	FALSE	FALSE	FALSE	J3tu06	2	233672032	0.941753	0.0295127	406781	cataract	TRUE	reported	2	233672032	0.0629629	1.42903e-06	8208	GCST90199683	TRUE	reported	R5UBta	2	1	TRUE	0.00282354	23.2356
rs72663013	T	G	T	G	-0.282142	0.00896599	0.0196341	0.00930092	FALSE	FALSE	FALSE	J3tu06	8	56843191	0.815225	0.0383669	406781	cataract	TRUE	reported	8	56843191	0.0546119	2.38756e-07	8208	GCST90199683	TRUE	reported	R5UBta	2	1	TRUE	0.00324126	26.6843
rs73152633	T	C	T	C	0.179659	0.0175331	0.0404457	0.0757488	FALSE	FALSE	FALSE	J3tu06	3	149475443	0.206921	0.0138923	406781	cataract	TRUE	reported	3	149475443	0.0383524	2.80725e-06	8208	GCST90199683	TRUE	reported	R5UBta	2	1	TRUE	0.00266634	21.9385
rs76522692	G	A	G	A	-0.220452	-0.00394302	0.0266439	0.0742341	FALSE	FALSE	FALSE	J3tu06	10	117400423	0.780973	0.0141809	406781	cataract	TRUE	reported	10	117400423	0.0473306	3.19771e-06	8208	GCST90199683	TRUE	reported	R5UBta	2	1	TRUE	0.00263609	21.6889
rs77535679	A	G	A	G	0.272146	-0.00674107	0.021052	0.00580329	FALSE	FALSE	FALSE	J3tu06	3	46593678	0.88806	0.0478908	406781	cataract	TRUE	reported	3	46593678	0.0527254	2.4488e-07	8208	GCST90199683	TRUE	reported	R5UBta	2	1	TRUE	0.00323534	26.6353
rs78906653	T	C	T	C	-0.144801	-0.0225481	0.0749114	0.0632942	FALSE	FALSE	FALSE	J3tu06	7	50427357	0.133333	0.0150212	406781	cataract	TRUE	reported	7	50427357	0.0290437	6.17592e-07	8208	GCST90199683	TRUE	reported	R5UBta	2	1	TRUE	0.00301918	24.8504
rs79441299	T	C	T	C	0.29338	0.0241812	0.014453	0.0528853	FALSE	FALSE	FALSE	J3tu06	17	12355766	0.146589	0.0166573	406781	cataract	TRUE	reported	17	12355766	0.0638741	4.36696e-06	8208	GCST90199683	TRUE	reported	R5UBta	2	1	TRUE	0.00256365	21.0914
rs79613350	T	C	T	C	0.150774	-0.00894969	0.0590892	0.0365359	FALSE	FALSE	FALSE	J3tu06	16	87640825	0.64786	0.0195948	406781	cataract	TRUE	reported	16	87640825	0.0324105	3.28727e-06	8208	GCST90199683	TRUE	reported	R5UBta	2	1	TRUE	0.00262967	21.6359
rs8061485	C	T	C	T	-0.0845625	0.012564	0.279379	0.293178	FALSE	FALSE	FALSE	J3tu06	16	20463360	0.120285	0.00808712	406781	cataract	TRUE	reported	16	20463360	0.0169225	5.82136e-07	8208	GCST90199683	TRUE	reported	R5UBta	2	1	TRUE	0.00303298	24.9644
rs9866361	A	G	A	G	0.0952028	0.00552327	0.164093	0.157327	FALSE	FALSE	FALSE	J3tu06	3	179190061	0.585465	0.0101267	406781	cataract	TRUE	reported	3	179190061	0.0206127	3.86264e-06	8208	GCST90199683	TRUE	reported	R5UBta	2	1	TRUE	0.00259218	21.3267
rs10072491	T	C	T	C	-0.17568	-0.011321	0.0420795	0.0411108	FALSE	FALSE	FALSE	GPDPdR	5	4715384	0.539272	0.0184407	406781	cataract	TRUE	reported	5	4715384	0.038446	4.88843e-06	8212	GCST90199684	TRUE	reported	XD7fZJ	2	1	TRUE	0.00253624	20.8755
rs114473062	T	C	T	C	0.226158	0.0452113	0.025608	0.00786992	FALSE	FALSE	FALSE	GPDPdR	4	32419463	0.282472	0.0420655	406781	cataract	TRUE	reported	4	32419463	0.049117	4.135e-06	8212	GCST90199684	TRUE	reported	XD7fZJ	2	1	TRUE	0.00257508	21.196
rs17410962	A	G	A	G	-0.11411	-0.000462839	0.120383	0.0944876	FALSE	FALSE	FALSE	GPDPdR	8	19990569	0.970551	0.012537	406781	cataract	TRUE	reported	8	19990569	0.0235805	1.30378e-06	8212	GCST90199684	TRUE	reported	XD7fZJ	2	1	TRUE	0.00284352	23.4118
rs62385039	G	A	G	A	-0.258001	0.0120263	0.0201079	0.0132154	FALSE	FALSE	FALSE	GPDPdR	6	895419	0.71351	0.032756	406781	cataract	TRUE	reported	6	895419	0.0552286	2.98985e-06	8212	GCST90199684	TRUE	reported	XD7fZJ	2	1	TRUE	0.00265041	21.8177
rs75445316	T	C	T	C	0.241198	-0.0265662	0.024875	0.0156252	FALSE	FALSE	FALSE	GPDPdR	2	114276169	0.375126	0.0299536	406781	cataract	TRUE	reported	2	114276169	0.049473	1.0862e-06	8212	GCST90199684	TRUE	reported	XD7fZJ	2	1	TRUE	0.00288607	23.7632
rs77982886	G	A	G	A	0.316857	-0.00841175	0.0152346	0.00508949	FALSE	FALSE	FALSE	GPDPdR	4	64106675	0.868055	0.0506338	406781	cataract	TRUE	reported	4	64106675	0.0635267	6.10775e-07	8212	GCST90199684	TRUE	reported	XD7fZJ	2	1	TRUE	0.00302031	24.8719
rs964184	C	G	C	G	-0.116525	0.00169456	0.868723	0.855298	FALSE	TRUE	FALSE	GPDPdR	11	116778201	0.87117	0.0104491	406781	cataract	TRUE	reported	11	116778201	0.0229017	3.6178e-07	8212	GCST90199684	TRUE	reported	XD7fZJ	2	1	TRUE	0.00314258	25.882
rs111764634	A	C	A	C	0.160187	-0.0037212	0.0711024	0.0374742	FALSE	FALSE	FALSE	yfGZyT	12	26030131	0.847712	0.0193773	406781	cataract	TRUE	reported	12	26030131	0.03428	2.96979e-06	6378	GCST90199685	TRUE	reported	1jql7m	2	1	TRUE	0.00341196	21.8291
rs11552067	A	G	A	G	0.0845951	0.00110896	0.587463	0.534602	FALSE	FALSE	FALSE	yfGZyT	21	44330365	0.880975	0.00740619	406781	cataract	TRUE	reported	21	44330365	0.0181892	3.30593e-06	6378	GCST90199685	TRUE	reported	1jql7m	2	1	TRUE	0.00337993	21.6236
rs12498693	A	C	A	C	-0.140175	0.0122108	0.0908947	0.0925969	FALSE	FALSE	FALSE	yfGZyT	4	21558733	0.336642	0.0127087	406781	cataract	TRUE	reported	4	21558733	0.0306696	4.86572e-06	6378	GCST90199685	TRUE	reported	1jql7m	2	1	TRUE	0.00326453	20.8828
rs190199861	G	A	G	A	0.297064	-0.00626758	0.018813	0.0350637	FALSE	FALSE	FALSE	yfGZyT	4	127836164	0.752712	0.0198929	406781	cataract	TRUE	reported	4	127836164	0.0645441	4.17461e-06	6378	GCST90199685	TRUE	reported	1jql7m	2	1	TRUE	0.00331026	21.1763
rs4946146	T	C	T	C	0.311867	-0.034023	0.0182161	0.0129199	FALSE	FALSE	FALSE	yfGZyT	6	116234813	0.305227	0.0331838	406781	cataract	TRUE	reported	6	116234813	0.0660179	2.31267e-06	6378	GCST90199685	TRUE	reported	1jql7m	2	1	TRUE	0.0034867	22.309
rs4972489	C	A	C	A	0.109484	0.00810924	0.219483	0.243884	FALSE	FALSE	FALSE	yfGZyT	2	175869870	0.344724	0.00858235	406781	cataract	TRUE	reported	2	175869870	0.0215719	3.86888e-07	6378	GCST90199685	TRUE	reported	1jql7m	2	1	TRUE	0.00402244	25.7507
rs56327721	T	C	T	C	-0.132143	-0.000261139	0.106214	0.0560808	FALSE	FALSE	FALSE	yfGZyT	17	78409221	0.986982	0.0160044	406781	cataract	TRUE	reported	17	78409221	0.0284005	3.27423e-06	6378	GCST90199685	TRUE	reported	1jql7m	2	1	TRUE	0.00338283	21.6421
rs59927118	T	C	T	C	0.0964238	-0.00486168	0.233493	0.19074	FALSE	FALSE	FALSE	yfGZyT	8	10927516	0.603739	0.00936682	406781	cataract	TRUE	reported	8	10927516	0.0209287	4.0802e-06	6378	GCST90199685	TRUE	reported	1jql7m	2	1	TRUE	0.00331708	21.2201
rs7643986	C	T	C	T	0.237339	-0.0111781	0.0314905	0.0287028	FALSE	FALSE	FALSE	yfGZyT	3	194026260	0.613002	0.0221002	406781	cataract	TRUE	reported	3	194026260	0.0507469	2.91221e-06	6378	GCST90199685	TRUE	reported	1jql7m	2	1	TRUE	0.00341781	21.8667
rs77599553	A	T	A	T	-0.26624	-0.0333635	0.024663	0.00625588	FALSE	TRUE	FALSE	yfGZyT	1	114230144	0.477174	0.0469344	406781	cataract	TRUE	reported	1	114230144	0.0570875	3.10541e-06	6378	GCST90199685	TRUE	reported	1jql7m	2	1	TRUE	0.00339861	21.7434
rs952263	T	G	T	G	0.0960714	-0.00660321	0.231638	0.165462	FALSE	FALSE	FALSE	yfGZyT	2	52595363	0.505218	0.00991023	406781	cataract	TRUE	reported	2	52595363	0.0209226	4.39555e-06	6378	GCST90199685	TRUE	reported	1jql7m	2	1	TRUE	0.00329488	21.0776
rs117276795	A	G	A	G	0.356183	0.0253113	0.0103757	0.0171099	FALSE	FALSE	FALSE	7rs52x	10	72312216	0.371433	0.028319	406781	cataract	TRUE	reported	10	72312216	0.0769361	3.66377e-06	8153	GCST90199686	TRUE	reported	SlWOm9	2	1	TRUE	0.00262197	21.4279
rs198260	A	G	A	G	0.22816	0.0372663	0.97371	0.980324	FALSE	FALSE	FALSE	7rs52x	14	56714297	0.160713	0.0265679	406781	cataract	TRUE	reported	14	56714297	0.048609	2.68214e-06	8153	GCST90199686	TRUE	reported	SlWOm9	2	1	TRUE	0.00269498	22.0262
rs8061485	C	T	C	T	-0.175473	0.012564	0.278471	0.293178	FALSE	FALSE	FALSE	7rs52x	16	20463360	0.120285	0.00808712	406781	cataract	TRUE	reported	16	20463360	0.0171848	1.7712e-24	8153	GCST90199686	TRUE	reported	SlWOm9	2	1	TRUE	0.0126269	104.238
rs853154	C	G	C	G	0.102766	0.00672728	0.156615	0.214028	FALSE	TRUE	FALSE	7rs52x	5	143246483	0.454593	0.00899635	406781	cataract	TRUE	reported	5	143246483	0.0214138	1.59433e-06	8153	GCST90199686	TRUE	reported	SlWOm9	2	1	TRUE	0.00281688	23.0253
rs9432398	G	A	G	A	0.221475	-0.0162139	0.0316989	0.0192507	FALSE	FALSE	FALSE	7rs52x	1	94868430	0.543085	0.0266608	406781	cataract	TRUE	reported	1	94868430	0.0445422	6.61795e-07	8153	GCST90199686	TRUE	reported	SlWOm9	2	1	TRUE	0.00302325	24.7172
rs9565718	A	T	A	T	-0.0847838	-0.00400307	0.630251	0.620999	FALSE	TRUE	FALSE	7rs52x	13	82019296	0.597924	0.00759037	406781	cataract	TRUE	reported	13	82019296	0.0167172	3.94378e-07	8153	GCST90199686	TRUE	reported	SlWOm9	2	1	TRUE	0.00314495	25.7153
rs111498995	T	A	T	A	0.275959	0.0162332	0.0168734	0.0313933	FALSE	TRUE	FALSE	SAIC8d	5	69524538	0.441034	0.0210698	406781	cataract	TRUE	reported	5	69524538	0.0591476	3.07719e-06	8151	GCST90199687	TRUE	reported	9uUG3H	2	1	TRUE	0.00266346	21.7625
rs116019498	C	T	C	T	0.223378	-0.0742425	0.0254581	0.0051339	FALSE	FALSE	FALSE	SAIC8d	5	67417639	0.143601	0.0507637	406781	cataract	TRUE	reported	5	67417639	0.0486126	4.326e-06	8151	GCST90199687	TRUE	reported	9uUG3H	2	1	TRUE	0.00258374	21.1094
rs149656965	T	C	T	C	-0.320596	0.00931976	0.0120586	0.0801771	FALSE	FALSE	FALSE	SAIC8d	6	169391708	0.492555	0.0135807	406781	cataract	TRUE	reported	6	169391708	0.0696557	4.17282e-06	8151	GCST90199687	TRUE	reported	9uUG3H	2	1	TRUE	0.00259218	21.1786
rs2394872	C	A	C	A	-0.121016	0.0156628	0.0928766	0.0821754	FALSE	FALSE	FALSE	SAIC8d	7	98583433	0.242992	0.0134152	406781	cataract	TRUE	reported	7	98583433	0.0261549	3.71226e-06	8151	GCST90199687	TRUE	reported	9uUG3H	2	1	TRUE	0.00261957	21.4029
rs4783107	C	T	C	T	-0.116779	-0.00939648	0.886875	0.887458	FALSE	FALSE	FALSE	SAIC8d	16	84962841	0.419668	0.0116438	406781	cataract	TRUE	reported	16	84962841	0.0239738	1.10964e-06	8151	GCST90199687	TRUE	reported	9uUG3H	2	1	TRUE	0.00290257	23.7219
rs535146	A	T	A	T	0.0748445	-0.00492984	0.384514	0.340844	FALSE	TRUE	FALSE	SAIC8d	3	6939905	0.527941	0.00781086	406781	cataract	TRUE	reported	3	6939905	0.0158705	2.40582e-06	8151	GCST90199687	TRUE	reported	9uUG3H	2	1	TRUE	0.0027211	22.2347
rs567440118	A	G	A	G	-0.484057	0.00720024	0.00560552	0.00528608	FALSE	FALSE	FALSE	SAIC8d	1	83001622	0.890647	0.0523709	406781	cataract	TRUE	reported	1	83001622	0.102614	2.39029e-06	8151	GCST90199687	TRUE	reported	9uUG3H	2	1	TRUE	0.00272261	22.2471
rs62381620	G	T	G	T	-0.293756	-0.00625519	0.0304893	0.0301485	FALSE	FALSE	FALSE	SAIC8d	5	139350290	0.77085	0.0214762	406781	cataract	TRUE	reported	5	139350290	0.0441641	2.90219e-11	8151	GCST90199687	TRUE	reported	9uUG3H	2	1	TRUE	0.0053985	44.2311
rs75194109	C	T	C	T	-0.397999	0.0314593	0.00818764	0.0388206	FALSE	FALSE	FALSE	SAIC8d	2	41679986	0.104171	0.01936	406781	cataract	TRUE	reported	2	41679986	0.0851016	2.9145e-06	8151	GCST90199687	TRUE	reported	9uUG3H	2	1	TRUE	0.00267617	21.8666
rs78263978	A	G	A	G	-0.22873	0.000571549	0.02583	0.0280069	FALSE	FALSE	FALSE	SAIC8d	7	16795578	0.979714	0.0224772	406781	cataract	TRUE	reported	7	16795578	0.0484595	2.35808e-06	8151	GCST90199687	TRUE	reported	9uUG3H	2	1	TRUE	0.00272579	22.2732
rs7875568	G	T	G	T	-0.255385	-0.00857208	0.0196633	0.0508153	FALSE	FALSE	FALSE	SAIC8d	9	127750741	0.60754	0.0166906	406781	cataract	TRUE	reported	9	127750741	0.0546341	2.94733e-06	8151	GCST90199687	TRUE	reported	9uUG3H	2	1	TRUE	0.00267356	21.8452
rs7960425	C	G	C	G	0.238798	-0.0242055	0.024852	0.020348	FALSE	TRUE	FALSE	SAIC8d	12	118971939	0.350174	0.0259089	406781	cataract	TRUE	reported	12	118971939	0.0488539	1.01868e-06	8151	GCST90199687	TRUE	reported	9uUG3H	2	1	TRUE	0.00292268	23.8867
rs80179348	T	A	T	A	-0.319612	-0.024401	0.0133227	0.0214934	FALSE	TRUE	FALSE	SAIC8d	6	92821947	0.340342	0.0255912	406781	cataract	TRUE	reported	6	92821947	0.066975	1.82303e-06	8151	GCST90199687	TRUE	reported	9uUG3H	2	1	TRUE	0.00278611	22.7674
rs1047891	A	C	A	C	0.381478	0.00146879	0.307889	0.321771	FALSE	FALSE	FALSE	f3FExW	2	210675783	0.852949	0.0079241	406781	cataract	TRUE	reported	2	210675783	0.0157461	1.16081e-129	8250	GCST90199688	TRUE	reported	lSTdlR	2	1	TRUE	0.0664188	586.797
rs11108842	G	T	G	T	-0.347252	-0.0466504	0.00985641	0.0038458	FALSE	FALSE	FALSE	f3FExW	12	97145788	0.435183	0.0597812	406781	cataract	TRUE	reported	12	97145788	0.0751899	3.86845e-06	8250	GCST90199688	TRUE	reported	lSTdlR	2	1	TRUE	0.00257867	21.3238
rs12233751	C	A	C	A	-0.107576	-0.0142813	0.140374	0.107182	FALSE	FALSE	FALSE	f3FExW	4	81933213	0.231734	0.0119418	406781	cataract	TRUE	reported	4	81933213	0.021548	5.96375e-07	8250	GCST90199688	TRUE	reported	lSTdlR	2	1	TRUE	0.00301199	24.9179
rs141342711	T	C	T	C	0.156311	-0.010078	0.0552779	0.0268308	FALSE	FALSE	FALSE	f3FExW	16	20725063	0.658942	0.0228332	406781	cataract	TRUE	reported	16	20725063	0.0326222	1.65503e-06	8250	GCST90199688	TRUE	reported	lSTdlR	2	1	TRUE	0.00277518	22.9534
rs144831076	C	T	C	T	-0.284047	-0.038681	0.0180032	0.00971066	FALSE	FALSE	FALSE	f3FExW	9	103329540	0.305463	0.0377453	406781	cataract	TRUE	reported	9	103329540	0.056482	4.93093e-07	8250	GCST90199688	TRUE	reported	lSTdlR	2	1	TRUE	0.00305617	25.2845
rs16824802	T	C	T	C	0.0978791	0.0160321	0.201151	0.182864	FALSE	FALSE	FALSE	f3FExW	2	145354897	0.0925721	0.00953168	406781	cataract	TRUE	reported	2	145354897	0.0188923	2.20805e-07	8250	GCST90199688	TRUE	reported	lSTdlR	2	1	TRUE	0.00324299	26.8352
rs243795	C	T	C	T	0.0882873	0.0171064	0.208481	0.143255	FALSE	FALSE	FALSE	f3FExW	6	54528751	0.103242	0.010499	406781	cataract	TRUE	reported	6	54528751	0.0184131	1.62837e-06	8250	GCST90199688	TRUE	reported	lSTdlR	2	1	TRUE	0.00277895	22.9846
rs358908	C	T	C	T	-0.0883162	-0.00221923	0.258424	0.288231	FALSE	FALSE	FALSE	f3FExW	3	155687953	0.784574	0.00811822	406781	cataract	TRUE	reported	3	155687953	0.0172318	2.97225e-07	8250	GCST90199688	TRUE	reported	lSTdlR	2	1	TRUE	0.00317384	26.2612
rs596603	G	T	G	T	-0.115999	0.000773012	0.572668	0.554511	FALSE	FALSE	FALSE	f3FExW	11	67592132	0.916843	0.00740351	406781	cataract	TRUE	reported	11	67592132	0.0149808	9.69793e-15	8250	GCST90199688	TRUE	reported	lSTdlR	2	1	TRUE	0.00721506	59.9423
rs7544117	G	A	G	A	-0.0765375	0.000823616	0.337137	0.282152	FALSE	FALSE	FALSE	f3FExW	1	75692561	0.91991	0.00819135	406781	cataract	TRUE	reported	1	75692561	0.0157253	1.13217e-06	8250	GCST90199688	TRUE	reported	lSTdlR	2	1	TRUE	0.0028632	23.6835
rs78829102	A	G	A	G	0.188424	0.0255845	0.035272	0.0365622	FALSE	FALSE	FALSE	f3FExW	17	36687208	0.188965	0.0194759	406781	cataract	TRUE	reported	17	36687208	0.0402532	2.85524e-06	8250	GCST90199688	TRUE	reported	lSTdlR	2	1	TRUE	0.0026489	21.9062
rs9614932	T	C	T	C	-0.101483	-0.0121104	0.143251	0.140453	FALSE	FALSE	FALSE	f3FExW	22	44786685	0.254389	0.0106255	406781	cataract	TRUE	reported	22	44786685	0.0214974	2.35019e-06	8250	GCST90199688	TRUE	reported	lSTdlR	2	1	TRUE	0.00269395	22.2797
rs9821781	A	G	A	G	0.0826592	-0.00445558	0.560748	0.580314	FALSE	FALSE	FALSE	f3FExW	3	149644618	0.550923	0.00747109	406781	cataract	TRUE	reported	3	149644618	0.0152654	6.13598e-08	8250	GCST90199688	TRUE	reported	lSTdlR	2	1	TRUE	0.00354137	29.313
rs11101389	A	T	A	T	-0.0917167	-0.00619466	0.268308	0.252694	FALSE	TRUE	FALSE	KEYQ33	10	48579492	0.464835	0.0084753	406781	cataract	TRUE	reported	10	48579492	0.0190277	1.43433e-06	7158	GCST90199689	TRUE	reported	rQjQkd	2	1	TRUE	0.00323538	23.2275
rs12662646	A	G	A	G	-0.165539	0.018059	0.0603497	0.0592255	FALSE	FALSE	FALSE	KEYQ33	6	105989266	0.245143	0.0155383	406781	cataract	TRUE	reported	6	105989266	0.0347192	1.86115e-06	7158	GCST90199689	TRUE	reported	rQjQkd	2	1	TRUE	0.00316587	22.7269
rs146058026	G	C	G	C	-0.350809	0.0006174	0.0120152	0.024098	FALSE	TRUE	FALSE	KEYQ33	6	37710361	0.980354	0.0250724	406781	cataract	TRUE	reported	6	37710361	0.0764568	4.46812e-06	7158	GCST90199689	TRUE	reported	rQjQkd	2	1	TRUE	0.00293253	21.0469
rs146355728	T	G	T	G	-0.424019	-0.0283486	0.00830869	0.0222067	FALSE	FALSE	FALSE	KEYQ33	14	21042448	0.268405	0.0256144	406781	cataract	TRUE	reported	14	21042448	0.0914518	3.54301e-06	7158	GCST90199689	TRUE	reported	rQjQkd	2	1	TRUE	0.00299428	21.4914
rs16982178	A	G	A	G	-0.111062	0.011973	0.143877	0.188773	FALSE	FALSE	FALSE	KEYQ33	22	26481497	0.202795	0.0094007	406781	cataract	TRUE	reported	22	26481497	0.0236265	2.5924e-06	7158	GCST90199689	TRUE	reported	rQjQkd	2	1	TRUE	0.00307753	22.0908
rs296366	C	T	C	T	-0.0945409	-0.00186898	0.754105	0.77873	FALSE	FALSE	FALSE	KEYQ33	19	47871281	0.833711	0.00890223	406781	cataract	TRUE	reported	19	47871281	0.0194924	1.23367e-06	7158	GCST90199689	TRUE	reported	rQjQkd	2	1	TRUE	0.00327561	23.5173
rs60850040	C	T	C	T	-0.154409	0.00755981	0.0656601	0.109227	FALSE	FALSE	FALSE	KEYQ33	14	51299783	0.524484	0.0118781	406781	cataract	TRUE	reported	14	51299783	0.0332636	3.4508e-06	7158	GCST90199689	TRUE	reported	rQjQkd	2	1	TRUE	0.0030013	21.542
rs6810998	T	C	T	C	-0.151927	0.0080609	0.0889636	0.0872157	FALSE	FALSE	FALSE	KEYQ33	4	139772114	0.540084	0.0131567	406781	cataract	TRUE	reported	4	139772114	0.0297616	3.31142e-07	7158	GCST90199689	TRUE	reported	rQjQkd	2	1	TRUE	0.00362733	26.0517
rs6823721	T	C	T	C	-0.0756087	0.00368617	0.520367	0.616382	FALSE	FALSE	FALSE	KEYQ33	4	121651899	0.626461	0.00757357	406781	cataract	TRUE	reported	4	121651899	0.0164302	4.18858e-06	7158	GCST90199689	TRUE	reported	rQjQkd	2	1	TRUE	0.00294974	21.1708
rs73918203	A	G	A	G	-0.179866	-0.00743883	0.0496689	0.0415989	FALSE	FALSE	FALSE	KEYQ33	2	22872700	0.690501	0.0186823	406781	cataract	TRUE	reported	2	22872700	0.0388237	3.60609e-06	7158	GCST90199689	TRUE	reported	rQjQkd	2	1	TRUE	0.00298959	21.4577
rs77376288	C	T	C	T	0.42291	-0.021688	0.00937194	0.0613347	FALSE	FALSE	FALSE	KEYQ33	2	80717604	0.161182	0.0154792	406781	cataract	TRUE	reported	2	80717604	0.0866346	1.05259e-06	7158	GCST90199689	TRUE	reported	rQjQkd	2	1	TRUE	0.00331801	23.8227
rs79407744	A	G	A	G	0.360499	-0.028185	0.0115007	0.0033681	FALSE	FALSE	FALSE	KEYQ33	2	76983307	0.649573	0.062033	406781	cataract	TRUE	reported	2	76983307	0.0784962	4.37829e-06	7158	GCST90199689	TRUE	reported	rQjQkd	2	1	TRUE	0.00293793	21.0858
rs116301309	A	C	A	C	-0.315234	0.0183368	0.0125152	0.0307111	FALSE	FALSE	FALSE	ufe2oa	1	205899302	0.391822	0.0214135	406781	cataract	TRUE	reported	1	205899302	0.0672785	2.79271e-06	8239	GCST90199690	TRUE	reported	7Q7qU8	2	1	TRUE	0.00265756	21.9487
rs11688483	G	A	G	A	-0.0751194	0.00285295	0.310804	0.291736	FALSE	FALSE	FALSE	ufe2oa	2	152948430	0.723932	0.00807727	406781	cataract	TRUE	reported	2	152948430	0.0163022	4.06695e-06	8239	GCST90199690	TRUE	reported	7Q7qU8	2	1	TRUE	0.00257051	21.2279
rs12831673	A	G	A	G	0.155271	0.0231133	0.055853	0.0435792	FALSE	FALSE	FALSE	ufe2oa	12	23205863	0.200284	0.0180468	406781	cataract	TRUE	reported	12	23205863	0.0325321	1.8163e-06	8239	GCST90199690	TRUE	reported	7Q7qU8	2	1	TRUE	0.00275729	22.7746
rs149452470	G	C	G	C	0.268339	-0.0513216	0.0166054	0.0147324	FALSE	TRUE	FALSE	ufe2oa	5	174912278	0.0972322	0.030946	406781	cataract	TRUE	reported	5	174912278	0.0583171	4.19693e-06	8239	GCST90199690	TRUE	reported	7Q7qU8	2	1	TRUE	0.00256322	21.1675
rs183037566	A	G	A	G	0.352731	-0.0356255	0.00997203	0.0229539	FALSE	FALSE	FALSE	ufe2oa	22	35799865	0.157532	0.0252052	406781	cataract	TRUE	reported	22	35799865	0.0751141	2.65388e-06	8239	GCST90199690	TRUE	reported	7Q7qU8	2	1	TRUE	0.00266937	22.0465
rs2435388	G	A	G	A	-0.0823434	-0.00813863	0.765692	0.800798	FALSE	FALSE	FALSE	ufe2oa	2	136866289	0.376545	0.00920368	406781	cataract	TRUE	reported	2	136866289	0.0178025	3.73883e-06	8239	GCST90199690	TRUE	reported	7Q7qU8	2	1	TRUE	0.00258997	21.389
rs57900160	G	C	G	C	-0.0804207	-0.0151357	0.257555	0.215313	FALSE	TRUE	FALSE	ufe2oa	7	94356953	0.0917762	0.00897679	406781	cataract	TRUE	reported	7	94356953	0.0172759	3.23875e-06	8239	GCST90199690	TRUE	reported	7Q7qU8	2	1	TRUE	0.00262325	21.6645
rs73212295	A	G	A	G	0.117712	-0.000271002	0.120566	0.0866551	FALSE	FALSE	FALSE	ufe2oa	3	195613670	0.983668	0.013239	406781	cataract	TRUE	reported	3	195613670	0.0230292	3.19792e-07	8239	GCST90199690	TRUE	reported	7Q7qU8	2	1	TRUE	0.00316107	26.1203
rs79242179	A	G	A	G	-0.329439	0.0435533	0.0120423	0.0055442	FALSE	FALSE	FALSE	ufe2oa	5	114110083	0.392339	0.0509168	406781	cataract	TRUE	reported	5	114110083	0.0689279	1.75756e-06	8239	GCST90199690	TRUE	reported	7Q7qU8	2	1	TRUE	0.00276492	22.8378
rs11133665	A	G	A	G	0.156172	-0.0128814	0.291059	0.235336	FALSE	FALSE	FALSE	zU0jWc	5	1188170	0.139124	0.00870916	406781	cataract	TRUE	reported	5	1188170	0.0164769	2.58604e-21	8226	GCST90199691	TRUE	reported	rdmvpk	2	1	TRUE	0.0108031	89.8152
rs140416084	A	G	A	G	-0.12314	0.00723486	0.105825	0.0931713	FALSE	FALSE	FALSE	zU0jWc	1	246956201	0.56783	0.0126649	406781	cataract	TRUE	reported	1	246956201	0.0242476	3.80516e-07	8226	GCST90199691	TRUE	reported	rdmvpk	2	1	TRUE	0.00312545	25.7843
rs1670276	C	T	C	T	0.109213	0.00610365	0.129835	0.157269	FALSE	FALSE	FALSE	zU0jWc	15	99073027	0.546594	0.0101243	406781	cataract	TRUE	reported	15	99073027	0.0224365	1.12929e-06	8226	GCST90199691	TRUE	reported	rdmvpk	2	1	TRUE	0.00287211	23.6882
rs1990897	G	T	G	T	0.0781977	0.0057147	0.321116	0.300023	FALSE	FALSE	FALSE	zU0jWc	5	115192691	0.47722	0.00804004	406781	cataract	TRUE	reported	5	115192691	0.0159956	1.01505e-06	8226	GCST90199691	TRUE	reported	rdmvpk	2	1	TRUE	0.00289693	23.8936
rs35042303	T	C	T	C	0.169952	0.0278173	0.0664537	0.0437098	FALSE	FALSE	FALSE	zU0jWc	20	52070514	0.123078	0.0180399	406781	cataract	TRUE	reported	20	52070514	0.0300921	1.62586e-08	8226	GCST90199691	TRUE	reported	rdmvpk	2	1	TRUE	0.00386259	31.8891
rs4043681	G	A	G	A	0.130261	-0.0110376	0.90818	0.924355	FALSE	FALSE	FALSE	zU0jWc	18	24087281	0.426918	0.0138929	406781	cataract	TRUE	reported	18	24087281	0.0260698	5.83352e-07	8226	GCST90199691	TRUE	reported	rdmvpk	2	1	TRUE	0.00302586	24.9602
rs546649	T	C	T	C	-0.0736867	-0.00639438	0.428694	0.46451	FALSE	FALSE	FALSE	zU0jWc	4	16723935	0.387115	0.00739354	406781	cataract	TRUE	reported	4	16723935	0.0152675	1.39027e-06	8226	GCST90199691	TRUE	reported	rdmvpk	2	1	TRUE	0.00282375	23.2882
rs56407361	T	C	T	C	0.143585	0.000791531	0.0585443	0.0980635	FALSE	FALSE	FALSE	zU0jWc	1	230901445	0.949424	0.0124787	406781	cataract	TRUE	reported	1	230901445	0.0313911	4.78341e-06	8226	GCST90199691	TRUE	reported	rdmvpk	2	1	TRUE	0.00253696	20.917
rs59697698	C	T	C	T	-0.245467	0.0116596	0.0196222	0.0146899	FALSE	FALSE	FALSE	zU0jWc	4	168689081	0.702229	0.0304975	406781	cataract	TRUE	reported	4	168689081	0.0537182	4.88824e-06	8226	GCST90199691	TRUE	reported	rdmvpk	2	1	TRUE	0.00253194	20.8755
rs6118747	G	A	G	A	-0.0916807	-0.00618449	0.210838	0.121902	FALSE	FALSE	FALSE	zU0jWc	20	9834021	0.583911	0.0112922	406781	cataract	TRUE	reported	20	9834021	0.0182847	5.32895e-07	8226	GCST90199691	TRUE	reported	rdmvpk	2	1	TRUE	0.00304696	25.1347
rs7145174	A	G	A	G	0.167413	-0.0271601	0.0434889	0.0253323	FALSE	FALSE	FALSE	zU0jWc	14	70820051	0.243059	0.0232659	406781	cataract	TRUE	reported	14	70820051	0.0364336	4.32686e-06	8226	GCST90199691	TRUE	reported	rdmvpk	2	1	TRUE	0.00256019	21.109
rs73154072	G	A	G	A	-0.27116	-0.0416566	0.0161842	0.0107548	FALSE	FALSE	FALSE	zU0jWc	13	26966935	0.252033	0.0363678	406781	cataract	TRUE	reported	13	26966935	0.0593007	4.81645e-06	8226	GCST90199691	TRUE	reported	rdmvpk	2	1	TRUE	0.00253536	20.9038
rs7746774	G	A	G	A	-0.106907	-0.00528538	0.144242	0.100785	FALSE	FALSE	FALSE	zU0jWc	6	139030342	0.669029	0.012364	406781	cataract	TRUE	reported	6	139030342	0.021178	4.46461e-07	8226	GCST90199691	TRUE	reported	rdmvpk	2	1	TRUE	0.00308824	25.4763
rs79479138	T	C	T	C	0.278813	0.0141212	0.0161908	0.0185302	FALSE	FALSE	FALSE	zU0jWc	5	1238873	0.614233	0.028016	406781	cataract	TRUE	reported	5	1238873	0.0594002	2.6817e-06	8226	GCST90199691	TRUE	reported	rdmvpk	2	1	TRUE	0.00267116	22.0265
rs80220760	G	A	G	A	0.287214	0.0375263	0.015379	0.0199134	FALSE	FALSE	FALSE	zU0jWc	6	15241783	0.156918	0.0265107	406781	cataract	TRUE	reported	6	15241783	0.0604881	2.05169e-06	8226	GCST90199691	TRUE	reported	rdmvpk	2	1	TRUE	0.00273334	22.5406
rs9905432	A	C	A	C	0.159332	-0.00231158	0.262279	0.178041	FALSE	FALSE	FALSE	zU0jWc	17	39399665	0.80969	0.00959855	406781	cataract	TRUE	reported	17	39399665	0.0168676	3.51879e-21	8226	GCST90199691	TRUE	reported	rdmvpk	2	1	TRUE	0.0107306	89.206
rs1157094	A	C	A	C	-0.104351	-0.00706175	0.819934	0.845312	FALSE	FALSE	FALSE	9Ovcrq	11	97304894	0.488641	0.0101979	406781	cataract	TRUE	reported	11	97304894	0.0214635	1.16325e-06	7125	GCST90199692	TRUE	reported	cuDo5e	2	1	TRUE	0.0033065	23.6304
rs116991170	T	C	T	C	0.268336	-0.0418673	0.0207334	0.0159271	FALSE	FALSE	FALSE	9Ovcrq	7	118935307	0.157054	0.0295872	406781	cataract	TRUE	reported	7	118935307	0.0579862	3.69963e-06	7125	GCST90199692	TRUE	reported	cuDo5e	2	1	TRUE	0.00299654	21.4085
rs12900072	A	G	A	G	0.0775075	0.00996733	0.462872	0.353526	FALSE	FALSE	FALSE	9Ovcrq	15	75014807	0.195077	0.00769258	406781	cataract	TRUE	reported	15	75014807	0.0166471	3.2256e-06	7125	GCST90199692	TRUE	reported	cuDo5e	2	1	TRUE	0.00303324	21.6715
rs188983534	A	G	A	G	-0.155646	0.0177233	0.0642616	0.0549671	FALSE	FALSE	FALSE	9Ovcrq	6	103709194	0.270165	0.0160729	406781	cataract	TRUE	reported	6	103709194	0.0338062	4.14289e-06	7125	GCST90199692	TRUE	reported	cuDo5e	2	1	TRUE	0.00296625	21.1915
rs1889899	G	A	G	A	0.0900574	-0.00207885	0.381116	0.375558	FALSE	FALSE	FALSE	9Ovcrq	9	26789942	0.785308	0.00763136	406781	cataract	TRUE	reported	9	26789942	0.0170887	1.36415e-07	7125	GCST90199692	TRUE	reported	cuDo5e	2	1	TRUE	0.00388281	27.7651
rs221084	T	C	T	C	0.108157	0.0176827	0.143109	0.112741	FALSE	FALSE	FALSE	9Ovcrq	12	69484339	0.128204	0.011624	406781	cataract	TRUE	reported	12	69484339	0.0235317	4.30193e-06	7125	GCST90199692	TRUE	reported	cuDo5e	2	1	TRUE	0.00295619	21.1194
rs41281112	T	C	T	C	-0.266851	-0.0226519	0.0238865	0.0326482	FALSE	FALSE	FALSE	9Ovcrq	13	99866380	0.279086	0.0209279	406781	cataract	TRUE	reported	13	99866380	0.0539977	7.7369e-07	7125	GCST90199692	TRUE	reported	cuDo5e	2	1	TRUE	0.00341599	24.4155
rs62180249	T	C	T	C	0.0938403	-0.00271869	0.263858	0.229607	FALSE	FALSE	FALSE	9Ovcrq	2	211596857	0.758347	0.0088369	406781	cataract	TRUE	reported	2	211596857	0.0192855	1.13968e-06	7125	GCST90199692	TRUE	reported	cuDo5e	2	1	TRUE	0.00331201	23.6698
rs79981355	C	T	C	T	-0.12161	0.00247602	0.11165	0.0758765	FALSE	FALSE	FALSE	9Ovcrq	2	78319900	0.860373	0.0140763	406781	cataract	TRUE	reported	2	78319900	0.0260117	2.93676e-06	7125	GCST90199692	TRUE	reported	cuDo5e	2	1	TRUE	0.00305834	21.8514
rs10445235	T	C	T	C	0.0823205	0.0102518	0.761006	0.796673	FALSE	FALSE	FALSE	xHp182	17	74264155	0.263186	0.00916241	406781	cataract	TRUE	reported	17	74264155	0.017876	4.12281e-06	8239	GCST90199693	TRUE	reported	veOSIl	2	1	TRUE	0.00256735	21.2017
rs111528473	A	G	A	G	0.403688	-0.0286859	0.00730105	0.0223006	FALSE	FALSE	FALSE	xHp182	6	37702057	0.25501	0.0252014	406781	cataract	TRUE	reported	6	37702057	0.0884272	4.99021e-06	8239	GCST90199693	TRUE	reported	veOSIl	2	1	TRUE	0.00252318	20.836
rs114537113	T	C	T	C	-0.330467	0.00365022	0.0114546	0.0408621	FALSE	FALSE	FALSE	xHp182	5	9706991	0.848473	0.0191043	406781	cataract	TRUE	reported	5	9706991	0.071325	3.59954e-06	8239	GCST90199693	TRUE	reported	veOSIl	2	1	TRUE	0.00259877	21.4619
rs144727225	T	C	T	C	-0.225369	-0.0368672	0.0236938	0.0149303	FALSE	FALSE	FALSE	xHp182	8	82629961	0.225028	0.0303868	406781	cataract	TRUE	reported	8	82629961	0.0493589	4.97295e-06	8239	GCST90199693	TRUE	reported	veOSIl	2	1	TRUE	0.00252398	20.8426
rs148758368	T	A	T	A	0.370269	-0.041493	0.00863747	0.00128017	FALSE	TRUE	FALSE	xHp182	20	22738936	0.682923	0.10158	406781	cataract	TRUE	reported	20	22738936	0.0808217	4.62085e-06	8239	GCST90199693	TRUE	reported	veOSIl	2	1	TRUE	0.00254097	20.9833
rs28415528	A	G	A	G	-0.209871	-0.00178946	0.317899	0.26999	FALSE	FALSE	FALSE	xHp182	1	151907285	0.8288	0.00827533	406781	cataract	TRUE	reported	1	151907285	0.016024	3.41299e-39	8239	GCST90199693	TRUE	reported	veOSIl	2	1	TRUE	0.0203957	171.497
rs299647	C	T	C	T	-0.0858123	-0.0101023	0.20984	0.186092	FALSE	FALSE	FALSE	xHp182	3	12497739	0.286812	0.00948444	406781	cataract	TRUE	reported	3	12497739	0.0185046	3.52889e-06	8239	GCST90199693	TRUE	reported	veOSIl	2	1	TRUE	0.00260335	21.4998
rs59627096	G	A	G	A	-0.0943227	-0.00696285	0.161978	0.194429	FALSE	FALSE	FALSE	xHp182	13	109665263	0.453308	0.00928487	406781	cataract	TRUE	reported	13	109665263	0.0206078	4.71619e-06	8239	GCST90199693	TRUE	reported	veOSIl	2	1	TRUE	0.00253625	20.9442
rs6844622	G	C	G	C	-0.0711572	-0.00451623	0.580469	0.602614	FALSE	TRUE	FALSE	xHp182	4	56743629	0.548369	0.00752448	406781	cataract	TRUE	reported	4	56743629	0.0154677	4.21745e-06	8239	GCST90199693	TRUE	reported	veOSIl	2	1	TRUE	0.00256211	21.1583
rs80144245	C	T	C	T	-0.208918	0.0250197	0.032466	0.0422457	FALSE	FALSE	FALSE	xHp182	5	96792319	0.172966	0.0183599	406781	cataract	TRUE	reported	5	96792319	0.0425154	8.9268e-07	8239	GCST90199693	TRUE	reported	veOSIl	2	1	TRUE	0.00292223	24.1409
rs10194878	C	T	C	T	0.0873181	-0.0149951	0.283293	0.259304	FALSE	FALSE	FALSE	dTBjBP	2	138639888	0.0746775	0.00841264	406781	cataract	TRUE	reported	2	138639888	0.0182519	1.71797e-06	7444	GCST90199694	TRUE	reported	7URX7T	2	1	TRUE	0.00306516	22.881
rs1033930	T	G	T	G	0.0813366	-0.00989727	0.663938	0.557396	FALSE	FALSE	FALSE	dTBjBP	13	29875471	0.182464	0.00742366	406781	cataract	TRUE	reported	13	29875471	0.0174666	3.21324e-06	7444	GCST90199694	TRUE	reported	7URX7T	2	1	TRUE	0.0029046	21.679
rs11101870	T	C	T	C	-0.120114	-0.00149747	0.152488	0.169822	FALSE	FALSE	FALSE	dTBjBP	10	133589198	0.879029	0.00983884	406781	cataract	TRUE	reported	10	133589198	0.0228253	1.4226e-07	7444	GCST90199694	TRUE	reported	7URX7T	2	1	TRUE	0.00370626	27.6846
rs12855367	G	A	G	A	0.115901	0.00652982	0.12214	0.151877	FALSE	FALSE	FALSE	dTBjBP	13	20173700	0.525054	0.0102739	406781	cataract	TRUE	reported	13	20173700	0.02495	3.39529e-06	7444	GCST90199694	TRUE	reported	7URX7T	2	1	TRUE	0.00289048	21.5733
rs188985963	T	C	T	C	0.511207	0.0232068	0.00588633	0.0118329	FALSE	FALSE	FALSE	dTBjBP	15	56704677	0.50672	0.0349524	406781	cataract	TRUE	reported	15	56704677	0.107882	2.15233e-06	7444	GCST90199694	TRUE	reported	7URX7T	2	1	TRUE	0.00300733	22.4481
rs205788	T	C	T	C	-0.0972257	-0.00376923	0.792873	0.770362	FALSE	FALSE	FALSE	dTBjBP	20	57794868	0.668182	0.00879339	406781	cataract	TRUE	reported	20	57794868	0.0210377	3.8098e-06	7444	GCST90199694	TRUE	reported	7URX7T	2	1	TRUE	0.00286098	21.3525
rs226220	G	A	G	A	0.130753	0.0127013	0.889334	0.875675	FALSE	FALSE	FALSE	dTBjBP	17	38874390	0.256164	0.0111856	406781	cataract	TRUE	reported	17	38874390	0.0261663	5.82303e-07	7444	GCST90199694	TRUE	reported	7URX7T	2	1	TRUE	0.00334317	24.9633
rs6859899	G	A	G	A	-0.10352	0.00808284	0.157066	0.189187	FALSE	FALSE	FALSE	dTBjBP	5	58612645	0.391955	0.00944171	406781	cataract	TRUE	reported	5	58612645	0.0224663	4.0702e-06	7444	GCST90199694	TRUE	reported	7URX7T	2	1	TRUE	0.00284408	21.226
rs7038710	G	A	G	A	-0.282261	-0.0255328	0.0228741	0.0185661	FALSE	FALSE	FALSE	dTBjBP	9	107718105	0.348577	0.0272393	406781	cataract	TRUE	reported	9	107718105	0.0546831	2.44633e-07	7444	GCST90199694	TRUE	reported	7URX7T	2	1	TRUE	0.00356646	26.6366
rs72868316	A	G	A	G	0.342008	-0.00756615	0.0292732	0.0228784	FALSE	FALSE	FALSE	dTBjBP	10	133391165	0.765801	0.0254007	406781	cataract	TRUE	reported	10	133391165	0.0487503	2.29104e-12	7444	GCST90199694	TRUE	reported	7URX7T	2	1	TRUE	0.00656825	49.2041
rs7699259	A	G	A	G	0.0805936	0.00664918	0.472503	0.460337	FALSE	FALSE	FALSE	dTBjBP	4	32221352	0.36964	0.00741146	406781	cataract	TRUE	reported	4	32221352	0.0166295	1.2571e-06	7444	GCST90199694	TRUE	reported	7URX7T	2	1	TRUE	0.00314534	23.4815
rs78018441	A	G	A	G	-0.164796	-0.000448016	0.0605772	0.0467249	FALSE	FALSE	FALSE	dTBjBP	16	6461406	0.979525	0.0174563	406781	cataract	TRUE	reported	16	6461406	0.0345099	1.79403e-06	7444	GCST90199694	TRUE	reported	7URX7T	2	1	TRUE	0.00305402	22.7976
rs78121311	G	T	G	T	-0.203071	-0.00503045	0.039261	0.0392629	FALSE	FALSE	FALSE	dTBjBP	3	103812795	0.793054	0.0191749	406781	cataract	TRUE	reported	3	103812795	0.0427853	2.07207e-06	7444	GCST90199694	TRUE	reported	7URX7T	2	1	TRUE	0.00301709	22.5211
rs116116174	C	G	C	G	-0.155143	0.00832555	0.0589528	0.0582041	FALSE	TRUE	FALSE	0yFmae	1	99961844	0.595965	0.0157023	406781	cataract	TRUE	reported	1	99961844	0.0337346	4.24655e-06	7518	GCST90199695	TRUE	reported	UX55sk	2	1	TRUE	0.00280537	21.1445
rs11668541	A	G	A	G	0.25389	0.0353598	0.0217245	0.0241835	FALSE	FALSE	FALSE	0yFmae	19	20010644	0.143919	0.0241966	406781	cataract	TRUE	reported	19	20010644	0.0552438	4.3108e-06	7518	GCST90199695	TRUE	reported	UX55sk	2	1	TRUE	0.00280158	21.1158
rs116885105	A	T	A	T	-0.224184	-0.0234734	0.0301982	0.0566328	FALSE	TRUE	FALSE	0yFmae	19	4500213	0.144937	0.0161036	406781	cataract	TRUE	reported	19	4500213	0.0476035	2.48454e-06	7518	GCST90199695	TRUE	reported	UX55sk	2	1	TRUE	0.00294137	22.1726
rs118097128	T	A	T	A	-0.202653	-0.0187748	0.0369848	0.0240664	FALSE	TRUE	FALSE	0yFmae	18	71217969	0.43254	0.0239214	406781	cataract	TRUE	reported	18	71217969	0.0427349	2.11518e-06	7518	GCST90199695	TRUE	reported	UX55sk	2	1	TRUE	0.00298223	22.4815
rs151000519	T	C	T	C	-0.424108	-0.0398334	0.00891421	0.0238001	FALSE	FALSE	FALSE	0yFmae	8	82053791	0.101022	0.0242899	406781	cataract	TRUE	reported	8	82053791	0.085763	7.60954e-07	7518	GCST90199695	TRUE	reported	UX55sk	2	1	TRUE	0.0032422	24.4477
rs16956661	C	G	C	G	-0.16477	0.0233497	0.0713328	0.0884235	FALSE	TRUE	FALSE	0yFmae	15	72278241	0.0712246	0.012943	406781	cataract	TRUE	reported	15	72278241	0.0310171	1.08296e-07	7518	GCST90199695	TRUE	reported	UX55sk	2	1	TRUE	0.00373959	28.2123
rs73136572	C	T	C	T	0.177296	-0.00448266	0.0445703	0.0924186	FALSE	FALSE	FALSE	0yFmae	20	63923460	0.724943	0.0127399	406781	cataract	TRUE	reported	20	63923460	0.0385336	4.20303e-06	7518	GCST90199695	TRUE	reported	UX55sk	2	1	TRUE	0.00280799	21.1643
rs73739664	C	G	C	G	-0.532189	0.0805177	0.00533903	0.00276483	FALSE	TRUE	FALSE	0yFmae	7	156267495	0.249658	0.0699435	406781	cataract	TRUE	reported	7	156267495	0.110189	1.36676e-06	7518	GCST90199695	TRUE	reported	UX55sk	2	1	TRUE	0.0030932	23.3206
rs78414202	A	G	A	G	-0.38065	-0.157392	0.00961795	0.00149979	FALSE	FALSE	FALSE	0yFmae	4	96102778	0.100772	0.0959055	406781	cataract	TRUE	reported	4	96102778	0.0824987	3.94971e-06	7518	GCST90199695	TRUE	reported	UX55sk	2	1	TRUE	0.00282376	21.2834
rs114830966	A	G	A	G	-0.375581	0.0727291	0.0103465	0.00567474	FALSE	FALSE	FALSE	UVaDSX	1	74384420	0.146798	0.0501257	406781	cataract	TRUE	reported	1	74384420	0.0769197	1.04609e-06	8272	GCST90199696	TRUE	reported	HOwxKU	2	1	TRUE	0.0028739	23.8357
rs115151170	C	T	C	T	-0.338886	0.0104961	0.0115656	0.00554103	FALSE	FALSE	FALSE	UVaDSX	6	54906289	0.836144	0.0507482	406781	cataract	TRUE	reported	6	54906289	0.0722547	2.72995e-06	8272	GCST90199696	TRUE	reported	HOwxKU	2	1	TRUE	0.00265223	21.9923
rs115520044	A	G	A	G	0.296117	0.0420311	0.0166484	0.010068	FALSE	FALSE	FALSE	UVaDSX	14	49488289	0.262233	0.0374899	406781	cataract	TRUE	reported	14	49488289	0.0603473	9.2531e-07	8272	GCST90199696	TRUE	reported	HOwxKU	2	1	TRUE	0.00290227	24.0717
rs115558877	G	A	G	A	0.283083	-0.0381185	0.0162034	0.0266875	FALSE	FALSE	FALSE	UVaDSX	1	22251216	0.0971516	0.0229793	406781	cataract	TRUE	reported	1	22251216	0.0606415	3.03925e-06	8272	GCST90199696	TRUE	reported	HOwxKU	2	1	TRUE	0.00262745	21.7863
rs118074685	C	T	C	T	0.172201	-0.00174088	0.0510204	0.0172894	FALSE	FALSE	FALSE	UVaDSX	17	35080621	0.950948	0.0282991	406781	cataract	TRUE	reported	17	35080621	0.0346761	6.83523e-07	8272	GCST90199696	TRUE	reported	HOwxKU	2	1	TRUE	0.0029724	24.655
rs1594297	A	G	A	G	0.243317	0.00839256	0.974151	0.966375	FALSE	FALSE	FALSE	UVaDSX	2	16476976	0.679991	0.0203468	406781	cataract	TRUE	reported	2	16476976	0.0498295	1.04486e-06	8272	GCST90199696	TRUE	reported	HOwxKU	2	1	TRUE	0.00287416	23.8378
rs1601568	T	A	T	A	0.104566	-0.00199088	0.85011	0.88291	FALSE	TRUE	FALSE	UVaDSX	3	131433569	0.862353	0.0114828	406781	cataract	TRUE	reported	3	131433569	0.0213989	1.02644e-06	8272	GCST90199696	TRUE	reported	HOwxKU	2	1	TRUE	0.0028783	23.8722
rs45603636	A	G	A	G	-0.392277	-0.0189924	0.0102711	0.0374877	FALSE	FALSE	FALSE	UVaDSX	6	43623319	0.329077	0.01946	406781	cataract	TRUE	reported	6	43623319	0.0769037	3.38053e-07	8272	GCST90199696	TRUE	reported	HOwxKU	2	1	TRUE	0.00313557	26.0127
rs62246138	A	G	A	G	-0.208306	0.00987066	0.0322933	0.0318116	FALSE	FALSE	FALSE	UVaDSX	3	46412462	0.636326	0.0208752	406781	cataract	TRUE	reported	3	46412462	0.0441862	2.42575e-06	8272	GCST90199696	TRUE	reported	HOwxKU	2	1	TRUE	0.0026795	22.219
rs73328382	A	C	A	C	-0.470821	-0.0275638	0.00587879	0.0665997	FALSE	FALSE	FALSE	UVaDSX	10	99422751	0.0641786	0.0148917	406781	cataract	TRUE	reported	10	99422751	0.101083	3.19674e-06	8272	GCST90199696	TRUE	reported	HOwxKU	2	1	TRUE	0.00261582	21.6895
rs77535466	C	A	C	A	-0.285605	-0.0240777	0.0162774	0.03107	FALSE	FALSE	FALSE	UVaDSX	15	93079228	0.257924	0.021283	406781	cataract	TRUE	reported	15	93079228	0.060652	2.49049e-06	8272	GCST90199696	TRUE	reported	HOwxKU	2	1	TRUE	0.00267343	22.1685
rs11070743	T	C	T	C	0.0721838	-0.00729868	0.578776	0.634129	FALSE	FALSE	FALSE	mn0KMn	15	50058487	0.340387	0.00765542	406781	cataract	TRUE	reported	15	50058487	0.0153097	2.4181e-06	8240	GCST90199697	TRUE	reported	OmEsdg	2	1	TRUE	0.0026906	22.2249
rs1126743	A	G	A	G	0.136271	0.00793198	0.791893	0.771062	FALSE	FALSE	FALSE	mn0KMn	1	46930301	0.364894	0.00875419	406781	cataract	TRUE	reported	1	46930301	0.0185101	1.81245e-13	8240	GCST90199697	TRUE	reported	OmEsdg	2	1	TRUE	0.00653454	54.1856
rs114733295	T	G	T	G	0.278693	0.0158646	0.0156079	0.00199051	FALSE	FALSE	FALSE	mn0KMn	6	56324014	0.850376	0.0841008	406781	cataract	TRUE	reported	6	56324014	0.0604881	4.07714e-06	8240	GCST90199697	TRUE	reported	OmEsdg	2	1	TRUE	0.00256961	21.223
rs12662092	A	G	A	G	0.0970377	0.0153069	0.153963	0.172499	FALSE	FALSE	FALSE	mn0KMn	6	147991761	0.118304	0.00979996	406781	cataract	TRUE	reported	6	147991761	0.020626	2.54331e-06	8240	GCST90199697	TRUE	reported	OmEsdg	2	1	TRUE	0.00267891	22.1282
rs146947505	A	G	A	G	0.287105	0.0227427	0.0162592	0.0189031	FALSE	FALSE	FALSE	mn0KMn	12	117586522	0.416809	0.0280093	406781	cataract	TRUE	reported	12	117586522	0.0585823	9.5409e-07	8240	GCST90199697	TRUE	reported	OmEsdg	2	1	TRUE	0.00290641	24.0128
rs148536062	C	G	C	G	-0.291786	-0.0313752	0.0145678	0.0113116	FALSE	TRUE	FALSE	mn0KMn	4	56465194	0.369128	0.0349348	406781	cataract	TRUE	reported	4	56465194	0.0623865	2.91002e-06	8240	GCST90199697	TRUE	reported	OmEsdg	2	1	TRUE	0.0026477	21.8697
rs184688493	A	C	A	C	0.181186	-0.0151404	0.0451641	0.0335493	FALSE	FALSE	FALSE	mn0KMn	5	76715970	0.458555	0.020426	406781	cataract	TRUE	reported	5	76715970	0.0359985	4.82502e-07	8240	GCST90199697	TRUE	reported	OmEsdg	2	1	TRUE	0.00306493	25.3265
rs192475369	T	A	T	A	0.269888	-0.00735851	0.0167687	0.018356	FALSE	TRUE	FALSE	mn0KMn	9	33552509	0.790981	0.0277641	406781	cataract	TRUE	reported	9	33552509	0.0575722	2.76128e-06	8240	GCST90199697	TRUE	reported	OmEsdg	2	1	TRUE	0.00265985	21.9703
rs2351032	A	G	A	G	-0.0714967	0.00367071	0.478607	0.514555	FALSE	FALSE	FALSE	mn0KMn	1	77423138	0.618924	0.00738014	406781	cataract	TRUE	reported	1	77423138	0.0151331	2.3065e-06	8240	GCST90199697	TRUE	reported	OmEsdg	2	1	TRUE	0.00270156	22.3157
rs3123536	T	C	T	C	0.126379	-0.000626402	0.89625	0.909024	FALSE	FALSE	FALSE	mn0KMn	1	212636264	0.960869	0.0127673	406781	cataract	TRUE	reported	1	212636264	0.0245728	2.7033e-07	8240	GCST90199697	TRUE	reported	OmEsdg	2	1	TRUE	0.00319979	26.4445
rs34744504	G	T	G	T	-0.0814315	-0.00522705	0.505166	0.577973	FALSE	FALSE	FALSE	mn0KMn	18	40995214	0.485328	0.00749118	406781	cataract	TRUE	reported	18	40995214	0.0156028	1.79863e-07	8240	GCST90199697	TRUE	reported	OmEsdg	2	1	TRUE	0.00329473	27.2317
rs6024739	C	T	C	T	-0.082091	0.0109138	0.756911	0.769262	FALSE	FALSE	FALSE	mn0KMn	20	56264559	0.210708	0.00871976	406781	cataract	TRUE	reported	20	56264559	0.0179227	4.64338e-06	8240	GCST90199697	TRUE	reported	OmEsdg	2	1	TRUE	0.00253953	20.9739
rs73135319	T	C	T	C	0.0978948	0.00916485	0.145563	0.15655	FALSE	FALSE	FALSE	mn0KMn	4	46491749	0.364636	0.0101094	406781	cataract	TRUE	reported	4	46491749	0.0212543	4.10725e-06	8240	GCST90199697	TRUE	reported	OmEsdg	2	1	TRUE	0.00256792	21.209
rs75648263	A	T	A	T	-0.15344	0.0173286	0.0564846	0.11157	FALSE	TRUE	FALSE	mn0KMn	4	111550690	0.140695	0.0117625	406781	cataract	TRUE	reported	4	111550690	0.0325258	2.38773e-06	8240	GCST90199697	TRUE	reported	OmEsdg	2	1	TRUE	0.00269354	22.2493
rs79949294	T	G	T	G	-0.3048	-0.0269902	0.014638	0.0108852	FALSE	FALSE	FALSE	mn0KMn	14	54089161	0.448428	0.0356054	406781	cataract	TRUE	reported	14	54089161	0.0618631	8.34987e-07	8240	GCST90199697	TRUE	reported	OmEsdg	2	1	TRUE	0.00293739	24.2695
rs80102840	A	G	A	G	-0.270487	-0.0427072	0.0173319	0.00514578	FALSE	FALSE	FALSE	mn0KMn	3	30613380	0.407481	0.0515579	406781	cataract	TRUE	reported	3	30613380	0.0576409	2.69718e-06	8240	GCST90199697	TRUE	reported	OmEsdg	2	1	TRUE	0.00266529	22.0154
rs10500558	G	A	G	A	-0.079666	-0.00871555	0.282404	0.313144	FALSE	FALSE	FALSE	vsYaaj	16	71517618	0.273682	0.00796215	406781	cataract	TRUE	reported	16	71517618	0.0171225	3.27589e-06	8243	GCST90199698	TRUE	reported	upjlkp	2	1	TRUE	0.00261931	21.6424
rs10999904	A	G	A	G	-0.119035	0.00316223	0.0978539	0.106799	FALSE	FALSE	FALSE	vsYaaj	10	71591392	0.792288	0.0120081	406781	cataract	TRUE	reported	10	71591392	0.0260573	4.91885e-06	8243	GCST90199698	TRUE	reported	upjlkp	2	1	TRUE	0.00252527	20.8634
rs1171616	T	G	T	G	0.143846	0.00703188	0.769799	0.839658	FALSE	FALSE	FALSE	vsYaaj	10	59708831	0.482325	0.0100088	406781	cataract	TRUE	reported	10	59708831	0.0186464	1.21539e-14	8243	GCST90199698	TRUE	reported	upjlkp	2	1	TRUE	0.00716797	59.4977
rs118057342	A	G	A	G	-0.406794	-0.0535638	0.00889593	0.0119722	FALSE	FALSE	FALSE	vsYaaj	15	31405249	0.113721	0.033865	406781	cataract	TRUE	reported	15	31405249	0.0823501	7.81961e-07	8243	GCST90199698	TRUE	reported	upjlkp	2	1	TRUE	0.00295156	24.3958
rs137953078	C	T	C	T	0.356478	0.0599975	0.0103175	0.00198521	FALSE	FALSE	FALSE	vsYaaj	13	73706473	0.519478	0.0931422	406781	cataract	TRUE	reported	13	73706473	0.0762052	2.89864e-06	8243	GCST90199698	TRUE	reported	upjlkp	2	1	TRUE	0.00264764	21.8772
rs138449764	G	T	G	T	0.282029	-0.0457165	0.0162918	0.00798653	FALSE	FALSE	FALSE	vsYaaj	16	6491089	0.28173	0.0424701	406781	cataract	TRUE	reported	16	6491089	0.061021	3.80354e-06	8243	GCST90199698	TRUE	reported	upjlkp	2	1	TRUE	0.00258476	21.3562
rs17419942	T	C	T	C	-0.174599	-0.0300455	0.045358	0.0321507	FALSE	FALSE	FALSE	vsYaaj	12	27866608	0.153122	0.0210315	406781	cataract	TRUE	reported	12	27866608	0.0372747	2.81177e-06	8243	GCST90199698	TRUE	reported	upjlkp	2	1	TRUE	0.0026547	21.9356
rs17876025	G	A	G	A	0.462622	0.0258968	0.00642595	0.0205994	FALSE	FALSE	FALSE	vsYaaj	5	177406285	0.319061	0.0259907	406781	cataract	TRUE	reported	5	177406285	0.096872	1.79167e-06	8243	GCST90199698	TRUE	reported	upjlkp	2	1	TRUE	0.00275912	22.8008
rs191926926	T	C	T	C	-0.262519	0.0019472	0.0199167	0.02286	FALSE	FALSE	FALSE	vsYaaj	5	89986641	0.937861	0.0249773	406781	cataract	TRUE	reported	5	89986641	0.0554772	2.22293e-06	8243	GCST90199698	TRUE	reported	upjlkp	2	1	TRUE	0.00270912	22.3865
rs192049058	A	C	A	C	-0.0881467	0.00722199	0.223096	0.19711	FALSE	FALSE	FALSE	vsYaaj	3	136723542	0.436668	0.00928475	406781	cataract	TRUE	reported	3	136723542	0.0182397	1.34712e-06	8243	GCST90199698	TRUE	reported	upjlkp	2	1	TRUE	0.00282529	23.3492
rs28504259	G	C	G	C	0.106097	0.00838404	0.352048	0.319636	FALSE	TRUE	FALSE	vsYaaj	4	88314718	0.294195	0.00799269	406781	cataract	TRUE	reported	4	88314718	0.0163475	8.57719e-11	8243	GCST90199698	TRUE	reported	upjlkp	2	1	TRUE	0.00508399	42.1112
rs2938016	A	G	A	G	-0.100863	0.0132991	0.14177	0.169301	FALSE	FALSE	FALSE	vsYaaj	10	11315304	0.177562	0.00986361	406781	cataract	TRUE	reported	10	11315304	0.0220059	4.57318e-06	8243	GCST90199698	TRUE	reported	upjlkp	2	1	TRUE	0.00254211	21.0029
rs4076181	T	C	T	C	0.0865338	-0.0027992	0.249242	0.161364	FALSE	FALSE	FALSE	vsYaaj	11	11560975	0.780441	0.0100422	406781	cataract	TRUE	reported	11	11560975	0.0181584	1.88381e-06	8243	GCST90199698	TRUE	reported	upjlkp	2	1	TRUE	0.00274749	22.7045
rs662138	G	C	G	C	-0.426307	0.00636831	0.174911	0.147062	FALSE	TRUE	FALSE	vsYaaj	6	160143444	0.539475	0.0103785	406781	cataract	TRUE	reported	6	160143444	0.0197773	4.72082e-103	8243	GCST90199698	TRUE	reported	upjlkp	2	1	TRUE	0.0533594	464.521
rs7111570	T	C	T	C	0.775156	0.00479083	0.0276081	0.0193905	FALSE	FALSE	FALSE	vsYaaj	11	134271204	0.856394	0.0264735	406781	cataract	TRUE	reported	11	134271204	0.0463532	8.94066e-63	8243	GCST90199698	TRUE	reported	upjlkp	2	1	TRUE	0.0328129	279.585
rs72754719	T	C	T	C	0.380179	-0.0907476	0.00894487	0.00479167	FALSE	FALSE	FALSE	vsYaaj	1	202995831	0.0856367	0.0527947	406781	cataract	TRUE	reported	1	202995831	0.081524	3.11034e-06	8243	GCST90199698	TRUE	reported	upjlkp	2	1	TRUE	0.00263133	21.742
rs72758669	C	G	C	G	0.221719	0.0197597	0.0289582	0.0463983	FALSE	TRUE	FALSE	vsYaaj	5	43528755	0.262258	0.0176258	406781	cataract	TRUE	reported	5	43528755	0.0459139	1.37207e-06	8243	GCST90199698	TRUE	reported	upjlkp	2	1	TRUE	0.00282101	23.3137
rs73212370	T	G	T	G	-0.152833	-0.0265539	0.0582117	0.0428173	FALSE	FALSE	FALSE	vsYaaj	8	13974211	0.145987	0.0182645	406781	cataract	TRUE	reported	8	13974211	0.0330324	3.71425e-06	8243	GCST90199698	TRUE	reported	upjlkp	2	1	TRUE	0.00259025	21.4017
rs75005157	G	A	G	A	0.440409	0.057627	0.00686096	0.00351858	FALSE	FALSE	FALSE	vsYaaj	2	20268182	0.352649	0.0620003	406781	cataract	TRUE	reported	2	20268182	0.0934244	2.42821e-06	8243	GCST90199698	TRUE	reported	upjlkp	2	1	TRUE	0.00268867	22.217
rs76370801	T	A	T	A	0.137578	0.0151926	0.0750183	0.0958236	FALSE	TRUE	FALSE	vsYaaj	10	21531418	0.226062	0.01255	406781	cataract	TRUE	reported	10	21531418	0.0291995	2.45692e-06	8243	GCST90199698	TRUE	reported	upjlkp	2	1	TRUE	0.00268592	22.1943
rs7759074	C	A	C	A	-0.100958	0.00128997	0.829783	0.799096	FALSE	FALSE	FALSE	vsYaaj	6	159867833	0.88849	0.00919988	406781	cataract	TRUE	reported	6	159867833	0.0204135	7.58954e-07	8243	GCST90199698	TRUE	reported	upjlkp	2	1	TRUE	0.00295852	24.4535
rs79495512	C	T	C	T	0.139457	0.0166742	0.0877236	0.123512	FALSE	FALSE	FALSE	vsYaaj	15	76199996	0.136571	0.0112006	406781	cataract	TRUE	reported	15	76199996	0.0271292	2.74045e-07	8243	GCST90199698	TRUE	reported	upjlkp	2	1	TRUE	0.00319545	26.4181
rs80254170	G	A	G	A	-0.397805	-0.00837347	0.074915	0.0705328	FALSE	FALSE	FALSE	vsYaaj	6	160093251	0.558166	0.0142997	406781	cataract	TRUE	reported	6	160093251	0.0286752	9.26033e-44	8243	GCST90199698	TRUE	reported	upjlkp	2	1	TRUE	0.0228149	192.408
rs111796206	T	C	T	C	-0.115436	-0.00676543	0.123086	0.119137	FALSE	FALSE	FALSE	B4nZ6h	11	134147737	0.553898	0.0114295	406781	cataract	TRUE	reported	11	134147737	0.0238656	1.31866e-06	8085	GCST90199699	TRUE	reported	JrU7mi	2	1	TRUE	0.00288538	23.39
rs112705243	A	G	A	G	0.376056	0.0317707	0.00981976	0.00950385	FALSE	FALSE	FALSE	B4nZ6h	2	21483693	0.402424	0.0379442	406781	cataract	TRUE	reported	2	21483693	0.0783431	1.58577e-06	8085	GCST90199699	TRUE	reported	JrU7mi	2	1	TRUE	0.00284176	23.0354
rs116892987	A	G	A	G	-0.365035	0.00521465	0.0123327	0.00241778	FALSE	FALSE	FALSE	B4nZ6h	6	102527357	0.944348	0.0747016	406781	cataract	TRUE	reported	6	102527357	0.0708699	2.59412e-07	8085	GCST90199699	TRUE	reported	JrU7mi	2	1	TRUE	0.00327071	26.5239
rs12627283	A	G	A	G	0.079183	-0.00536067	0.336232	0.361375	FALSE	FALSE	FALSE	B4nZ6h	21	38830424	0.484007	0.0076595	406781	cataract	TRUE	reported	21	38830424	0.0166425	1.95645e-06	8085	GCST90199699	TRUE	reported	JrU7mi	2	1	TRUE	0.00279211	22.6318
rs139776	T	C	T	C	-0.0806676	-0.00465036	0.331781	0.312119	FALSE	FALSE	FALSE	B4nZ6h	22	24917479	0.560125	0.00798133	406781	cataract	TRUE	reported	22	24917479	0.0169773	2.01912e-06	8085	GCST90199699	TRUE	reported	JrU7mi	2	1	TRUE	0.00278465	22.5711
rs180747702	T	C	T	C	-0.349902	0.000980482	0.0109154	0.0181599	FALSE	FALSE	FALSE	B4nZ6h	6	144118592	0.971673	0.0276115	406781	cataract	TRUE	reported	6	144118592	0.0748375	2.93244e-06	8085	GCST90199699	TRUE	reported	JrU7mi	2	1	TRUE	0.00269651	21.8548
rs34180124	A	T	A	T	-0.182911	-0.0222662	0.0414807	0.0370672	FALSE	TRUE	FALSE	B4nZ6h	15	41908697	0.252131	0.0194433	406781	cataract	TRUE	reported	15	41908697	0.0386325	2.19435e-06	8085	GCST90199699	TRUE	reported	JrU7mi	2	1	TRUE	0.00276498	22.4113
rs4239694	G	T	G	T	-0.0781726	-0.00363688	0.311441	0.410898	FALSE	FALSE	FALSE	B4nZ6h	20	36939427	0.627761	0.00750057	406781	cataract	TRUE	reported	20	36939427	0.0169873	4.18834e-06	8085	GCST90199699	TRUE	reported	JrU7mi	2	1	TRUE	0.00261243	21.1716
rs4510117	G	A	G	A	-0.0996801	-0.00384057	0.810751	0.854895	FALSE	FALSE	FALSE	B4nZ6h	18	76705747	0.715316	0.01053	406781	cataract	TRUE	reported	18	76705747	0.0197508	4.49036e-07	8085	GCST90199699	TRUE	reported	JrU7mi	2	1	TRUE	0.00314052	25.4648
rs56113850	C	T	C	T	0.102938	0.000294938	0.577247	0.563474	FALSE	FALSE	FALSE	B4nZ6h	19	40847202	0.968899	0.0075647	406781	cataract	TRUE	reported	19	40847202	0.0155847	3.97426e-11	8085	GCST90199699	TRUE	reported	JrU7mi	2	1	TRUE	0.00536707	43.6161
rs7485338	A	G	A	G	-0.0807483	-0.00203691	0.685902	0.798115	FALSE	FALSE	FALSE	B4nZ6h	12	71346172	0.823897	0.00915315	406781	cataract	TRUE	reported	12	71346172	0.0175523	4.21604e-06	8085	GCST90199699	TRUE	reported	JrU7mi	2	1	TRUE	0.00261086	21.1588
rs78785915	G	A	G	A	-0.185265	-0.0182306	0.0564376	0.0299076	FALSE	FALSE	FALSE	B4nZ6h	16	78772122	0.396723	0.0215113	406781	cataract	TRUE	reported	16	78772122	0.0341153	5.61823e-08	8085	GCST90199699	TRUE	reported	JrU7mi	2	1	TRUE	0.00363435	29.4836
rs78937667	C	T	C	T	-0.191969	0.0385167	0.0456077	0.0130868	FALSE	FALSE	FALSE	B4nZ6h	11	7329252	0.234251	0.0323811	406781	cataract	TRUE	reported	11	7329252	0.0373094	2.67058e-07	8085	GCST90199699	TRUE	reported	JrU7mi	2	1	TRUE	0.00326382	26.4678
rs79149266	T	A	T	A	0.325032	0.0184139	0.0126441	0.0109058	FALSE	TRUE	FALSE	B4nZ6h	1	11429183	0.599839	0.0350987	406781	cataract	TRUE	reported	1	11429183	0.0696894	3.10111e-06	8085	GCST90199699	TRUE	reported	JrU7mi	2	1	TRUE	0.00268332	21.7476
rs79654336	A	G	A	G	-0.169477	0.0117454	0.047504	0.066501	FALSE	FALSE	FALSE	B4nZ6h	12	26170389	0.43018	0.0148886	406781	cataract	TRUE	reported	12	26170389	0.0363027	3.03503e-06	8085	GCST90199699	TRUE	reported	JrU7mi	2	1	TRUE	0.0026884	21.7889
rs10788817	G	C	G	C	0.107101	-0.00652073	0.601933	0.64374	FALSE	TRUE	FALSE	28pPpV	1	151910380	0.395375	0.00767226	406781	cataract	TRUE	reported	1	151910380	0.0152709	2.3263e-12	8206	GCST90199700	TRUE	reported	XlrU6e	2	1	TRUE	0.00595842	49.1759
rs117212316	C	T	C	T	-0.458639	0.00324338	0.00591824	0.00447876	FALSE	FALSE	FALSE	28pPpV	18	21565217	0.952391	0.0543241	406781	cataract	TRUE	reported	18	21565217	0.0981736	2.98702e-06	8206	GCST90199700	TRUE	reported	XlrU6e	2	1	TRUE	0.00265257	21.8196
rs117822743	T	C	T	C	0.265639	-0.00882761	0.0177088	0.0607368	FALSE	FALSE	FALSE	28pPpV	7	158119914	0.569403	0.0155161	406781	cataract	TRUE	reported	7	158119914	0.057062	3.23549e-06	8206	GCST90199700	TRUE	reported	XlrU6e	2	1	TRUE	0.00263398	21.6663
rs144872231	T	C	T	C	-0.340328	0.0970934	0.0131837	0.00524295	FALSE	FALSE	FALSE	28pPpV	15	86859213	0.0548454	0.0505668	406781	cataract	TRUE	reported	15	86859213	0.0660982	2.62127e-07	8206	GCST90199700	TRUE	reported	XlrU6e	2	1	TRUE	0.00322021	26.5039
rs1500511	T	C	T	C	-0.079424	0.011271	0.403034	0.430005	FALSE	FALSE	FALSE	28pPpV	5	17378659	0.129678	0.00743781	406781	cataract	TRUE	reported	5	17378659	0.0155803	3.43741e-07	8206	GCST90199700	TRUE	reported	XlrU6e	2	1	TRUE	0.0031568	25.9804
rs6795560	T	C	T	C	-0.201114	0.0232033	0.0316332	0.0366323	FALSE	FALSE	FALSE	28pPpV	3	14791567	0.237348	0.0196365	406781	cataract	TRUE	reported	3	14791567	0.0429259	2.79774e-06	8206	GCST90199700	TRUE	reported	XlrU6e	2	1	TRUE	0.00266781	21.9452
rs78085499	T	C	T	C	-0.214162	-0.00255851	0.0269545	0.0106404	FALSE	FALSE	FALSE	28pPpV	1	175877423	0.943805	0.0362973	406781	cataract	TRUE	reported	1	175877423	0.0459171	3.09984e-06	8206	GCST90199700	TRUE	reported	XlrU6e	2	1	TRUE	0.00264396	21.7485
rs78283788	C	A	C	A	0.300773	-0.083075	0.0142139	0.00428734	FALSE	FALSE	FALSE	28pPpV	7	146860036	0.139197	0.0561777	406781	cataract	TRUE	reported	7	146860036	0.0637358	2.36933e-06	8206	GCST90199700	TRUE	reported	XlrU6e	2	1	TRUE	0.00270646	22.2641
rs10769857	G	A	G	A	-0.0734024	-0.00843211	0.372713	0.326341	FALSE	FALSE	FALSE	9XtB9D	11	7959165	0.281798	0.00783443	406781	cataract	TRUE	reported	11	7959165	0.0158516	3.64607e-06	8089	GCST90199701	TRUE	reported	W9Qk2r	2	1	TRUE	0.00264381	21.4371
rs11668053	G	A	G	A	0.0809662	-0.0108488	0.367863	0.307508	FALSE	FALSE	FALSE	9XtB9D	19	19691756	0.178564	0.00806489	406781	cataract	TRUE	reported	19	19691756	0.0164631	8.74205e-07	8089	GCST90199701	TRUE	reported	W9Qk2r	2	1	TRUE	0.00298121	24.1811
rs117284243	T	A	T	A	0.466933	0.0232351	0.0063197	0.0233253	FALSE	TRUE	FALSE	9XtB9D	11	123048271	0.341483	0.0244261	406781	cataract	TRUE	reported	11	123048271	0.0967734	1.39992e-06	8089	GCST90199701	TRUE	reported	W9Qk2r	2	1	TRUE	0.00286982	23.275
rs12651574	T	A	T	A	0.0930846	-0.000364918	0.19316	0.207021	FALSE	TRUE	FALSE	9XtB9D	4	44264328	0.968161	0.00914243	406781	cataract	TRUE	reported	4	44264328	0.0196272	2.10945e-06	8089	GCST90199701	TRUE	reported	W9Qk2r	2	1	TRUE	0.00277293	22.487
rs139624237	A	G	A	G	-0.247876	-0.0163515	0.0210683	0.00386546	FALSE	FALSE	FALSE	9XtB9D	17	63202284	0.785145	0.059979	406781	cataract	TRUE	reported	17	63202284	0.0530119	2.92725e-06	8089	GCST90199701	TRUE	reported	W9Qk2r	2	1	TRUE	0.0026956	21.8582
rs140718044	C	T	C	T	0.570211	-0.127855	0.00396334	0.000486662	FALSE	FALSE	FALSE	9XtB9D	3	87530094	0.434895	0.163739	406781	cataract	TRUE	reported	3	87530094	0.118213	1.41004e-06	8089	GCST90199701	TRUE	reported	W9Qk2r	2	1	TRUE	0.00286813	23.2613
rs147773070	G	A	G	A	0.278218	-0.0203379	0.0174281	0.00342749	FALSE	FALSE	FALSE	9XtB9D	7	27411552	0.744077	0.0622986	406781	cataract	TRUE	reported	7	27411552	0.0582232	1.76622e-06	8089	GCST90199701	TRUE	reported	W9Qk2r	2	1	TRUE	0.00281488	22.8282
rs149053219	A	G	A	G	0.359193	-0.0227855	0.0109129	0.0155868	FALSE	FALSE	FALSE	9XtB9D	13	34656395	0.446826	0.0299526	406781	cataract	TRUE	reported	13	34656395	0.0742272	1.30424e-06	8089	GCST90199701	TRUE	reported	W9Qk2r	2	1	TRUE	0.00288655	23.4111
rs181087352	A	T	A	T	0.235882	-0.0077902	0.0230128	0.0433061	FALSE	TRUE	FALSE	9XtB9D	14	48584341	0.666423	0.0180721	406781	cataract	TRUE	reported	14	48584341	0.050981	3.71262e-06	8089	GCST90199701	TRUE	reported	W9Qk2r	2	1	TRUE	0.00263955	21.4025
rs186411642	A	C	A	C	0.573174	0.0415086	0.00408821	0.0201036	FALSE	FALSE	FALSE	9XtB9D	4	105740999	0.116759	0.0264634	406781	cataract	TRUE	reported	4	105740999	0.120038	1.79751e-06	8089	GCST90199701	TRUE	reported	W9Qk2r	2	1	TRUE	0.00281072	22.7944
rs522043	A	G	A	G	0.101122	-0.0126961	0.154834	0.218523	FALSE	FALSE	FALSE	9XtB9D	18	79720478	0.153672	0.00889906	406781	cataract	TRUE	reported	18	79720478	0.0212015	1.84611e-06	8089	GCST90199701	TRUE	reported	W9Qk2r	2	1	TRUE	0.00280442	22.7432
rs61577547	T	C	T	C	0.241647	0.0237974	0.025296	0.0160044	FALSE	FALSE	FALSE	9XtB9D	7	11785794	0.411554	0.0289802	406781	cataract	TRUE	reported	7	11785794	0.0488327	7.48013e-07	8089	GCST90199701	TRUE	reported	W9Qk2r	2	1	TRUE	0.0030181	24.4813
rs75590589	T	A	T	A	-0.116373	-0.00681488	0.102041	0.0737468	FALSE	TRUE	FALSE	9XtB9D	13	94159279	0.630368	0.014162	406781	cataract	TRUE	reported	13	94159279	0.0251176	3.60149e-06	8089	GCST90199701	TRUE	reported	W9Qk2r	2	1	TRUE	0.00264669	21.4605
rs780598	A	G	A	G	-0.112598	-0.00297279	0.120056	0.0722161	FALSE	FALSE	FALSE	9XtB9D	1	4452045	0.833942	0.0141799	406781	cataract	TRUE	reported	1	4452045	0.0237533	2.13418e-06	8089	GCST90199701	TRUE	reported	W9Qk2r	2	1	TRUE	0.00277022	22.465
rs7918084	T	C	T	C	0.0720526	-0.0134643	0.554942	0.549791	FALSE	FALSE	FALSE	9XtB9D	10	92669710	0.0689096	0.00740195	406781	cataract	TRUE	reported	10	92669710	0.0155056	3.37002e-06	8089	GCST90199701	TRUE	reported	W9Qk2r	2	1	TRUE	0.00266238	21.5881
rs79879497	C	T	C	T	0.343209	-0.00018101	0.0127475	0.00149128	FALSE	FALSE	FALSE	9XtB9D	11	95387605	0.998508	0.096804	406781	cataract	TRUE	reported	11	95387605	0.0685362	5.50831e-07	8089	GCST90199701	TRUE	reported	W9Qk2r	2	1	TRUE	0.00309057	25.0709
rs112156059	G	A	G	A	0.267691	0.0184024	0.0208245	0.022419	FALSE	FALSE	FALSE	STMyD2	14	97621652	0.461686	0.0250008	406781	cataract	TRUE	reported	14	97621652	0.0578881	3.75897e-06	7097	GCST90199702	TRUE	reported	sVqhVS	2	1	TRUE	0.00300405	21.378
rs117809167	A	G	A	G	0.216858	0.0262146	0.0315258	0.0406033	FALSE	FALSE	FALSE	STMyD2	11	33415895	0.161905	0.0187422	406781	cataract	TRUE	reported	11	33415895	0.0474871	4.9554e-06	7097	GCST90199702	TRUE	reported	sVqhVS	2	1	TRUE	0.00292988	20.8486
rs1323009	A	G	A	G	0.262208	0.0302018	0.0260931	0.0160954	FALSE	FALSE	FALSE	STMyD2	1	188035902	0.303473	0.0293502	406781	cataract	TRUE	reported	1	188035902	0.0512087	3.04937e-07	7097	GCST90199702	TRUE	reported	sVqhVS	2	1	TRUE	0.00368068	26.2109
rs148641172	A	G	A	G	0.256697	-0.0268584	0.0226241	0.0239153	FALSE	FALSE	FALSE	STMyD2	18	12835479	0.269822	0.0243399	406781	cataract	TRUE	reported	18	12835479	0.0561793	4.89502e-06	7097	GCST90199702	TRUE	reported	sVqhVS	2	1	TRUE	0.00293318	20.8721
rs289558	T	C	T	C	-0.155393	0.0143388	0.924616	0.938688	FALSE	FALSE	FALSE	STMyD2	8	13390923	0.354119	0.0154742	406781	cataract	TRUE	reported	8	13390923	0.0316191	8.90029e-07	7097	GCST90199702	TRUE	reported	sVqhVS	2	1	TRUE	0.00339167	24.1458
rs7136437	A	G	A	G	0.0830624	-0.000561678	0.674274	0.684083	FALSE	FALSE	FALSE	STMyD2	12	25943988	0.943605	0.00794004	406781	cataract	TRUE	reported	12	25943988	0.0181434	4.69215e-06	7097	GCST90199702	TRUE	reported	sVqhVS	2	1	TRUE	0.00294453	20.9531
rs73232175	G	A	G	A	0.243472	-0.0622517	0.024197	0.00509664	FALSE	FALSE	FALSE	STMyD2	4	41320349	0.223584	0.0511495	406781	cataract	TRUE	reported	4	41320349	0.0532321	4.78987e-06	7097	GCST90199702	TRUE	reported	sVqhVS	2	1	TRUE	0.00293899	20.9136
rs74891946	G	C	G	C	-0.12874	0.0162541	0.0993767	0.0631521	FALSE	TRUE	FALSE	STMyD2	16	71924122	0.282917	0.0151372	406781	cataract	TRUE	reported	16	71924122	0.0275549	2.98107e-06	7097	GCST90199702	TRUE	reported	sVqhVS	2	1	TRUE	0.00306634	21.8226
rs10982103	G	C	G	C	-0.252349	0.0246134	0.0212088	0.0071757	FALSE	TRUE	FALSE	D8t5H3	9	114209860	0.571829	0.0435358	406781	cataract	TRUE	reported	9	114209860	0.0524762	1.51813e-06	8179	GCST90199703	TRUE	reported	l8D4mM	2	1	TRUE	0.00281937	23.1192
rs139358701	T	C	T	C	-0.368954	-0.0101904	0.00882461	0.0661405	FALSE	FALSE	FALSE	D8t5H3	11	108850834	0.494427	0.0149138	406781	cataract	TRUE	reported	11	108850834	0.0805634	4.65691e-06	8179	GCST90199703	TRUE	reported	l8D4mM	2	1	TRUE	0.00255774	20.9683
rs190099951	G	T	G	T	0.257515	0.00289247	0.0186663	0.0108435	FALSE	FALSE	FALSE	D8t5H3	12	15809546	0.935973	0.0360065	406781	cataract	TRUE	reported	12	15809546	0.055444	3.40743e-06	8179	GCST90199703	TRUE	reported	l8D4mM	2	1	TRUE	0.00263058	21.567
rs200679552	A	T	A	T	-2.13686	-0.0501769	0.000367647	0.0134758	FALSE	TRUE	FALSE	D8t5H3	15	24800374	0.117685	0.0320709	406781	cataract	TRUE	reported	15	24800374	0.391112	4.66716e-08	8179	GCST90199703	TRUE	reported	l8D4mM	2	1	TRUE	0.00363637	29.8431
rs2169784	G	C	G	C	0.0801118	0.00882222	0.714498	0.800577	FALSE	TRUE	FALSE	D8t5H3	19	53386907	0.339131	0.00922938	406781	cataract	TRUE	reported	19	53386907	0.0166361	1.46805e-06	8179	GCST90199703	TRUE	reported	l8D4mM	2	1	TRUE	0.00282722	23.1838
rs3755840	C	T	C	T	-0.144666	0.00997664	0.0679522	0.0916014	FALSE	FALSE	FALSE	D8t5H3	4	5708742	0.437545	0.0128508	406781	cataract	TRUE	reported	4	5708742	0.0298356	1.24223e-06	8179	GCST90199703	TRUE	reported	l8D4mM	2	1	TRUE	0.00286627	23.5048
rs60482625	C	T	C	T	0.170607	0.00406413	0.0440024	0.0786586	FALSE	FALSE	FALSE	D8t5H3	19	1783028	0.765916	0.0136508	406781	cataract	TRUE	reported	19	1783028	0.0362727	2.55778e-06	8179	GCST90199703	TRUE	reported	l8D4mM	2	1	TRUE	0.00269749	22.1171
rs62497379	A	G	A	G	0.221299	0.0193051	0.0292734	0.016481	FALSE	FALSE	FALSE	D8t5H3	8	12638477	0.511914	0.0294347	406781	cataract	TRUE	reported	8	12638477	0.0462149	1.68042e-06	8179	GCST90199703	TRUE	reported	l8D4mM	2	1	TRUE	0.00279562	22.9239
rs6930584	A	G	A	G	0.0867954	0.00654435	0.201262	0.226557	FALSE	FALSE	FALSE	D8t5H3	6	89973842	0.463241	0.00892183	406781	cataract	TRUE	reported	6	89973842	0.0188615	4.1903e-06	8179	GCST90199703	TRUE	reported	l8D4mM	2	1	TRUE	0.00258237	21.1707
rs77864761	T	C	T	C	-0.226865	0.0233454	0.028512	0.0169475	FALSE	FALSE	FALSE	D8t5H3	9	36573937	0.411723	0.0284399	406781	cataract	TRUE	reported	9	36573937	0.0450862	4.85886e-07	8179	GCST90199703	TRUE	reported	l8D4mM	2	1	TRUE	0.00308607	25.3129
rs78873744	A	G	A	G	-0.233028	0.011059	0.0231946	0.0228237	FALSE	FALSE	FALSE	D8t5H3	1	183135970	0.655261	0.0247701	406781	cataract	TRUE	reported	1	183135970	0.0499864	3.13409e-06	8179	GCST90199703	TRUE	reported	l8D4mM	2	1	TRUE	0.00265009	21.7273
rs78981419	G	A	G	A	-0.269883	-0.0263781	0.0167156	0.00722841	FALSE	FALSE	FALSE	D8t5H3	12	72642415	0.544222	0.0434966	406781	cataract	TRUE	reported	12	72642415	0.0585437	4.02783e-06	8179	GCST90199703	TRUE	reported	l8D4mM	2	1	TRUE	0.00259157	21.2464
rs8051286	A	G	A	G	-0.103275	-0.0107845	0.153783	0.146977	FALSE	FALSE	FALSE	D8t5H3	16	52515759	0.300555	0.0104173	406781	cataract	TRUE	reported	16	52515759	0.0210545	9.337e-07	8179	GCST90199703	TRUE	reported	l8D4mM	2	1	TRUE	0.00293308	24.0544
rs10028378	G	T	G	T	0.0996459	-0.00675067	0.825977	0.838063	FALSE	FALSE	FALSE	LVWUnm	4	163861080	0.50265	0.0100707	406781	cataract	TRUE	reported	4	163861080	0.0214694	3.46238e-06	7325	GCST90199704	TRUE	reported	2MnOSY	2	1	TRUE	0.00293222	21.5358
rs1126742	G	A	G	A	-0.251503	-0.0110715	0.125154	0.128317	FALSE	FALSE	FALSE	LVWUnm	1	46932824	0.316308	0.0110486	406781	cataract	TRUE	reported	1	46932824	0.023906	6.95003e-26	7325	GCST90199704	TRUE	reported	2MnOSY	2	1	TRUE	0.0148851	110.651
rs1153602	A	T	A	T	-0.0812575	-0.00787124	0.336326	0.321329	FALSE	TRUE	FALSE	LVWUnm	3	25529661	0.31665	0.00786051	406781	cataract	TRUE	reported	3	25529661	0.0167246	1.18251e-06	7325	GCST90199704	TRUE	reported	2MnOSY	2	1	TRUE	0.00321226	23.5992
rs150942244	T	C	T	C	0.265696	0.0268781	0.02	0.0513506	FALSE	FALSE	FALSE	LVWUnm	12	128293491	0.113175	0.0169676	406781	cataract	TRUE	reported	12	128293491	0.0565046	2.57372e-06	7325	GCST90199704	TRUE	reported	2MnOSY	2	1	TRUE	0.00300944	22.1047
rs185853925	T	C	T	C	0.324786	-0.046679	0.0134541	0.00661424	FALSE	FALSE	FALSE	LVWUnm	4	156651330	0.307391	0.0457319	406781	cataract	TRUE	reported	4	156651330	0.0690059	2.51838e-06	7325	GCST90199704	TRUE	reported	2MnOSY	2	1	TRUE	0.00301511	22.1464
rs2837077	T	C	T	C	0.0782247	0.000123322	0.450339	0.639848	FALSE	FALSE	FALSE	LVWUnm	21	39564222	0.987183	0.00767671	406781	cataract	TRUE	reported	21	39564222	0.0160525	1.09884e-06	7325	GCST90199704	TRUE	reported	2MnOSY	2	1	TRUE	0.00323139	23.7402
rs72817577	T	C	T	C	-0.235596	0.00414008	0.0282864	0.00626533	FALSE	FALSE	FALSE	LVWUnm	5	165160204	0.92842	0.0460868	406781	cataract	TRUE	reported	5	165160204	0.047502	7.0599e-07	7325	GCST90199704	TRUE	reported	2MnOSY	2	1	TRUE	0.00334694	24.592
rs7542137	T	C	T	C	0.103358	-0.00653142	0.603252	0.643741	FALSE	FALSE	FALSE	LVWUnm	1	151896416	0.3946	0.00767225	406781	cataract	TRUE	reported	1	151896416	0.0161578	1.58688e-10	7325	GCST90199704	TRUE	reported	2MnOSY	2	1	TRUE	0.00555516	40.9077
rs75995468	T	C	T	C	0.11364	-0.00471386	0.138317	0.18446	FALSE	FALSE	FALSE	LVWUnm	3	13281529	0.61875	0.00947274	406781	cataract	TRUE	reported	3	13281529	0.0232304	9.98859e-07	7325	GCST90199704	TRUE	reported	2MnOSY	2	1	TRUE	0.0032563	23.9238
rs79795772	A	G	A	G	-0.189938	0.0199596	0.0396291	0.0452856	FALSE	FALSE	FALSE	LVWUnm	5	96753823	0.262201	0.0178019	406781	cataract	TRUE	reported	5	96753823	0.0407287	3.109e-06	7325	GCST90199704	TRUE	reported	2MnOSY	2	1	TRUE	0.00296024	21.7422
rs1047891	A	C	A	C	0.358921	0.00146879	0.320777	0.321771	FALSE	FALSE	FALSE	cm6OHF	2	210675783	0.852949	0.0079241	406781	cataract	TRUE	reported	2	210675783	0.0172869	9.42979e-96	7311	GCST90199705	TRUE	reported	lPoHua	2	1	TRUE	0.0556808	430.968
rs10502723	C	A	C	A	-0.107673	-0.0148481	0.171601	0.154806	FALSE	FALSE	FALSE	cm6OHF	18	39318408	0.147481	0.0102508	406781	cataract	TRUE	reported	18	39318408	0.0216146	6.30866e-07	7311	GCST90199705	TRUE	reported	lPoHua	2	1	TRUE	0.00338276	24.8085
rs113113237	A	G	A	G	0.155816	0.00567295	0.0741099	0.0711807	FALSE	FALSE	FALSE	cm6OHF	1	169228505	0.693071	0.0143732	406781	cataract	TRUE	reported	1	169228505	0.0312246	6.03244e-07	7311	GCST90199705	TRUE	reported	lPoHua	2	1	TRUE	0.00339451	24.895
rs117262899	C	T	C	T	-0.349129	0.0346983	0.0120258	0.00188999	FALSE	FALSE	FALSE	cm6OHF	7	1791994	0.670916	0.0816639	406781	cataract	TRUE	reported	7	1791994	0.0751643	3.40279e-06	7311	GCST90199705	TRUE	reported	lPoHua	2	1	TRUE	0.00294233	21.569
rs139058708	A	G	A	G	0.336758	-0.01319	0.0129933	0.0496988	FALSE	FALSE	FALSE	cm6OHF	12	4181643	0.44294	0.0171915	406781	cataract	TRUE	reported	12	4181643	0.0732119	4.22937e-06	7311	GCST90199705	TRUE	reported	lPoHua	2	1	TRUE	0.00288563	21.1521
rs144151801	C	T	C	T	-0.399674	-0.00230489	0.00998073	0.0450447	FALSE	FALSE	FALSE	cm6OHF	10	119380638	0.898586	0.018085	406781	cataract	TRUE	reported	10	119380638	0.0828737	1.41634e-06	7311	GCST90199705	TRUE	reported	lPoHua	2	1	TRUE	0.00317119	23.252
rs149451223	A	G	A	G	-0.138044	-0.0111121	0.0821394	0.0680775	FALSE	FALSE	FALSE	cm6OHF	16	8785345	0.450156	0.014715	406781	cataract	TRUE	reported	16	8785345	0.0299966	4.18492e-06	7311	GCST90199705	TRUE	reported	lPoHua	2	1	TRUE	0.0028884	21.1725
rs183900347	G	A	G	A	0.408657	-0.00529994	0.00996153	0.0141445	FALSE	FALSE	FALSE	cm6OHF	13	100223843	0.866123	0.0314378	406781	cataract	TRUE	reported	13	100223843	0.0828661	8.15844e-07	7311	GCST90199705	TRUE	reported	lPoHua	2	1	TRUE	0.00331547	24.3134
rs2297442	C	T	C	T	-0.098395	-0.0120682	0.288836	0.28263	FALSE	FALSE	FALSE	cm6OHF	9	6540540	0.140321	0.00818409	406781	cataract	TRUE	reported	9	6540540	0.0178947	3.82931e-08	7311	GCST90199705	TRUE	reported	lPoHua	2	1	TRUE	0.0041184	30.2258
rs34312136	C	T	C	T	-0.0785527	0.00137534	0.387268	0.388386	FALSE	FALSE	FALSE	cm6OHF	9	134377610	0.856107	0.00758465	406781	cataract	TRUE	reported	9	134377610	0.0168524	3.14332e-06	7311	GCST90199705	TRUE	reported	lPoHua	2	1	TRUE	0.00296301	21.721
rs568861	C	T	C	T	0.3317	-0.041688	0.986788	0.986303	FALSE	FALSE	FALSE	cm6OHF	11	58704390	0.198637	0.0324308	406781	cataract	TRUE	reported	11	58704390	0.072081	4.18904e-06	7311	GCST90199705	TRUE	reported	lPoHua	2	1	TRUE	0.00288813	21.1705
rs60774377	C	T	C	T	0.116302	-0.0036404	0.422212	0.422594	FALSE	FALSE	FALSE	cm6OHF	11	67614755	0.625035	0.00744874	406781	cataract	TRUE	reported	11	67614755	0.0163996	1.32409e-12	7311	GCST90199705	TRUE	reported	lPoHua	2	1	TRUE	0.00683209	50.2793
rs62395189	C	T	C	T	-0.0969247	-0.00456854	0.210787	0.303532	FALSE	FALSE	FALSE	cm6OHF	5	179511106	0.573164	0.00810891	406781	cataract	TRUE	reported	5	179511106	0.0208577	3.3688e-06	7311	GCST90199705	TRUE	reported	lPoHua	2	1	TRUE	0.00294495	21.5882
rs72850271	T	C	T	C	0.218893	-0.0116641	0.0316222	0.0296552	FALSE	FALSE	FALSE	cm6OHF	2	129135119	0.590563	0.0216796	406781	cataract	TRUE	reported	2	129135119	0.0469541	3.13375e-06	7311	GCST90199705	TRUE	reported	lPoHua	2	1	TRUE	0.00296381	21.7269
rs1047891	A	C	A	C	0.297264	0.00146879	0.32329	0.321771	FALSE	FALSE	FALSE	XjXHcZ	2	210675783	0.852949	0.0079241	406781	cataract	TRUE	reported	2	210675783	0.0190512	6.89919e-55	6044	GCST90199706	TRUE	reported	iooBxA	2	1	TRUE	0.0387226	243.386
rs10774580	G	A	G	A	-0.10246	-0.00326566	0.605206	0.545304	FALSE	FALSE	FALSE	XjXHcZ	12	121038620	0.660078	0.00742522	406781	cataract	TRUE	reported	12	121038620	0.0182646	2.02565e-08	6044	GCST90199706	TRUE	reported	iooBxA	2	1	TRUE	0.00517975	31.459
rs10791908	C	T	C	T	-0.0938986	0.000603399	0.56725	0.576072	FALSE	FALSE	FALSE	XjXHcZ	11	67625342	0.935363	0.00744031	406781	cataract	TRUE	reported	11	67625342	0.0180659	2.01938e-07	6044	GCST90199706	TRUE	reported	iooBxA	2	1	TRUE	0.00444977	27.0057
rs117413590	A	G	A	G	-0.5088	0.0186127	0.00808738	0.0305059	FALSE	FALSE	FALSE	XjXHcZ	9	22148568	0.394818	0.0218739	406781	cataract	TRUE	reported	9	22148568	0.100873	4.56015e-07	6044	GCST90199706	TRUE	reported	iooBxA	2	1	TRUE	0.00419175	25.4332
rs12929740	T	C	T	C	0.214946	0.0101062	0.0433584	0.0450615	FALSE	FALSE	FALSE	XjXHcZ	16	8490729	0.568226	0.0177095	406781	cataract	TRUE	reported	16	8490729	0.0443435	1.2515e-06	6044	GCST90199706	TRUE	reported	iooBxA	2	1	TRUE	0.00387248	23.4885
rs147915227	A	G	A	G	-0.391634	-0.0738252	0.0119405	0.00443367	FALSE	FALSE	FALSE	XjXHcZ	7	44545029	0.194098	0.0568521	406781	cataract	TRUE	reported	7	44545029	0.0822557	1.92469e-06	6044	GCST90199706	TRUE	reported	iooBxA	2	1	TRUE	0.00373662	22.6613
rs189290350	T	C	T	C	0.311355	-0.001813	0.0222776	0.0318399	FALSE	FALSE	FALSE	XjXHcZ	5	76580207	0.931363	0.0210497	406781	cataract	TRUE	reported	5	76580207	0.0608689	3.13447e-07	6044	GCST90199706	TRUE	reported	iooBxA	2	1	TRUE	0.00431043	26.1563
rs2297442	C	T	C	T	-0.0892615	-0.0120682	0.292626	0.28263	FALSE	FALSE	FALSE	XjXHcZ	9	6540540	0.140321	0.00818409	406781	cataract	TRUE	reported	9	6540540	0.0195489	4.96969e-06	6044	GCST90199706	TRUE	reported	iooBxA	2	1	TRUE	0.00343767	20.842
rs35220549	G	A	G	A	0.149373	0.0292017	0.0869925	0.0622865	FALSE	FALSE	FALSE	XjXHcZ	22	49666168	0.0547974	0.0152054	406781	cataract	TRUE	reported	22	49666168	0.0319249	2.8845e-06	6044	GCST90199706	TRUE	reported	iooBxA	2	1	TRUE	0.00360903	21.8847
rs6752046	G	A	G	A	-0.087578	-0.00289785	0.615683	0.598172	FALSE	FALSE	FALSE	XjXHcZ	2	150538326	0.700263	0.00752756	406781	cataract	TRUE	reported	2	150538326	0.0188357	3.32635e-06	6044	GCST90199706	TRUE	reported	iooBxA	2	1	TRUE	0.00356411	21.6114
rs7589705	G	T	G	T	-0.210638	-0.0265025	0.956957	0.95979	FALSE	FALSE	FALSE	XjXHcZ	2	50868364	0.158195	0.0187805	406781	cataract	TRUE	reported	2	50868364	0.0441862	1.86945e-06	6044	GCST90199706	TRUE	reported	iooBxA	2	1	TRUE	0.00374581	22.7173
rs973080	T	A	T	A	-0.099258	-0.00420974	0.280402	0.25823	FALSE	TRUE	FALSE	XjXHcZ	5	32749318	0.618411	0.00845153	406781	cataract	TRUE	reported	5	32749318	0.0203566	1.08273e-06	6044	GCST90199706	TRUE	reported	iooBxA	2	1	TRUE	0.00391824	23.7671
rs10096113	C	T	C	T	0.0885937	0.00476551	0.250652	0.177018	FALSE	FALSE	FALSE	m1qCeq	8	14954793	0.622839	0.00968936	406781	cataract	TRUE	reported	8	14954793	0.0178977	7.42106e-07	8208	GCST90199707	TRUE	reported	H7uKts	2	1	TRUE	0.00297632	24.4966
rs10852553	A	G	A	G	-0.0971861	0.00488753	0.163893	0.134534	FALSE	FALSE	FALSE	m1qCeq	16	56791754	0.650805	0.0107977	406781	cataract	TRUE	reported	16	56791754	0.0207004	2.66754e-06	8208	GCST90199707	TRUE	reported	H7uKts	2	1	TRUE	0.00267824	22.0366
rs111891663	A	G	A	G	-0.139178	-0.0105583	0.0681316	0.0376283	FALSE	FALSE	FALSE	m1qCeq	8	69629234	0.586588	0.0194161	406781	cataract	TRUE	reported	8	69629234	0.030406	4.71015e-06	8208	GCST90199707	TRUE	reported	H7uKts	2	1	TRUE	0.00254612	20.9468
rs116851649	C	T	C	T	0.130262	-0.00303935	0.112702	0.113829	FALSE	FALSE	FALSE	m1qCeq	19	42942702	0.802726	0.0121661	406781	cataract	TRUE	reported	19	42942702	0.0252503	2.48503e-07	8208	GCST90199707	TRUE	reported	H7uKts	2	1	TRUE	0.00323191	26.607
rs12093576	T	C	T	C	0.0734065	-0.00265901	0.56731	0.601784	FALSE	FALSE	FALSE	m1qCeq	1	243492595	0.724403	0.00754158	406781	cataract	TRUE	reported	1	243492595	0.0156805	2.84928e-06	8208	GCST90199707	TRUE	reported	H7uKts	2	1	TRUE	0.00266289	21.9101
rs141240026	A	C	A	C	0.34605	-0.0405795	0.0116891	0.00867869	FALSE	FALSE	FALSE	m1qCeq	10	103843950	0.309331	0.0399158	406781	cataract	TRUE	reported	10	103843950	0.0713594	1.23844e-06	8208	GCST90199707	TRUE	reported	H7uKts	2	1	TRUE	0.0028569	23.5109
rs143638473	G	A	G	A	-0.357752	0.00665937	0.0104485	0.0390511	FALSE	FALSE	FALSE	m1qCeq	8	38696417	0.727518	0.0191126	406781	cataract	TRUE	reported	8	38696417	0.0752802	2.01145e-06	8208	GCST90199707	TRUE	reported	H7uKts	2	1	TRUE	0.00274392	22.5786
rs16851395	C	T	C	T	0.326104	0.00130931	0.0122636	0.0499037	FALSE	FALSE	FALSE	m1qCeq	3	105654364	0.938573	0.01699	406781	cataract	TRUE	reported	3	105654364	0.0692775	2.51129e-06	8208	GCST90199707	TRUE	reported	H7uKts	2	1	TRUE	0.00269228	22.1525
rs1868000	G	A	G	A	0.101119	-0.00785773	0.848772	0.81884	FALSE	FALSE	FALSE	m1qCeq	10	71587355	0.414549	0.00963058	406781	cataract	TRUE	reported	10	71587355	0.0217317	3.2705e-06	8208	GCST90199707	TRUE	reported	H7uKts	2	1	TRUE	0.00263085	21.6457
rs6085145	A	G	A	G	0.0820237	-0.00733293	0.715377	0.81033	FALSE	FALSE	FALSE	m1qCeq	20	5399345	0.437798	0.00945067	406781	cataract	TRUE	reported	20	5399345	0.0179126	4.6695e-06	8208	GCST90199707	TRUE	reported	H7uKts	2	1	TRUE	0.0025481	20.9631
rs62316592	C	A	C	A	0.24215	-0.00090303	0.0310025	0.0507727	FALSE	FALSE	FALSE	m1qCeq	4	137090518	0.957461	0.0169297	406781	cataract	TRUE	reported	4	137090518	0.0441591	4.16783e-08	8208	GCST90199707	TRUE	reported	H7uKts	2	1	TRUE	0.00365009	30.0623
rs9480064	T	G	T	G	0.0726245	0.00141076	0.483257	0.485894	FALSE	FALSE	FALSE	m1qCeq	6	155131254	0.848766	0.00739802	406781	cataract	TRUE	reported	6	155131254	0.015738	3.93857e-06	8208	GCST90199707	TRUE	reported	H7uKts	2	1	TRUE	0.00258764	21.2893
rs9531672	T	C	T	C	0.0955339	-0.00409934	0.827297	0.826559	FALSE	FALSE	FALSE	m1qCeq	13	84917329	0.674301	0.0097545	406781	cataract	TRUE	reported	13	84917329	0.0204058	2.84511e-06	8208	GCST90199707	TRUE	reported	H7uKts	2	1	TRUE	0.00266325	21.913
rs11067600	C	T	C	T	-0.258604	0.0154736	0.0181576	0.0224825	FALSE	FALSE	FALSE	ul5j7i	12	115439972	0.532992	0.0248196	406781	cataract	TRUE	reported	12	115439972	0.0558458	3.64464e-06	8273	GCST90199708	TRUE	reported	yUGDhW	2	1	TRUE	0.00258525	21.438
rs113625841	A	G	A	G	0.0781236	-0.00932159	0.257438	0.226005	FALSE	FALSE	FALSE	ul5j7i	6	112070019	0.288969	0.00879075	406781	cataract	TRUE	reported	6	112070019	0.0169236	3.90754e-06	8273	GCST90199708	TRUE	reported	yUGDhW	2	1	TRUE	0.0025692	21.3046
rs1171617	T	G	T	G	0.247778	0.00762607	0.769099	0.839532	FALSE	FALSE	FALSE	ul5j7i	10	59707424	0.445981	0.0100062	406781	cataract	TRUE	reported	10	59707424	0.0178083	5.23857e-44	8273	GCST90199708	TRUE	reported	yUGDhW	2	1	TRUE	0.022865	193.542
rs139859957	G	A	G	A	0.369427	-0.0346927	0.00871987	0.0184377	FALSE	FALSE	FALSE	ul5j7i	8	47154486	0.200501	0.027101	406781	cataract	TRUE	reported	8	47154486	0.0789933	2.91539e-06	8273	GCST90199708	TRUE	reported	yUGDhW	2	1	TRUE	0.00263674	21.8661
rs149413352	A	C	A	C	0.690166	-0.0185094	0.0106305	0.0217473	FALSE	FALSE	FALSE	ul5j7i	13	100478057	0.471559	0.0257095	406781	cataract	TRUE	reported	13	100478057	0.0725034	1.74723e-21	8273	GCST90199708	TRUE	reported	yUGDhW	2	1	TRUE	0.0108342	90.5911
rs4363195	C	T	C	T	0.0718604	0.00478108	0.550206	0.461647	FALSE	FALSE	FALSE	ul5j7i	8	13298748	0.517477	0.00738689	406781	cataract	TRUE	reported	8	13298748	0.0150507	1.80104e-06	8273	GCST90199708	TRUE	reported	yUGDhW	2	1	TRUE	0.00274794	22.7909
rs59871056	T	G	T	G	0.259816	0.0611625	0.0175545	0.00798996	FALSE	FALSE	FALSE	ul5j7i	17	46761320	0.133874	0.0408022	406781	cataract	TRUE	reported	17	46761320	0.0563606	4.02879e-06	8273	GCST90199708	TRUE	reported	yUGDhW	2	1	TRUE	0.00256214	21.2459
rs662138	G	C	G	C	-0.164279	0.00636831	0.175208	0.147062	FALSE	TRUE	FALSE	ul5j7i	6	160143444	0.539475	0.0103785	406781	cataract	TRUE	reported	6	160143444	0.0194955	3.56065e-17	8273	GCST90199708	TRUE	reported	yUGDhW	2	1	TRUE	0.00850983	70.9889
rs77010315	A	C	A	C	-0.319746	0.0370104	0.0121582	0.0043739	FALSE	FALSE	FALSE	ul5j7i	5	151343594	0.51214	0.0564606	406781	cataract	TRUE	reported	5	151343594	0.067692	2.31771e-06	8273	GCST90199708	TRUE	reported	yUGDhW	2	1	TRUE	0.00268969	22.3065
rs78802404	A	T	A	T	0.327065	-0.0935434	0.0130719	0.000996673	FALSE	TRUE	FALSE	ul5j7i	21	41817942	0.41681	0.115206	406781	cataract	TRUE	reported	21	41817942	0.0650655	4.98984e-07	8273	GCST90199708	TRUE	reported	yUGDhW	2	1	TRUE	0.00304494	25.2616
rs79476198	T	G	T	G	0.225696	0.00181616	0.0234753	0.0479328	FALSE	FALSE	FALSE	ul5j7i	2	215359319	0.916096	0.0172389	406781	cataract	TRUE	reported	2	215359319	0.048765	3.68788e-06	8273	GCST90199708	TRUE	reported	yUGDhW	2	1	TRUE	0.00258253	21.4154
rs80254170	G	A	G	A	-0.151829	-0.00837347	0.0753085	0.0705328	FALSE	FALSE	FALSE	ul5j7i	6	160093251	0.558166	0.0142997	406781	cataract	TRUE	reported	6	160093251	0.0278247	4.85248e-08	8273	GCST90199708	TRUE	reported	yUGDhW	2	1	TRUE	0.00358612	29.7676
rs117756469	T	C	T	C	0.226212	-0.00852138	0.0249637	0.0270945	FALSE	FALSE	FALSE	fhYQTX	8	38084362	0.715186	0.0233526	406781	cataract	TRUE	reported	8	38084362	0.0479432	2.37798e-06	8279	GCST90199709	TRUE	reported	r654t0	2	1	TRUE	0.00268184	22.2573
rs118125312	A	G	A	G	0.346889	0.0446374	0.0112659	0.0224121	FALSE	FALSE	FALSE	fhYQTX	18	67385308	0.0742386	0.0250049	406781	cataract	TRUE	reported	18	67385308	0.0713803	1.17548e-06	8279	GCST90199709	TRUE	reported	r654t0	2	1	TRUE	0.00284452	23.6113
rs1418573	G	A	G	A	0.0818852	0.00637976	0.73084	0.740196	FALSE	FALSE	FALSE	fhYQTX	6	51486330	0.446857	0.00838709	406781	cataract	TRUE	reported	6	51486330	0.0174648	2.75094e-06	8279	GCST90199709	TRUE	reported	r654t0	2	1	TRUE	0.00264822	21.9775
rs147004933	T	G	T	G	0.348982	-0.013113	0.0100998	0.0604442	FALSE	FALSE	FALSE	fhYQTX	20	18018930	0.402832	0.0156746	406781	cataract	TRUE	reported	20	18018930	0.0757881	4.13061e-06	8279	GCST90199709	TRUE	reported	r654t0	2	1	TRUE	0.00255456	21.1982
rs174546	T	C	T	C	-0.182852	-0.00609879	0.339156	0.413424	FALSE	FALSE	FALSE	fhYQTX	11	61802358	0.414051	0.00746681	406781	cataract	TRUE	reported	11	61802358	0.0159898	2.77835e-30	8279	GCST90199709	TRUE	reported	r654t0	2	1	TRUE	0.01555	130.74
rs4657374	T	A	T	A	0.0788287	-0.0137111	0.30401	0.273544	FALSE	TRUE	FALSE	fhYQTX	1	164791381	0.0985553	0.00830022	406781	cataract	TRUE	reported	1	164791381	0.0167245	2.43668e-06	8279	GCST90199709	TRUE	reported	r654t0	2	1	TRUE	0.00267621	22.2105
rs55875221	G	A	G	A	0.0752803	0.000769269	0.38747	0.376108	FALSE	FALSE	FALSE	fhYQTX	11	97649939	0.919674	0.00762831	406781	cataract	TRUE	reported	11	97649939	0.0159619	2.40244e-06	8279	GCST90199709	TRUE	reported	r654t0	2	1	TRUE	0.00267948	22.2376
rs75198642	T	G	T	G	-0.144996	0.00413621	0.0752072	0.023558	FALSE	FALSE	FALSE	fhYQTX	7	89354866	0.864613	0.0242585	406781	cataract	TRUE	reported	7	89354866	0.0287632	4.63043e-07	8279	GCST90199709	TRUE	reported	r654t0	2	1	TRUE	0.00306005	25.4058
rs9807638	G	A	G	A	0.0804403	-0.00389795	0.30377	0.297874	FALSE	FALSE	FALSE	fhYQTX	18	59939466	0.628092	0.00804671	406781	cataract	TRUE	reported	18	59939466	0.0170804	2.48318e-06	8279	GCST90199709	TRUE	reported	r654t0	2	1	TRUE	0.00267185	22.1741
rs12191730	A	G	A	G	-0.390641	0.00739056	0.010694	0.00615822	FALSE	FALSE	FALSE	G1sVsB	6	42712474	0.874254	0.0466995	406781	cataract	TRUE	reported	6	42712474	0.0839385	3.25726e-06	6511	GCST90199710	TRUE	reported	7QJ2Ac	2	1	TRUE	0.00331546	21.6521
rs1331432	T	C	T	C	-0.0945744	-0.000727163	0.749256	0.800524	FALSE	FALSE	FALSE	G1sVsB	9	86545717	0.937115	0.00921668	406781	cataract	TRUE	reported	9	86545717	0.0201894	2.8083e-06	6511	GCST90199710	TRUE	reported	7QJ2Ac	2	1	TRUE	0.00335886	21.9365
rs149314501	C	T	C	T	-0.407226	0.0549388	0.0106795	0.00760431	FALSE	FALSE	FALSE	G1sVsB	2	28957762	0.204472	0.043296	406781	cataract	TRUE	reported	2	28957762	0.084849	1.59123e-06	6511	GCST90199710	TRUE	reported	7QJ2Ac	2	1	TRUE	0.0035253	23.0274
rs17821152	G	A	G	A	-0.082568	-0.00842617	0.502	0.507794	FALSE	FALSE	FALSE	G1sVsB	2	108290039	0.2524	0.00736206	406781	cataract	TRUE	reported	2	108290039	0.0176805	3.01211e-06	6511	GCST90199710	TRUE	reported	7QJ2Ac	2	1	TRUE	0.00333837	21.8022
rs188133144	A	G	A	G	-0.326281	0.0765508	0.0180751	0.00876398	FALSE	FALSE	FALSE	G1sVsB	11	125536520	0.0573126	0.0402704	406781	cataract	TRUE	reported	11	125536520	0.065359	5.9714e-07	6511	GCST90199710	TRUE	reported	7QJ2Ac	2	1	TRUE	0.00381299	24.9138
rs2912547	T	G	T	G	0.102133	0.000700684	0.812865	0.81481	FALSE	FALSE	FALSE	G1sVsB	17	55753349	0.941233	0.00950463	406781	cataract	TRUE	reported	17	55753349	0.0223693	4.97632e-06	6511	GCST90199710	TRUE	reported	7QJ2Ac	2	1	TRUE	0.00319147	20.8398
rs4790506	G	A	G	A	-0.103272	-9.37308e-05	0.817557	0.774857	FALSE	FALSE	FALSE	G1sVsB	17	3515164	0.99156	0.00886063	406781	cataract	TRUE	reported	17	3515164	0.0226087	4.92851e-06	6511	GCST90199710	TRUE	reported	7QJ2Ac	2	1	TRUE	0.00319431	20.8584
rs56281468	C	G	C	G	0.122099	-0.00864621	0.138067	0.169351	FALSE	TRUE	FALSE	G1sVsB	3	13262919	0.377612	0.00979958	406781	cataract	TRUE	reported	3	13262919	0.0252374	1.31154e-06	6511	GCST90199710	TRUE	reported	7QJ2Ac	2	1	TRUE	0.00358203	23.3992
rs61897793	A	G	A	G	0.279215	0.000685553	0.202784	0.108093	FALSE	FALSE	FALSE	G1sVsB	11	61831875	0.95379	0.0118304	406781	cataract	TRUE	reported	11	61831875	0.0213512	4.44097e-39	6511	GCST90199710	TRUE	reported	7QJ2Ac	2	1	TRUE	0.0255933	170.962
rs73179662	A	G	A	G	-0.178487	-0.0150571	0.0503077	0.0684014	FALSE	FALSE	FALSE	G1sVsB	8	4794776	0.308156	0.0147749	406781	cataract	TRUE	reported	8	4794776	0.0389162	4.50841e-06	6511	GCST90199710	TRUE	reported	7QJ2Ac	2	1	TRUE	0.00322036	21.029
rs78525462	C	T	C	T	-0.16651	-0.00903377	0.0826376	0.0486232	FALSE	FALSE	FALSE	G1sVsB	4	156767118	0.596798	0.0170767	406781	cataract	TRUE	reported	4	156767118	0.0318086	1.65196e-07	6511	GCST90199710	TRUE	reported	7QJ2Ac	2	1	TRUE	0.00419102	27.3942
rs7874009	T	C	T	C	-0.169232	-0.0125414	0.0589819	0.0708985	FALSE	FALSE	FALSE	G1sVsB	9	123487532	0.382694	0.0143668	406781	cataract	TRUE	reported	9	123487532	0.0369981	4.78344e-06	6511	GCST90199710	TRUE	reported	7QJ2Ac	2	1	TRUE	0.00320306	20.9157
rs11051139	A	G	A	G	0.180811	0.00520191	0.0419542	0.0275109	FALSE	FALSE	FALSE	puJpNX	12	30885715	0.82038	0.0229103	406781	cataract	TRUE	reported	12	30885715	0.0385142	2.67064e-06	8264	GCST90199711	TRUE	reported	QMUhLG	2	1	TRUE	0.00265987	22.0345
rs116530753	A	G	A	G	-0.169616	-0.0164864	0.0502242	0.0327859	FALSE	FALSE	FALSE	puJpNX	4	156785921	0.4247	0.020652	406781	cataract	TRUE	reported	4	156785921	0.0352489	1.49457e-06	8264	GCST90199711	TRUE	reported	QMUhLG	2	1	TRUE	0.00279407	23.1493
rs117324423	C	G	C	G	-0.138964	-0.0113206	0.0854899	0.0580188	FALSE	TRUE	FALSE	puJpNX	7	150410020	0.473606	0.0157971	406781	cataract	TRUE	reported	7	150410020	0.0281639	8.05107e-07	8264	GCST90199711	TRUE	reported	QMUhLG	2	1	TRUE	0.00293732	24.3396
rs118125312	A	G	A	G	0.331737	0.0446374	0.0113471	0.0224121	FALSE	FALSE	FALSE	puJpNX	18	67385308	0.0742386	0.0250049	406781	cataract	TRUE	reported	18	67385308	0.0714648	3.45112e-06	8264	GCST90199711	TRUE	reported	QMUhLG	2	1	TRUE	0.00260065	21.5426
rs56040563	T	C	T	C	0.116878	0.000319214	0.107732	0.0798506	FALSE	FALSE	FALSE	puJpNX	3	132984079	0.981393	0.0136868	406781	cataract	TRUE	reported	3	132984079	0.0250738	3.14147e-06	8264	GCST90199711	TRUE	reported	QMUhLG	2	1	TRUE	0.00262237	21.723
rs79373650	G	A	G	A	-0.226753	-0.0340884	0.0273807	0.0190155	FALSE	FALSE	FALSE	puJpNX	19	14266923	0.21152	0.0272839	406781	cataract	TRUE	reported	19	14266923	0.0465248	1.09469e-06	8264	GCST90199711	TRUE	reported	QMUhLG	2	1	TRUE	0.00286616	23.7483
rs9853845	G	A	G	A	0.161317	0.00733655	0.0509605	0.0663072	FALSE	FALSE	FALSE	puJpNX	3	183360291	0.621876	0.0148756	406781	cataract	TRUE	reported	3	183360291	0.0348424	3.65862e-06	8264	GCST90199711	TRUE	reported	QMUhLG	2	1	TRUE	0.00258719	21.4308
rs113019952	C	G	C	G	0.293771	0.00048248	0.0144866	0.0102737	FALSE	TRUE	FALSE	5PHAJ5	7	97393411	0.9894	0.0363146	406781	cataract	TRUE	reported	7	97393411	0.0626707	2.7651e-06	8270	GCST90199712	TRUE	reported	vAq70M	2	1	TRUE	0.00264991	21.9677
rs1165199	T	C	T	C	-0.101977	0.0023827	0.555367	0.627288	FALSE	FALSE	FALSE	5PHAJ5	6	25808859	0.75448	0.00761888	406781	cataract	TRUE	reported	6	25808859	0.0150763	1.34154e-11	8270	GCST90199712	TRUE	reported	vAq70M	2	1	TRUE	0.00550191	45.7414
rs117706414	A	G	A	G	0.301408	0.0531048	0.0150818	0.00659484	FALSE	FALSE	FALSE	5PHAJ5	16	77904506	0.250009	0.0461649	406781	cataract	TRUE	reported	16	77904506	0.0614496	9.34417e-07	8270	GCST90199712	TRUE	reported	vAq70M	2	1	TRUE	0.00290071	24.0528
rs12616476	G	A	G	A	0.0788537	-0.00706313	0.293141	0.242085	FALSE	FALSE	FALSE	5PHAJ5	2	76490429	0.411271	0.00859618	406781	cataract	TRUE	reported	2	76490429	0.0165413	1.86901e-06	8270	GCST90199712	TRUE	reported	vAq70M	2	1	TRUE	0.00274036	22.7196
rs13168118	C	A	C	A	-0.0963663	-0.0183625	0.156261	0.100702	FALSE	FALSE	FALSE	5PHAJ5	5	122322020	0.135336	0.0122959	406781	cataract	TRUE	reported	5	122322020	0.0204906	2.56434e-06	8270	GCST90199712	TRUE	reported	vAq70M	2	1	TRUE	0.00266732	22.1124
rs140080167	T	G	T	G	-0.220911	0.0101683	0.0271191	0.012741	FALSE	FALSE	FALSE	5PHAJ5	8	65246758	0.755544	0.0326602	406781	cataract	TRUE	reported	8	65246758	0.0464445	1.97026e-06	8270	GCST90199712	TRUE	reported	vAq70M	2	1	TRUE	0.00272819	22.6184
rs1599951	A	G	A	G	0.079337	0.00561627	0.747192	0.730962	FALSE	FALSE	FALSE	5PHAJ5	3	28318297	0.498226	0.00829233	406781	cataract	TRUE	reported	3	28318297	0.0172475	4.2266e-06	8270	GCST90199712	TRUE	reported	vAq70M	2	1	TRUE	0.00255202	21.1541
rs17427882	T	G	T	G	0.291915	0.0118439	0.0142978	0.0360387	FALSE	FALSE	FALSE	5PHAJ5	7	27186810	0.552419	0.0199347	406781	cataract	TRUE	reported	7	27186810	0.0633237	4.02886e-06	8270	GCST90199712	TRUE	reported	vAq70M	2	1	TRUE	0.00256307	21.2459
rs7039675	T	C	T	C	0.105252	0.00656477	0.862262	0.87573	FALSE	FALSE	FALSE	5PHAJ5	9	2278436	0.555946	0.011148	406781	cataract	TRUE	reported	9	2278436	0.0223436	2.4696e-06	8270	GCST90199712	TRUE	reported	vAq70M	2	1	TRUE	0.00267599	22.1845
rs80195214	C	T	C	T	-0.208962	0.044099	0.0280266	0.0129062	FALSE	FALSE	FALSE	5PHAJ5	10	121787629	0.179113	0.0328242	406781	cataract	TRUE	reported	10	121787629	0.0457503	4.93679e-06	8270	GCST90199712	TRUE	reported	vAq70M	2	1	TRUE	0.00251621	20.8565
rs112061817	T	C	T	C	-0.332497	-0.0301025	0.0104772	0.00285999	FALSE	FALSE	FALSE	g7Wtyy	4	4829724	0.661912	0.0688411	406781	cataract	TRUE	reported	4	4829724	0.0724645	4.46642e-06	8284	GCST90199713	TRUE	reported	kz2vUD	2	1	TRUE	0.00253503	21.0484
rs116530753	A	G	A	G	-0.162688	-0.0164864	0.0502236	0.0327859	FALSE	FALSE	FALSE	g7Wtyy	4	156785921	0.4247	0.020652	406781	cataract	TRUE	reported	4	156785921	0.0340168	1.73049e-06	8284	GCST90199713	TRUE	reported	kz2vUD	2	1	TRUE	0.00275351	22.8675
rs150012979	T	C	T	C	0.28069	0.000761816	0.0156951	0.00422535	FALSE	FALSE	FALSE	g7Wtyy	18	3881693	0.989644	0.0586956	406781	cataract	TRUE	reported	18	3881693	0.0596515	2.53259e-06	8284	GCST90199713	TRUE	reported	kz2vUD	2	1	TRUE	0.0026657	22.1364
rs150941261	C	T	C	T	-0.30444	0.0288164	0.0123977	0.00948352	FALSE	FALSE	FALSE	g7Wtyy	10	129642407	0.452758	0.0383796	406781	cataract	TRUE	reported	10	129642407	0.0654649	3.31257e-06	8284	GCST90199713	TRUE	reported	kz2vUD	2	1	TRUE	0.00260384	21.6213
rs150969060	G	C	G	C	-0.204332	0.00164937	0.0287665	0.0184718	FALSE	TRUE	FALSE	g7Wtyy	11	130173894	0.952496	0.0276868	406781	cataract	TRUE	reported	11	130173894	0.0443824	4.14668e-06	8284	GCST90199713	TRUE	reported	kz2vUD	2	1	TRUE	0.00255212	21.1908
rs2635038	C	T	C	T	-0.0696827	0.00771605	0.514184	0.513907	FALSE	FALSE	FALSE	g7Wtyy	1	164760197	0.295189	0.00737105	406781	cataract	TRUE	reported	1	164760197	0.0151911	4.49515e-06	8284	GCST90199713	TRUE	reported	kz2vUD	2	1	TRUE	0.00253355	21.0362
rs4246215	T	G	T	G	-0.142925	-0.00576608	0.352689	0.443157	FALSE	FALSE	FALSE	g7Wtyy	11	61796827	0.43594	0.00740126	406781	cataract	TRUE	reported	11	61796827	0.0154109	1.78812e-20	8284	GCST90199713	TRUE	reported	kz2vUD	2	1	TRUE	0.0102762	85.9915
rs55823596	G	A	G	A	0.0752674	0.00754949	0.316322	0.221699	FALSE	FALSE	FALSE	g7Wtyy	3	47758541	0.399255	0.008956	406781	cataract	TRUE	reported	3	47758541	0.0160031	2.55997e-06	8284	GCST90199713	TRUE	reported	kz2vUD	2	1	TRUE	0.00266322	22.1157
rs61959375	G	A	G	A	0.171162	0.00386757	0.0502003	0.0651069	FALSE	FALSE	FALSE	g7Wtyy	13	88151149	0.797185	0.0150494	406781	cataract	TRUE	reported	13	88151149	0.0336993	3.79224e-07	8284	GCST90199713	TRUE	reported	kz2vUD	2	1	TRUE	0.00310443	25.791
rs73045049	A	G	A	G	-0.195027	0.0149408	0.0351789	0.0361189	FALSE	FALSE	FALSE	g7Wtyy	7	2658714	0.453857	0.0199476	406781	cataract	TRUE	reported	7	2658714	0.0402596	1.27104e-06	8284	GCST90199713	TRUE	reported	kz2vUD	2	1	TRUE	0.00282476	23.461
rs77207094	C	T	C	T	-0.257172	0.0101181	0.0186103	0.0313918	FALSE	FALSE	FALSE	g7Wtyy	5	11520799	0.636927	0.0214367	406781	cataract	TRUE	reported	5	11520799	0.0549006	2.80888e-06	8284	GCST90199713	TRUE	reported	kz2vUD	2	1	TRUE	0.00264183	21.9376
rs79715983	C	T	C	T	0.106721	0.0200945	0.11764	0.120592	FALSE	FALSE	FALSE	g7Wtyy	9	14170637	0.0751606	0.0112923	406781	cataract	TRUE	reported	9	14170637	0.0228193	2.91426e-06	8284	GCST90199713	TRUE	reported	kz2vUD	2	1	TRUE	0.00263336	21.8671
rs10136501	C	A	C	A	0.128358	0.000198591	0.0866886	0.0909393	FALSE	FALSE	FALSE	9BoZNG	14	102131653	0.987612	0.0127908	406781	cataract	TRUE	reported	14	102131653	0.0271247	2.22153e-06	8238	GCST90199714	TRUE	reported	mAJEfI	2	1	TRUE	0.00271091	22.3878
rs10786187	G	A	G	A	0.129488	0.00938886	0.558642	0.53959	FALSE	FALSE	FALSE	9BoZNG	10	95096253	0.203983	0.00739115	406781	cataract	TRUE	reported	10	95096253	0.0154587	5.45942e-17	8238	GCST90199714	TRUE	reported	mAJEfI	2	1	TRUE	0.00844516	70.1468
rs10877079	G	A	G	A	0.0716767	0.00221372	0.55432	0.565398	FALSE	FALSE	FALSE	9BoZNG	12	58168969	0.765963	0.00743708	406781	cataract	TRUE	reported	12	58168969	0.0153618	3.07245e-06	8238	GCST90199714	TRUE	reported	mAJEfI	2	1	TRUE	0.00263575	21.7654
rs113119256	C	T	C	T	0.145624	0.0113464	0.0649795	0.0526026	FALSE	FALSE	FALSE	9BoZNG	2	14200625	0.498246	0.0167536	406781	cataract	TRUE	reported	2	14200625	0.0310058	2.64433e-06	8238	GCST90199714	TRUE	reported	mAJEfI	2	1	TRUE	0.00267053	22.0534
rs116213334	T	C	T	C	0.225706	0.0312686	0.0243651	0.0142374	FALSE	FALSE	FALSE	9BoZNG	1	209206845	0.310956	0.0308607	406781	cataract	TRUE	reported	1	209206845	0.0486452	3.48669e-06	8238	GCST90199714	TRUE	reported	mAJEfI	2	1	TRUE	0.00260646	21.5229
rs12442883	G	C	G	C	-0.248507	0.00893109	0.0218298	0.0751507	FALSE	TRUE	FALSE	9BoZNG	15	89525156	0.527068	0.0141206	406781	cataract	TRUE	reported	15	89525156	0.0517826	1.59419e-06	8238	GCST90199714	TRUE	reported	mAJEfI	2	1	TRUE	0.00278789	23.0252
rs12911273	T	C	T	C	-0.077145	0.00673333	0.632688	0.647547	FALSE	FALSE	FALSE	9BoZNG	15	98752421	0.382555	0.00771111	406781	cataract	TRUE	reported	15	98752421	0.0160613	1.56183e-06	8238	GCST90199714	TRUE	reported	mAJEfI	2	1	TRUE	0.00279266	23.0647
rs13003648	A	G	A	G	0.0837114	-0.00111022	0.621183	0.628683	FALSE	FALSE	FALSE	9BoZNG	2	29660853	0.88417	0.00762066	406781	cataract	TRUE	reported	2	29660853	0.0159233	1.46283e-07	8238	GCST90199714	TRUE	reported	mAJEfI	2	1	TRUE	0.0033437	27.6311
rs140665602	A	G	A	G	0.251618	-0.0343548	0.0199731	0.0310032	FALSE	FALSE	FALSE	9BoZNG	1	15404646	0.108927	0.0214311	406781	cataract	TRUE	reported	1	15404646	0.0546998	4.22527e-06	8238	GCST90199714	TRUE	reported	mAJEfI	2	1	TRUE	0.00256198	21.1547
rs1414990	T	C	T	C	-0.0805112	0.0100995	0.668221	0.602052	FALSE	FALSE	FALSE	9BoZNG	10	33497360	0.178391	0.00750488	406781	cataract	TRUE	reported	10	33497360	0.0162976	7.8093e-07	8238	GCST90199714	TRUE	reported	mAJEfI	2	1	TRUE	0.00295365	24.3983
rs186590722	A	G	A	G	0.276273	0.0183571	0.0159154	0.0185792	FALSE	FALSE	FALSE	9BoZNG	1	77295201	0.49749	0.0270577	406781	cataract	TRUE	reported	1	77295201	0.060106	4.29797e-06	8238	GCST90199714	TRUE	reported	mAJEfI	2	1	TRUE	0.00255804	21.122
rs2620340	A	G	A	G	0.109402	0.00168337	0.874679	0.779703	FALSE	FALSE	FALSE	9BoZNG	12	121853355	0.85	0.00890112	406781	cataract	TRUE	reported	12	121853355	0.0227771	1.56199e-06	8238	GCST90199714	TRUE	reported	mAJEfI	2	1	TRUE	0.00279266	23.0647
rs565571337	A	C	A	C	0.242586	-0.0208857	0.0252002	0.0116851	FALSE	FALSE	FALSE	9BoZNG	2	38750916	0.546939	0.0346735	406781	cataract	TRUE	reported	2	38750916	0.0485788	5.9247e-07	8238	GCST90199714	TRUE	reported	mAJEfI	2	1	TRUE	0.00301789	24.9306
rs60168285	T	C	T	C	0.186517	0.00435132	0.0359703	0.0353824	FALSE	FALSE	FALSE	9BoZNG	11	26797543	0.826304	0.0198288	406781	cataract	TRUE	reported	11	26797543	0.0407454	4.70275e-06	8238	GCST90199714	TRUE	reported	mAJEfI	2	1	TRUE	0.0025372	20.9495
rs62488736	T	C	T	C	-0.519927	0.10411	0.00506098	0.000961528	FALSE	FALSE	FALSE	9BoZNG	8	10148478	0.435036	0.133372	406781	cataract	TRUE	reported	8	10148478	0.107249	1.24814e-06	8238	GCST90199714	TRUE	reported	mAJEfI	2	1	TRUE	0.00284472	23.4959
rs67188235	C	T	C	T	0.14029	-0.00200952	0.0688459	0.0435247	FALSE	FALSE	FALSE	9BoZNG	13	62137078	0.910643	0.0179058	406781	cataract	TRUE	reported	13	62137078	0.030305	3.66965e-06	8238	GCST90199714	TRUE	reported	mAJEfI	2	1	TRUE	0.00259463	21.4249
rs6869328	C	A	C	A	0.135886	0.00255519	0.0751654	0.0923318	FALSE	FALSE	FALSE	9BoZNG	5	81085345	0.841209	0.0127538	406781	cataract	TRUE	reported	5	81085345	0.0288126	2.40285e-06	8238	GCST90199714	TRUE	reported	mAJEfI	2	1	TRUE	0.00269272	22.2371
rs8106803	G	A	G	A	0.0818708	0.00533659	0.682238	0.723946	FALSE	FALSE	FALSE	9BoZNG	19	12538550	0.519144	0.00827809	406781	cataract	TRUE	reported	19	12538550	0.0174073	2.56049e-06	8238	GCST90199714	TRUE	reported	mAJEfI	2	1	TRUE	0.00267799	22.1151
rs9928003	C	A	C	A	-0.0912844	-0.00953772	0.179173	0.226407	FALSE	FALSE	FALSE	9BoZNG	16	20346926	0.278428	0.00879979	406781	cataract	TRUE	reported	16	20346926	0.0198857	4.42275e-06	8238	GCST90199714	TRUE	reported	mAJEfI	2	1	TRUE	0.00255141	21.0672
rs10164764	A	G	A	G	-0.173882	0.0181056	0.0418385	0.0254536	FALSE	FALSE	FALSE	sp56wR	2	164605721	0.440168	0.0234555	406781	cataract	TRUE	reported	2	164605721	0.035576	1.02069e-06	8255	GCST90199715	TRUE	reported	TQmNi3	2	1	TRUE	0.00288551	23.8831
rs113020642	C	T	C	T	-0.210761	-0.00330358	0.0271161	0.0240313	FALSE	FALSE	FALSE	sp56wR	4	152333620	0.892504	0.0244463	406781	cataract	TRUE	reported	4	152333620	0.044548	2.23312e-06	8255	GCST90199715	TRUE	reported	TQmNi3	2	1	TRUE	0.00270415	22.3779
rs12497825	T	A	T	A	-0.0737116	-0.00812767	0.644488	0.703185	FALSE	TRUE	FALSE	sp56wR	3	47628057	0.320785	0.00818623	406781	cataract	TRUE	reported	3	47628057	0.0150861	1.02868e-06	8255	GCST90199715	TRUE	reported	TQmNi3	2	1	TRUE	0.00288368	23.8678
rs1422881	T	C	T	C	-0.0701876	-0.00141042	0.453304	0.434858	FALSE	FALSE	FALSE	sp56wR	5	159438793	0.849931	0.0074544	406781	cataract	TRUE	reported	5	159438793	0.0144292	1.14877e-06	8255	GCST90199715	TRUE	reported	TQmNi3	2	1	TRUE	0.00285809	23.6554
rs143706129	A	G	A	G	-0.131294	0.00085723	0.0690223	0.0556339	FALSE	FALSE	FALSE	sp56wR	2	230022412	0.957475	0.0160764	406781	cataract	TRUE	reported	2	230022412	0.0278821	2.49039e-06	8255	GCST90199715	TRUE	reported	TQmNi3	2	1	TRUE	0.0026789	22.1684
rs180670669	A	G	A	G	0.150671	0.0107558	0.0648114	0.0585916	FALSE	FALSE	FALSE	sp56wR	12	70769855	0.493474	0.0157066	406781	cataract	TRUE	reported	12	70769855	0.0289097	1.87049e-07	8255	GCST90199715	TRUE	reported	TQmNi3	2	1	TRUE	0.00327966	27.1561
rs2371397	A	G	A	G	-0.0705478	0.00376541	0.383953	0.362525	FALSE	FALSE	FALSE	sp56wR	7	144404409	0.624156	0.007685	406781	cataract	TRUE	reported	7	144404409	0.0147874	1.83486e-06	8255	GCST90199715	TRUE	reported	TQmNi3	2	1	TRUE	0.00274961	22.7551
rs4657374	T	A	T	A	0.0737841	-0.0137111	0.304108	0.273544	FALSE	TRUE	FALSE	sp56wR	1	164791381	0.0985553	0.00830022	406781	cataract	TRUE	reported	1	164791381	0.0155331	2.0328e-06	8255	GCST90199715	TRUE	reported	TQmNi3	2	1	TRUE	0.00272588	22.5582
rs603424	A	G	A	G	-0.0971173	0.0164645	0.175518	0.116695	FALSE	FALSE	FALSE	sp56wR	10	100315722	0.153005	0.0115217	406781	cataract	TRUE	reported	10	100315722	0.0185985	1.7722e-07	8255	GCST90199715	TRUE	reported	TQmNi3	2	1	TRUE	0.00329221	27.2604
rs8024577	T	C	T	C	-0.0687812	0.00267707	0.655638	0.644244	FALSE	FALSE	FALSE	sp56wR	15	52191180	0.727917	0.00769501	406781	cataract	TRUE	reported	15	52191180	0.0146636	2.72394e-06	8255	GCST90199715	TRUE	reported	TQmNi3	2	1	TRUE	0.00265819	21.9965
rs1057868	T	C	T	C	-0.0861901	0.000415341	0.282001	0.394247	FALSE	FALSE	FALSE	je7ziV	7	75985688	0.956053	0.00753697	406781	cataract	TRUE	reported	7	75985688	0.0171051	4.68329e-07	8243	GCST90199716	TRUE	reported	85UwgK	2	1	TRUE	0.00307074	25.3839
rs1126742	G	A	G	A	0.46696	-0.0110715	0.130815	0.128317	FALSE	FALSE	FALSE	je7ziV	1	46932824	0.316308	0.0110486	406781	cataract	TRUE	reported	1	46932824	0.0223104	2.84601e-97	8243	GCST90199716	TRUE	reported	85UwgK	2	1	TRUE	0.0504628	437.965
rs117706134	C	A	C	A	-0.437005	-0.0352335	0.00661603	0.0060872	FALSE	FALSE	FALSE	je7ziV	19	46179484	0.456266	0.0472927	406781	cataract	TRUE	reported	19	46179484	0.0947083	3.94571e-06	8243	GCST90199716	TRUE	reported	85UwgK	2	1	TRUE	0.00257627	21.2859
rs17103464	A	G	A	G	0.223738	-0.0261559	0.0345561	0.0161684	FALSE	FALSE	FALSE	je7ziV	1	47561947	0.377327	0.0296273	406781	cataract	TRUE	reported	1	47561947	0.04162	7.62691e-08	8243	GCST90199716	TRUE	reported	85UwgK	2	1	TRUE	0.00349358	28.8915
rs1825063	G	A	G	A	0.0763992	0.00721881	0.644698	0.656366	FALSE	FALSE	FALSE	je7ziV	17	35173190	0.351861	0.00775393	406781	cataract	TRUE	reported	17	35173190	0.0161662	2.29146e-06	8243	GCST90199716	TRUE	reported	85UwgK	2	1	TRUE	0.0027021	22.3283
rs187480892	T	G	T	G	-0.3995	-0.0115069	0.010507	0.026277	FALSE	FALSE	FALSE	je7ziV	1	75197642	0.622528	0.0233753	406781	cataract	TRUE	reported	1	75197642	0.0751295	1.05215e-07	8243	GCST90199716	TRUE	reported	85UwgK	2	1	TRUE	0.00341854	28.2688
rs2837608	T	C	T	C	0.0705353	0.00901167	0.490128	0.54218	FALSE	FALSE	FALSE	je7ziV	21	40391993	0.223395	0.00740147	406781	cataract	TRUE	reported	21	40391993	0.0153918	4.59108e-06	8243	GCST90199716	TRUE	reported	85UwgK	2	1	TRUE	0.00254123	20.9956
rs62015210	C	T	C	T	-0.341229	-0.00460963	0.0106994	0.00326453	FALSE	FALSE	FALSE	je7ziV	16	6410008	0.94459	0.0663235	406781	cataract	TRUE	reported	16	6410008	0.0745449	4.70593e-06	8243	GCST90199716	TRUE	reported	85UwgK	2	1	TRUE	0.00253553	20.9484
rs7032874	A	G	A	G	-0.0835097	0.00171565	0.283639	0.310033	FALSE	FALSE	FALSE	je7ziV	9	5373793	0.829736	0.00797826	406781	cataract	TRUE	reported	9	5373793	0.017416	1.6268e-06	8243	GCST90199716	TRUE	reported	85UwgK	2	1	TRUE	0.00278152	22.9864
rs9438621	A	G	A	G	0.144929	-0.0297908	0.933576	0.960911	FALSE	FALSE	FALSE	je7ziV	1	26395893	0.114811	0.0188916	406781	cataract	TRUE	reported	1	26395893	0.0312385	3.4938e-06	8243	GCST90199716	TRUE	reported	85UwgK	2	1	TRUE	0.00260443	21.5191
rs10774021	T	C	T	C	0.359328	-0.00747803	0.651121	0.685018	FALSE	FALSE	FALSE	t6e9aR	12	240132	0.34625	0.00793942	406781	cataract	TRUE	reported	12	240132	0.0151076	4.82028e-125	8090	GCST90199717	TRUE	reported	nDoyA2	2	1	TRUE	0.0653565	565.567
rs112393335	A	C	A	C	-0.148838	-0.0298691	0.0571376	0.0540646	FALSE	FALSE	FALSE	t6e9aR	1	245811013	0.0710968	0.0165493	406781	cataract	TRUE	reported	1	245811013	0.0318409	2.94797e-06	8090	GCST90199717	TRUE	reported	nDoyA2	2	1	TRUE	0.00269362	21.8449
rs115425972	C	T	C	T	0.21354	0.0444573	0.0248732	0.0102009	FALSE	FALSE	FALSE	t6e9aR	4	77588429	0.244734	0.0382187	406781	cataract	TRUE	reported	4	77588429	0.0466695	4.74913e-06	8090	GCST90199717	TRUE	reported	nDoyA2	2	1	TRUE	0.0025812	20.9308
rs117081362	A	G	A	G	-0.302555	0.0367568	0.0130527	0.0105293	FALSE	FALSE	FALSE	t6e9aR	17	83063492	0.306388	0.0359364	406781	cataract	TRUE	reported	17	83063492	0.0646373	2.85755e-06	8090	GCST90199717	TRUE	reported	nDoyA2	2	1	TRUE	0.00270097	21.9046
rs117236919	T	C	T	C	-0.202169	-0.0265242	0.0318176	0.0274308	FALSE	FALSE	FALSE	t6e9aR	17	70001741	0.24914	0.0230157	406781	cataract	TRUE	reported	17	70001741	0.0431585	2.80867e-06	8090	GCST90199717	TRUE	reported	nDoyA2	2	1	TRUE	0.00270503	21.9376
rs11739255	C	T	C	T	-0.075914	-0.00661881	0.27022	0.171444	FALSE	FALSE	FALSE	t6e9aR	5	180460237	0.499947	0.00981185	406781	cataract	TRUE	reported	5	180460237	0.0165727	4.63512e-06	8090	GCST90199717	TRUE	reported	nDoyA2	2	1	TRUE	0.00258692	20.9773
rs1316571	T	C	T	C	-0.102188	-0.0170487	0.14084	0.0861325	FALSE	FALSE	FALSE	t6e9aR	13	67746586	0.194522	0.0131415	406781	cataract	TRUE	reported	13	67746586	0.0212446	1.50858e-06	8090	GCST90199717	TRUE	reported	nDoyA2	2	1	TRUE	0.00285177	23.131
rs146181806	A	G	A	G	-0.386536	0.0269762	0.0077409	0.00746802	FALSE	FALSE	FALSE	t6e9aR	21	46186515	0.53407	0.0433837	406781	cataract	TRUE	reported	21	46186515	0.0836698	3.84159e-06	8090	GCST90199717	TRUE	reported	nDoyA2	2	1	TRUE	0.00263117	21.3371
rs17473790	T	C	T	C	0.152767	0.0102461	0.0571356	0.0481836	FALSE	FALSE	FALSE	t6e9aR	9	2335725	0.552907	0.0172665	406781	cataract	TRUE	reported	9	2335725	0.0319282	1.71232e-06	8090	GCST90199717	TRUE	reported	nDoyA2	2	1	TRUE	0.00282185	22.8877
rs2205260	C	A	C	A	0.0996474	0.00161475	0.837202	0.833452	FALSE	FALSE	FALSE	t6e9aR	8	115947612	0.870295	0.00988929	406781	cataract	TRUE	reported	8	115947612	0.0199081	5.57538e-07	8090	GCST90199717	TRUE	reported	nDoyA2	2	1	TRUE	0.00308731	25.0475
rs492233	A	C	A	C	0.0767916	0.0120069	0.355262	0.325036	FALSE	FALSE	FALSE	t6e9aR	6	152431177	0.127481	0.00787798	406781	cataract	TRUE	reported	6	152431177	0.0154938	7.18625e-07	8090	GCST90199717	TRUE	reported	nDoyA2	2	1	TRUE	0.00302724	24.5586
rs56169018	C	T	C	T	0.177083	-0.0405016	0.0377979	0.00832176	FALSE	FALSE	FALSE	t6e9aR	3	157829313	0.317757	0.040539	406781	cataract	TRUE	reported	3	157829313	0.0385566	4.37315e-06	8090	GCST90199717	TRUE	reported	nDoyA2	2	1	TRUE	0.00260062	21.0887
rs641783	A	G	A	G	-0.146799	-0.00436564	0.0658564	0.119022	FALSE	FALSE	FALSE	t6e9aR	1	207866357	0.701722	0.0113986	406781	cataract	TRUE	reported	1	207866357	0.0295816	6.95857e-07	8090	GCST90199717	TRUE	reported	nDoyA2	2	1	TRUE	0.00303483	24.6204
rs72936464	C	A	C	A	0.150549	0.0135321	0.0557702	0.128913	FALSE	FALSE	FALSE	t6e9aR	18	9475163	0.224555	0.0111421	406781	cataract	TRUE	reported	18	9475163	0.0327282	4.22537e-06	8090	GCST90199717	TRUE	reported	nDoyA2	2	1	TRUE	0.00260873	21.1546
rs73069516	G	T	G	T	0.236109	-0.0364771	0.0220278	0.00858361	FALSE	FALSE	FALSE	t6e9aR	20	9991466	0.356271	0.0395418	406781	cataract	TRUE	reported	20	9991466	0.0497733	2.09865e-06	8090	GCST90199717	TRUE	reported	nDoyA2	2	1	TRUE	0.00277381	22.497
rs75160509	C	A	C	A	0.119584	-0.00159342	0.0953844	0.0692763	FALSE	FALSE	FALSE	t6e9aR	1	237722793	0.912605	0.0145182	406781	cataract	TRUE	reported	1	237722793	0.0251786	2.04009e-06	8090	GCST90199717	TRUE	reported	nDoyA2	2	1	TRUE	0.00278051	22.5515
rs79508881	C	T	C	T	0.26177	-0.0247704	0.0172798	0.0307568	FALSE	FALSE	FALSE	t6e9aR	2	46043968	0.239355	0.0210525	406781	cataract	TRUE	reported	2	46043968	0.0565938	3.73858e-06	8090	GCST90199717	TRUE	reported	nDoyA2	2	1	TRUE	0.00263759	21.3892
rs1126743	A	G	A	G	0.153817	0.00793198	0.794552	0.771062	FALSE	FALSE	FALSE	pchnyg	1	46930301	0.364894	0.00875419	406781	cataract	TRUE	reported	1	46930301	0.0190909	7.81372e-16	7926	GCST90199718	TRUE	reported	QsSsza	2	1	TRUE	0.0081238	64.9002
rs117989284	C	T	C	T	2.19477	0.0285494	0.000253325	0.0463363	FALSE	FALSE	FALSE	pchnyg	2	16624457	0.108605	0.0177934	406781	cataract	TRUE	reported	2	16624457	0.480432	4.91638e-06	7926	GCST90199718	TRUE	reported	QsSsza	2	1	TRUE	0.00262614	20.8643
rs12094842	A	G	A	G	-0.0796564	-0.000914305	0.311303	0.264385	FALSE	FALSE	FALSE	pchnyg	1	75783905	0.912834	0.00835252	406781	cataract	TRUE	reported	1	75783905	0.0163893	1.17228e-06	7926	GCST90199718	TRUE	reported	QsSsza	2	1	TRUE	0.00297149	23.6163
rs143451206	T	G	T	G	0.255034	-0.01062	0.0260621	0.0230903	FALSE	FALSE	FALSE	pchnyg	5	55809117	0.664723	0.0245038	406781	cataract	TRUE	reported	5	55809117	0.0482774	1.27307e-07	7926	GCST90199718	TRUE	reported	QsSsza	2	1	TRUE	0.00350855	27.8997
rs1454534	C	A	C	A	0.0753708	-0.00526701	0.378885	0.476088	FALSE	FALSE	FALSE	pchnyg	2	220365468	0.475941	0.00738871	406781	cataract	TRUE	reported	2	220365468	0.0157966	1.83004e-06	7926	GCST90199718	TRUE	reported	QsSsza	2	1	TRUE	0.00286404	22.7599
rs193055818	T	C	T	C	0.28144	-0.0763818	0.0176516	0.00645738	FALSE	FALSE	FALSE	pchnyg	14	28125831	0.101515	0.0466439	406781	cataract	TRUE	reported	14	28125831	0.0582096	1.33181e-06	7926	GCST90199718	TRUE	reported	QsSsza	2	1	TRUE	0.00294069	23.3708
rs2012674	G	C	G	C	-0.107369	-0.00159484	0.30584	0.251366	FALSE	TRUE	FALSE	pchnyg	1	152007294	0.850734	0.00847501	406781	cataract	TRUE	reported	1	152007294	0.0167554	1.47404e-10	7926	GCST90199718	TRUE	reported	QsSsza	2	1	TRUE	0.00515407	41.0524
rs4785263	A	G	A	G	0.11256	-0.0174051	0.148609	0.1359	FALSE	FALSE	FALSE	pchnyg	16	48876823	0.103316	0.0106846	406781	cataract	TRUE	reported	16	48876823	0.0214134	1.46802e-07	7926	GCST90199718	TRUE	reported	QsSsza	2	1	TRUE	0.00347401	27.624
rs6563953	G	C	G	C	0.113356	-0.0024631	0.116309	0.122188	FALSE	TRUE	FALSE	pchnyg	16	83625281	0.826724	0.0112519	406781	cataract	TRUE	reported	16	83625281	0.0240363	2.40503e-06	7926	GCST90199718	TRUE	reported	QsSsza	2	1	TRUE	0.00279823	22.2354
rs76146586	C	T	C	T	0.223508	-0.00481613	0.0258359	0.0123806	FALSE	FALSE	FALSE	pchnyg	13	96560843	0.885823	0.0335405	406781	cataract	TRUE	reported	13	96560843	0.0479735	3.1776e-06	7926	GCST90199718	TRUE	reported	QsSsza	2	1	TRUE	0.00273112	21.7007
rs10765927	C	T	C	T	0.184434	-0.00678606	0.0769814	0.0751803	FALSE	FALSE	FALSE	mdYNl0	11	12138593	0.627185	0.0139719	406781	cataract	TRUE	reported	11	12138593	0.0387573	1.94856e-06	4661	GCST90199719	TRUE	reported	YWYQq4	2	1	TRUE	0.00483494	22.6354
rs114721503	A	G	A	G	0.442318	-0.0137036	0.0120586	0.0192465	FALSE	FALSE	FALSE	mdYNl0	5	152058198	0.610516	0.0269048	406781	cataract	TRUE	reported	5	152058198	0.0950716	3.27979e-06	4661	GCST90199719	TRUE	reported	YWYQq4	2	1	TRUE	0.00462249	21.6362
rs114775931	C	T	C	T	0.433308	-0.0121326	0.0151711	0.024566	FALSE	FALSE	FALSE	mdYNl0	4	67590286	0.613258	0.0240046	406781	cataract	TRUE	reported	4	67590286	0.0843464	2.78792e-07	4661	GCST90199719	TRUE	reported	YWYQq4	2	1	TRUE	0.00563027	26.3799
rs115218534	C	G	C	G	0.522679	0.0377091	0.00872281	0.00177696	FALSE	TRUE	FALSE	mdYNl0	4	116154497	0.671565	0.0889362	406781	cataract	TRUE	reported	4	116154497	0.111409	2.71181e-06	4661	GCST90199719	TRUE	reported	YWYQq4	2	1	TRUE	0.00470007	22.001
rs142892118	T	C	T	C	0.471473	0.00582224	0.0103381	0.0310226	FALSE	FALSE	FALSE	mdYNl0	4	4101254	0.78668	0.021514	406781	cataract	TRUE	reported	4	4101254	0.102514	4.24309e-06	4661	GCST90199719	TRUE	reported	YWYQq4	2	1	TRUE	0.00451754	21.1427
rs148982377	C	T	C	T	0.932061	0.0151982	0.0497845	0.0862975	FALSE	FALSE	FALSE	mdYNl0	7	99477415	0.246893	0.0131253	406781	cataract	TRUE	reported	7	99477415	0.0459439	1.67787e-91	4661	GCST90199719	TRUE	reported	YWYQq4	2	1	TRUE	0.0811345	411.383
rs1812845	T	C	T	C	0.0977583	-0.00433988	0.555519	0.689455	FALSE	FALSE	FALSE	mdYNl0	8	13700441	0.586013	0.00796858	406781	cataract	TRUE	reported	8	13700441	0.0208627	2.78873e-06	4661	GCST90199719	TRUE	reported	YWYQq4	2	1	TRUE	0.00468863	21.9472
rs190941914	T	G	T	G	0.499832	-0.0103973	0.00938916	0.00874788	FALSE	FALSE	FALSE	mdYNl0	8	72059481	0.796902	0.0404003	406781	cataract	TRUE	reported	8	72059481	0.107577	3.37973e-06	4661	GCST90199719	TRUE	reported	YWYQq4	2	1	TRUE	0.00461024	21.5786
rs2822807	T	C	T	C	0.518103	-0.0723685	0.0097487	0.00258871	FALSE	FALSE	FALSE	mdYNl0	21	14607358	0.312096	0.0715929	406781	cataract	TRUE	reported	21	14607358	0.10578	9.68562e-07	4661	GCST90199719	TRUE	reported	YWYQq4	2	1	TRUE	0.00512055	23.9794
rs28876163	A	C	A	C	-0.104451	-0.00337174	0.314546	0.297445	FALSE	FALSE	FALSE	mdYNl0	19	24013356	0.675703	0.00805993	406781	cataract	TRUE	reported	19	24013356	0.0223458	2.94943e-06	4661	GCST90199719	TRUE	reported	YWYQq4	2	1	TRUE	0.00466577	21.8397
rs4808888	A	G	A	G	0.0989627	0.00692982	0.385654	0.513518	FALSE	FALSE	FALSE	mdYNl0	19	18964724	0.349062	0.0074004	406781	cataract	TRUE	reported	19	18964724	0.0215032	4.17973e-06	4661	GCST90199719	TRUE	reported	YWYQq4	2	1	TRUE	0.00452365	21.1714
rs62471929	G	A	G	A	-0.27241	0.0163833	0.0443679	0.0374241	FALSE	FALSE	FALSE	mdYNl0	7	99676693	0.398916	0.0194216	406781	cataract	TRUE	reported	7	99676693	0.050587	7.24532e-08	4661	GCST90199719	TRUE	reported	YWYQq4	2	1	TRUE	0.00618295	28.9856
rs6491848	T	C	T	C	-0.106521	0.00963814	0.347037	0.33263	FALSE	FALSE	FALSE	mdYNl0	13	104397184	0.21829	0.00782897	406781	cataract	TRUE	reported	13	104397184	0.021857	1.09602e-06	4661	GCST90199719	TRUE	reported	YWYQq4	2	1	TRUE	0.00506994	23.7412
rs7122991	T	G	T	G	-0.118399	-0.00553385	0.228854	0.215458	FALSE	FALSE	FALSE	mdYNl0	11	3531922	0.541625	0.00906658	406781	cataract	TRUE	reported	11	3531922	0.0251343	2.46892e-06	4661	GCST90199719	TRUE	reported	YWYQq4	2	1	TRUE	0.00473828	22.1807
rs74454415	C	A	C	A	0.52408	0.00863206	0.00891323	0.0261253	FALSE	FALSE	FALSE	mdYNl0	7	100509339	0.708402	0.0230802	406781	cataract	TRUE	reported	7	100509339	0.110072	1.92418e-06	4661	GCST90199719	TRUE	reported	YWYQq4	2	1	TRUE	0.00484011	22.6597
rs76800580	T	C	T	C	0.308856	-0.0543406	0.0237277	0.0136332	FALSE	FALSE	FALSE	mdYNl0	5	73290818	0.0864948	0.0317006	406781	cataract	TRUE	reported	5	73290818	0.0672429	4.36614e-06	4661	GCST90199719	TRUE	reported	YWYQq4	2	1	TRUE	0.00450587	21.0879
rs77405434	A	G	A	G	0.385278	0.0148707	0.0153729	0.0271737	FALSE	FALSE	FALSE	mdYNl0	13	34212399	0.516824	0.0229398	406781	cataract	TRUE	reported	13	34212399	0.0838088	4.28404e-06	4661	GCST90199719	TRUE	reported	YWYQq4	2	1	TRUE	0.00451362	21.1243
rs9538352	A	T	A	T	0.428803	-0.0478204	0.0131211	0.00747601	FALSE	TRUE	FALSE	mdYNl0	13	59250923	0.269326	0.0432914	406781	cataract	TRUE	reported	13	59250923	0.0896821	1.74111e-06	4661	GCST90199719	TRUE	reported	YWYQq4	2	1	TRUE	0.0048809	22.8517
rs116479000	G	C	G	C	-0.344856	0.0176412	0.0101606	0.00406669	FALSE	TRUE	FALSE	vEmpbG	6	148219026	0.754647	0.0564487	406781	cataract	TRUE	reported	6	148219026	0.0741904	3.34755e-06	8226	GCST90199720	TRUE	reported	SlUQVL	2	1	TRUE	0.0026197	21.601
rs141882839	A	G	A	G	0.239946	-0.00500556	0.0256989	0.0287882	FALSE	FALSE	FALSE	vEmpbG	11	7573189	0.823104	0.0223907	406781	cataract	TRUE	reported	11	7573189	0.0476951	4.88389e-07	8226	GCST90199720	TRUE	reported	SlUQVL	2	1	TRUE	0.0030673	25.3031
rs147000073	G	C	G	C	-0.359069	0.0396406	0.0119903	0.00435089	FALSE	TRUE	FALSE	vEmpbG	5	151329150	0.484404	0.0566913	406781	cataract	TRUE	reported	5	151329150	0.0688869	1.86369e-07	8226	GCST90199720	TRUE	reported	SlUQVL	2	1	TRUE	0.00329201	27.163
rs149340696	T	C	T	C	-0.389968	0.00742719	0.00876446	0.00411788	FALSE	FALSE	FALSE	vEmpbG	18	21339055	0.896812	0.0572687	406781	cataract	TRUE	reported	18	21339055	0.0807433	1.36716e-06	8226	GCST90199720	TRUE	reported	SlUQVL	2	1	TRUE	0.00282766	23.3206
rs149556176	C	T	C	T	0.456339	-0.00863387	0.0143118	0.00319722	FALSE	FALSE	FALSE	vEmpbG	1	74971148	0.895036	0.0654405	406781	cataract	TRUE	reported	1	74971148	0.0631781	5.08358e-13	8226	GCST90199720	TRUE	reported	SlUQVL	2	1	TRUE	0.00630242	52.1599
rs17843929	T	C	T	C	-0.190654	0.0127746	0.264688	0.240326	FALSE	FALSE	FALSE	vEmpbG	4	158715961	0.138055	0.00861358	406781	cataract	TRUE	reported	4	158715961	0.0168872	1.47281e-29	8226	GCST90199720	TRUE	reported	SlUQVL	2	1	TRUE	0.0152584	127.43
rs2062541	A	G	A	G	0.111613	0.00654544	0.611537	0.546488	FALSE	FALSE	FALSE	vEmpbG	16	16033378	0.374724	0.00737383	406781	cataract	TRUE	reported	16	16033378	0.0156895	1.12819e-12	8226	GCST90199720	TRUE	reported	SlUQVL	2	1	TRUE	0.00611447	50.5948
rs2185152	T	C	T	C	-0.390576	-0.000532543	0.309031	0.26377	FALSE	FALSE	FALSE	vEmpbG	1	75758325	0.949199	0.0083586	406781	cataract	TRUE	reported	1	75758325	0.0155337	1.65119e-139	8226	GCST90199720	TRUE	reported	SlUQVL	2	1	TRUE	0.0713699	632.056
rs36012907	T	C	T	C	0.120965	-0.00865085	0.0914758	0.0830611	FALSE	FALSE	FALSE	vEmpbG	1	204619938	0.524154	0.0135816	406781	cataract	TRUE	reported	1	204619938	0.0264889	4.95645e-06	8226	GCST90199720	TRUE	reported	SlUQVL	2	1	TRUE	0.00252873	20.849
rs62302032	C	T	C	T	-0.0820775	0.00020005	0.394183	0.340226	FALSE	FALSE	FALSE	vEmpbG	4	36913032	0.979524	0.00779445	406781	cataract	TRUE	reported	4	36913032	0.0155017	1.19173e-07	8226	GCST90199720	TRUE	reported	SlUQVL	2	1	TRUE	0.00339644	28.0275
rs79947198	C	A	C	A	0.178352	-0.00980805	0.0401988	0.0131117	FALSE	FALSE	FALSE	vEmpbG	4	106207771	0.761158	0.0322677	406781	cataract	TRUE	reported	4	106207771	0.0381955	3.02016e-06	8226	GCST90199720	TRUE	reported	SlUQVL	2	1	TRUE	0.00264358	21.7985
rs116530753	A	G	A	G	-0.173276	-0.0164864	0.0504314	0.0327859	FALSE	FALSE	FALSE	sjFixS	4	156785921	0.4247	0.020652	406781	cataract	TRUE	reported	4	156785921	0.033427	2.1753e-07	8240	GCST90199721	TRUE	reported	BAjqGw	2	1	TRUE	0.00325043	26.8644
rs11715464	G	A	G	A	-0.073688	0.00389449	0.380985	0.432223	FALSE	FALSE	FALSE	sjFixS	3	42868195	0.600882	0.00744454	406781	cataract	TRUE	reported	3	42868195	0.0151103	1.07895e-06	8240	GCST90199721	TRUE	reported	BAjqGw	2	1	TRUE	0.00287785	23.7762
rs139931083	G	A	G	A	-0.380522	-0.0436793	0.00915304	0.00778302	FALSE	FALSE	FALSE	sjFixS	18	38806972	0.306842	0.0427444	406781	cataract	TRUE	reported	18	38806972	0.07676	7.14801e-07	8240	GCST90199721	TRUE	reported	BAjqGw	2	1	TRUE	0.00297351	24.5688
rs149489596	T	C	T	C	0.303992	0.0552708	0.0130803	0.0123505	FALSE	FALSE	FALSE	sjFixS	8	88744893	0.099954	0.0335977	406781	cataract	TRUE	reported	8	88744893	0.0643741	2.33233e-06	8240	GCST90199721	TRUE	reported	BAjqGw	2	1	TRUE	0.00269899	22.2944
rs174535	C	T	C	T	-0.121249	-0.00562283	0.344297	0.415469	FALSE	FALSE	FALSE	sjFixS	11	61783884	0.451183	0.00746283	406781	cataract	TRUE	reported	11	61783884	0.0152747	2.05559e-15	8240	GCST90199721	TRUE	reported	BAjqGw	2	1	TRUE	0.00758884	62.9949
rs61908776	G	A	G	A	-0.390317	0.0847524	0.00902549	0.00122818	FALSE	FALSE	FALSE	sjFixS	11	85730577	0.436475	0.108914	406781	cataract	TRUE	reported	11	85730577	0.0767346	3.64554e-07	8240	GCST90199721	TRUE	reported	BAjqGw	2	1	TRUE	0.00313014	25.8671
rs6533441	A	C	A	C	0.0678851	0.0047311	0.523877	0.620415	FALSE	FALSE	FALSE	sjFixS	4	109628763	0.533832	0.00760423	406781	cataract	TRUE	reported	4	109628763	0.0146386	3.52806e-06	8240	GCST90199721	TRUE	reported	BAjqGw	2	1	TRUE	0.0026031	21.5003
rs7073253	C	T	C	T	-0.0873014	-0.0198276	0.197986	0.142722	FALSE	FALSE	FALSE	sjFixS	10	128247852	0.060406	0.0105588	406781	cataract	TRUE	reported	10	128247852	0.0186021	2.69103e-06	8240	GCST90199721	TRUE	reported	BAjqGw	2	1	TRUE	0.00266583	22.0198
rs73615759	T	C	T	C	-0.374085	-0.00747615	0.00858661	0.030129	FALSE	FALSE	FALSE	sjFixS	10	7541281	0.734105	0.0220101	406781	cataract	TRUE	reported	10	7541281	0.0785608	1.91942e-06	8240	GCST90199721	TRUE	reported	BAjqGw	2	1	TRUE	0.00274415	22.6685
rs75603478	A	G	A	G	0.159979	0.0198909	0.0502919	0.0393303	FALSE	FALSE	FALSE	sjFixS	7	80597858	0.295724	0.0190225	406781	cataract	TRUE	reported	7	80597858	0.0334452	1.72427e-06	8240	GCST90199721	TRUE	reported	BAjqGw	2	1	TRUE	0.00276903	22.8746
rs77207094	C	T	C	T	-0.280137	0.0101181	0.0187098	0.0313918	FALSE	FALSE	FALSE	sjFixS	5	11520799	0.636927	0.0214367	406781	cataract	TRUE	reported	5	11520799	0.0539077	2.02966e-07	8240	GCST90199721	TRUE	reported	BAjqGw	2	1	TRUE	0.00326656	26.9981
rs79239522	G	C	G	C	-0.229895	-0.0340246	0.0230141	0.0208096	FALSE	TRUE	FALSE	sjFixS	9	116212135	0.19926	0.0265058	406781	cataract	TRUE	reported	9	116212135	0.0490407	2.7612e-06	8240	GCST90199721	TRUE	reported	BAjqGw	2	1	TRUE	0.00265988	21.9705
rs79373650	G	A	G	A	-0.203443	-0.0340884	0.0274605	0.0190155	FALSE	FALSE	FALSE	sjFixS	19	14266923	0.21152	0.0272839	406781	cataract	TRUE	reported	19	14266923	0.0441561	4.0781e-06	8240	GCST90199721	TRUE	reported	BAjqGw	2	1	TRUE	0.00256956	21.2226
rs80044222	A	G	A	G	-0.254444	-0.0291162	0.0178007	0.00485087	FALSE	FALSE	FALSE	sjFixS	3	73284174	0.590669	0.0541327	406781	cataract	TRUE	reported	3	73284174	0.0548434	3.49323e-06	8240	GCST90199721	TRUE	reported	BAjqGw	2	1	TRUE	0.00260541	21.5194
rs9956244	A	G	A	G	-0.0988432	0.00785366	0.135702	0.0849319	FALSE	FALSE	FALSE	sjFixS	18	50669188	0.552029	0.0132056	406781	cataract	TRUE	reported	18	50669188	0.0213019	3.48233e-06	8240	GCST90199721	TRUE	reported	BAjqGw	2	1	TRUE	0.00260613	21.5254
rs141882839	A	G	A	G	0.223894	-0.00500556	0.0257631	0.0287882	FALSE	FALSE	FALSE	N79nrC	11	7573189	0.823104	0.0223907	406781	cataract	TRUE	reported	11	7573189	0.047809	2.82581e-06	8225	GCST90199722	TRUE	reported	6fEPaU	2	1	TRUE	0.00265934	21.926
rs144724596	T	C	T	C	0.420548	-0.010042	0.0068276	0.0321222	FALSE	FALSE	FALSE	N79nrC	8	104841775	0.630118	0.0208531	406781	cataract	TRUE	reported	8	104841775	0.0916875	4.50197e-06	8225	GCST90199722	TRUE	reported	6fEPaU	2	1	TRUE	0.00255132	21.0332
rs149556176	C	T	C	T	0.327707	-0.00863387	0.0144354	0.00319722	FALSE	FALSE	FALSE	N79nrC	1	74971148	0.895036	0.0654405	406781	cataract	TRUE	reported	1	74971148	0.0632249	2.18115e-07	8225	GCST90199722	TRUE	reported	6fEPaU	2	1	TRUE	0.00325569	26.859
rs17843966	C	A	C	A	-0.186164	0.0125518	0.264448	0.240711	FALSE	FALSE	FALSE	N79nrC	4	158708662	0.144753	0.00860706	406781	cataract	TRUE	reported	4	158708662	0.0169504	4.62169e-28	8225	GCST90199722	TRUE	reported	6fEPaU	2	1	TRUE	0.0144535	120.594
rs2062541	A	G	A	G	0.0979324	0.00654544	0.61116	0.546488	FALSE	FALSE	FALSE	N79nrC	16	16033378	0.374724	0.00737383	406781	cataract	TRUE	reported	16	16033378	0.0157383	4.89151e-10	8225	GCST90199722	TRUE	reported	6fEPaU	2	1	TRUE	0.00468556	38.7107
rs2185152	T	C	T	C	-0.300268	-0.000532543	0.308399	0.26377	FALSE	FALSE	FALSE	N79nrC	1	75758325	0.949199	0.0083586	406781	cataract	TRUE	reported	1	75758325	0.0158298	3.10461e-80	8225	GCST90199722	TRUE	reported	6fEPaU	2	1	TRUE	0.0419118	359.718
rs2738576	C	A	C	A	-0.0916075	0.00126566	0.789562	0.751599	FALSE	FALSE	FALSE	N79nrC	16	78627286	0.881932	0.0085218	406781	cataract	TRUE	reported	16	78627286	0.0185796	8.2007e-07	8225	GCST90199722	TRUE	reported	6fEPaU	2	1	TRUE	0.00294694	24.3043
rs572618129	A	C	A	C	-0.381315	0.0372426	0.00829748	0.00338769	FALSE	FALSE	FALSE	N79nrC	12	11842868	0.564417	0.0646244	406781	cataract	TRUE	reported	12	11842868	0.0824033	3.70228e-06	8225	GCST90199722	TRUE	reported	6fEPaU	2	1	TRUE	0.00259665	21.4078
rs62302032	C	T	C	T	-0.074051	0.00020005	0.393936	0.340226	FALSE	FALSE	FALSE	N79nrC	4	36913032	0.979524	0.00779445	406781	cataract	TRUE	reported	4	36913032	0.0155652	1.96037e-06	8225	GCST90199722	TRUE	reported	6fEPaU	2	1	TRUE	0.00274425	22.628
rs75371468	A	G	A	G	-0.119908	-0.00862854	0.0906767	0.0591613	FALSE	FALSE	FALSE	N79nrC	16	71344803	0.580633	0.0156184	406781	cataract	TRUE	reported	16	71344803	0.0262304	4.84614e-06	8225	GCST90199722	TRUE	reported	6fEPaU	2	1	TRUE	0.00253424	20.892
rs8019784	C	T	C	T	0.0713703	-0.00315251	0.534372	0.630569	FALSE	FALSE	FALSE	N79nrC	14	46911508	0.67988	0.00764009	406781	cataract	TRUE	reported	14	46911508	0.0151271	2.38139e-06	8225	GCST90199722	TRUE	reported	6fEPaU	2	1	TRUE	0.00269907	22.2545
rs113020642	C	T	C	T	-0.216838	-0.00330358	0.0273938	0.0240313	FALSE	FALSE	FALSE	UWML4V	4	152333620	0.892504	0.0244463	406781	cataract	TRUE	reported	4	152333620	0.0447137	1.2379e-06	8248	GCST90199723	TRUE	reported	EFifQv	2	1	TRUE	0.00284318	23.5117
rs117917716	A	T	A	T	-0.315533	-0.00349426	0.0143118	0.0520613	FALSE	TRUE	FALSE	UWML4V	10	83106126	0.834669	0.0167416	406781	cataract	TRUE	reported	10	83106126	0.0594802	1.12764e-07	8248	GCST90199723	TRUE	reported	EFifQv	2	1	TRUE	0.0034003	28.1345
rs1391967	G	A	G	A	-0.0884532	0.0151293	0.18724	0.198684	FALSE	FALSE	FALSE	UWML4V	3	1322878	0.100769	0.00921878	406781	cataract	TRUE	reported	3	1322878	0.0183839	1.49834e-06	8248	GCST90199723	TRUE	reported	EFifQv	2	1	TRUE	0.00279889	23.1444
rs148620988	C	T	C	T	0.273329	-0.0939777	0.0154968	0.00220482	FALSE	FALSE	FALSE	UWML4V	2	159434655	0.229669	0.0782357	406781	cataract	TRUE	reported	2	159434655	0.0579424	2.39051e-06	8248	GCST90199723	TRUE	reported	EFifQv	2	1	TRUE	0.00269067	22.2471
rs180670669	A	G	A	G	0.136108	0.0107558	0.0650501	0.0585916	FALSE	FALSE	FALSE	UWML4V	12	70769855	0.493474	0.0157066	406781	cataract	TRUE	reported	12	70769855	0.0291508	3.02517e-06	8248	GCST90199723	TRUE	reported	EFifQv	2	1	TRUE	0.00263616	21.7952
rs2281810	G	A	G	A	0.0696478	0.00943087	0.522383	0.566546	FALSE	FALSE	FALSE	UWML4V	13	42887507	0.205742	0.0074531	406781	cataract	TRUE	reported	13	42887507	0.0146727	2.06706e-06	8248	GCST90199723	TRUE	reported	EFifQv	2	1	TRUE	0.00272434	22.5263
rs603424	A	G	A	G	-0.112258	0.0164645	0.17585	0.116695	FALSE	FALSE	FALSE	UWML4V	10	100315722	0.153005	0.0115217	406781	cataract	TRUE	reported	10	100315722	0.018715	1.9941e-09	8248	GCST90199723	TRUE	reported	EFifQv	2	1	TRUE	0.00434326	35.9708
rs72696919	A	C	A	C	-0.0788912	0.000678958	0.401901	0.323724	FALSE	FALSE	FALSE	UWML4V	1	152048802	0.931119	0.00785492	406781	cataract	TRUE	reported	1	152048802	0.0146939	7.91804e-08	8248	GCST90199723	TRUE	reported	EFifQv	2	1	TRUE	0.00348272	28.8189
rs10895266	G	A	G	A	0.0775938	0.00563719	0.393384	0.398134	FALSE	FALSE	FALSE	uoPbcc	11	102157164	0.454677	0.00753998	406781	cataract	TRUE	reported	11	102157164	0.0167255	3.49683e-06	7223	GCST90199724	TRUE	reported	RrdiPX	2	1	TRUE	0.00297089	21.5167
rs11659228	A	T	A	T	-0.081376	0.00915308	0.336311	0.339645	FALSE	TRUE	FALSE	uoPbcc	18	25624032	0.238228	0.0077606	406781	cataract	TRUE	reported	18	25624032	0.0174501	3.11115e-06	7223	GCST90199724	TRUE	reported	RrdiPX	2	1	TRUE	0.00300174	21.7409
rs12485642	A	C	A	C	-0.133614	-0.016711	0.1041	0.0815163	FALSE	FALSE	FALSE	uoPbcc	3	156616668	0.213947	0.0134464	406781	cataract	TRUE	reported	3	156616668	0.0268815	6.67867e-07	7223	GCST90199724	TRUE	reported	RrdiPX	2	1	TRUE	0.00340876	24.6988
rs1598915	T	C	T	C	-0.151717	-0.0025016	0.929067	0.886005	FALSE	FALSE	FALSE	uoPbcc	3	97386708	0.830149	0.0116619	406781	cataract	TRUE	reported	3	97386708	0.0323425	2.71925e-06	7223	GCST90199724	TRUE	reported	RrdiPX	2	1	TRUE	0.00303726	21.9989
rs34942834	A	G	A	G	0.172569	-0.0165205	0.0509426	0.0430497	FALSE	FALSE	FALSE	uoPbcc	12	479769	0.363746	0.0181893	406781	cataract	TRUE	reported	12	479769	0.03677	2.68982e-06	7223	GCST90199724	TRUE	reported	RrdiPX	2	1	TRUE	0.00304017	22.02
rs4240247	T	C	T	C	-0.0963094	0.0167591	0.796162	0.798263	FALSE	FALSE	FALSE	uoPbcc	4	38687569	0.0682983	0.00919296	406781	cataract	TRUE	reported	4	38687569	0.0206171	2.99235e-06	7223	GCST90199724	TRUE	reported	RrdiPX	2	1	TRUE	0.003012	21.8153
rs4764714	T	A	T	A	0.0807437	0.00506435	0.355662	0.394363	FALSE	TRUE	FALSE	uoPbcc	12	102790747	0.50137	0.00753246	406781	cataract	TRUE	reported	12	102790747	0.0176271	4.63526e-06	7223	GCST90199724	TRUE	reported	RrdiPX	2	1	TRUE	0.00289653	20.9766
rs79911842	C	A	C	A	0.314333	-0.0741257	0.0144686	0.00249674	FALSE	FALSE	FALSE	uoPbcc	5	164081657	0.337517	0.0772881	406781	cataract	TRUE	reported	5	164081657	0.0686111	4.61948e-06	7223	GCST90199724	TRUE	reported	RrdiPX	2	1	TRUE	0.00289743	20.9832
rs117240824	A	G	A	G	0.237643	0.00169194	0.0393468	0.02575	FALSE	FALSE	FALSE	ollSr7	12	41090461	0.94258	0.0234902	406781	cataract	TRUE	reported	12	41090461	0.0502309	2.23403e-06	5300	GCST90199725	TRUE	reported	fYDQkY	2	1	TRUE	0.00420535	22.374
rs146184004	T	C	T	C	0.273034	0.0270547	0.0268848	0.00936155	FALSE	FALSE	FALSE	ollSr7	6	160345302	0.4756	0.0379237	406781	cataract	TRUE	reported	6	160345302	0.0597706	4.92337e-06	5300	GCST90199725	TRUE	reported	fYDQkY	2	1	TRUE	0.00392171	20.859
rs148164215	T	C	T	C	0.20557	0.0208684	0.0701439	0.0480952	FALSE	FALSE	FALSE	ollSr7	3	149480942	0.22413	0.0171669	406781	cataract	TRUE	reported	3	149480942	0.0376801	4.87882e-08	5300	GCST90199725	TRUE	reported	fYDQkY	2	1	TRUE	0.00558454	29.753
rs1535717	C	T	C	T	0.18936	0.00749631	0.93738	0.878566	FALSE	FALSE	FALSE	ollSr7	11	34479619	0.505791	0.0112658	406781	cataract	TRUE	reported	11	34479619	0.0401887	2.4556e-06	5300	GCST90199725	TRUE	reported	fYDQkY	2	1	TRUE	0.00417136	22.1924
rs2076091	A	G	A	G	0.101023	-0.00463852	0.309835	0.326955	FALSE	FALSE	FALSE	ollSr7	22	44537502	0.554874	0.00785562	406781	cataract	TRUE	reported	22	44537502	0.0208707	1.29569e-06	5300	GCST90199725	TRUE	reported	fYDQkY	2	1	TRUE	0.00440124	23.4208
rs217386	A	G	A	G	-0.0976217	-0.00199754	0.41547	0.322494	FALSE	FALSE	FALSE	ollSr7	7	44561096	0.799884	0.00787994	406781	cataract	TRUE	reported	7	44561096	0.0195163	5.67231e-07	5300	GCST90199725	TRUE	reported	fYDQkY	2	1	TRUE	0.00469869	25.0112
rs2784545	G	C	G	C	-0.163066	-0.00482807	0.0866157	0.099398	FALSE	TRUE	FALSE	ollSr7	13	54102493	0.695487	0.0123348	406781	cataract	TRUE	reported	13	54102493	0.0346432	2.51384e-06	5300	GCST90199725	TRUE	reported	fYDQkY	2	1	TRUE	0.00416297	22.1476
rs28635242	C	T	C	T	-0.341633	0.00180779	0.0173624	0.0146088	FALSE	FALSE	FALSE	ollSr7	4	32055156	0.954586	0.0317442	406781	cataract	TRUE	reported	4	32055156	0.0726603	2.5789e-06	5300	GCST90199725	TRUE	reported	fYDQkY	2	1	TRUE	0.00415376	22.0984
rs4299376	T	G	T	G	-0.370839	0.0133359	0.663683	0.784513	FALSE	FALSE	FALSE	ollSr7	2	43845437	0.136865	0.00896492	406781	cataract	TRUE	reported	2	43845437	0.019903	1.75724e-77	5300	GCST90199725	TRUE	reported	fYDQkY	2	1	TRUE	0.0614757	347.032
rs6730449	A	T	A	T	0.120577	0.00369525	0.261256	0.24076	FALSE	TRUE	FALSE	ollSr7	2	43787580	0.668749	0.00863645	406781	cataract	TRUE	reported	2	43787580	0.0221323	5.09331e-08	5300	GCST90199725	TRUE	reported	fYDQkY	2	1	TRUE	0.00556897	29.6696
rs6972435	G	A	G	A	-0.0940865	-0.00428461	0.666955	0.576729	FALSE	FALSE	FALSE	ollSr7	7	89948316	0.56706	0.00748552	406781	cataract	TRUE	reported	7	89948316	0.0204719	4.3092e-06	5300	GCST90199725	TRUE	reported	fYDQkY	2	1	TRUE	0.00396949	21.1142
rs75601171	A	G	A	G	0.109338	-0.00785937	0.227587	0.303189	FALSE	FALSE	FALSE	ollSr7	11	113635829	0.326306	0.00800685	406781	cataract	TRUE	reported	11	113635829	0.0229432	1.88286e-06	5300	GCST90199725	TRUE	reported	fYDQkY	2	1	TRUE	0.00426679	22.7023
rs1047891	A	C	A	C	-0.0868764	0.00146879	0.308734	0.321771	FALSE	FALSE	FALSE	W7mM9c	2	210675783	0.852949	0.0079241	406781	cataract	TRUE	reported	2	210675783	0.0157328	3.35196e-08	8223	GCST90199726	TRUE	reported	NkbsV4	2	1	TRUE	0.00369448	30.485
rs10494405	C	T	C	T	0.098932	-0.0161337	0.149426	0.103827	FALSE	FALSE	FALSE	W7mM9c	1	163979236	0.181656	0.012079	406781	cataract	TRUE	reported	1	163979236	0.0203474	1.16119e-06	8223	GCST90199726	TRUE	reported	NkbsV4	2	1	TRUE	0.00286668	23.6347
rs113859396	T	C	T	C	-0.335648	0.146909	0.0118278	0.00235876	FALSE	FALSE	FALSE	W7mM9c	2	121298674	0.0521171	0.0756421	406781	cataract	TRUE	reported	2	121298674	0.0670316	5.5195e-07	8223	GCST90199726	TRUE	reported	NkbsV4	2	1	TRUE	0.00303988	25.0671
rs11653803	G	T	G	T	-0.155333	-0.0280701	0.0509938	0.0678117	FALSE	FALSE	FALSE	W7mM9c	17	35724105	0.0568591	0.0147397	406781	cataract	TRUE	reported	17	35724105	0.0331428	2.77554e-06	8223	GCST90199726	TRUE	reported	NkbsV4	2	1	TRUE	0.00266416	21.9606
rs117770003	T	C	T	C	0.265569	0.0197998	0.0197853	0.0232	FALSE	FALSE	FALSE	W7mM9c	19	46085553	0.423063	0.0247152	406781	cataract	TRUE	reported	19	46085553	0.0528032	4.92009e-07	8223	GCST90199726	TRUE	reported	NkbsV4	2	1	TRUE	0.00306669	25.2888
rs149777477	T	C	T	C	0.25443	0.00742787	0.0184914	0.0526511	FALSE	FALSE	FALSE	W7mM9c	18	76282390	0.652612	0.0165013	406781	cataract	TRUE	reported	18	76282390	0.0539315	2.38587e-06	8223	GCST90199726	TRUE	reported	NkbsV4	2	1	TRUE	0.00269928	22.2508
rs2005992	A	G	A	G	0.0766232	-0.0105853	0.709281	0.671965	FALSE	FALSE	FALSE	W7mM9c	6	16599705	0.179319	0.00788269	406781	cataract	TRUE	reported	6	16599705	0.0166284	4.06627e-06	8223	GCST90199726	TRUE	reported	NkbsV4	2	1	TRUE	0.00257555	21.2282
rs35971116	G	A	G	A	-0.0863296	-0.0100867	0.22823	0.239752	FALSE	FALSE	FALSE	W7mM9c	12	59818447	0.243025	0.00863989	406781	cataract	TRUE	reported	12	59818447	0.0174157	7.15901e-07	8223	GCST90199726	TRUE	reported	NkbsV4	2	1	TRUE	0.00297928	24.5659
rs61865625	T	C	T	C	0.159349	0.01155	0.0595106	0.0272542	FALSE	FALSE	FALSE	W7mM9c	10	132461024	0.612752	0.0228194	406781	cataract	TRUE	reported	10	132461024	0.0305915	1.89924e-07	8223	GCST90199726	TRUE	reported	NkbsV4	2	1	TRUE	0.00328879	27.1264
rs75005790	G	C	G	C	0.100358	0.0105939	0.141361	0.131979	FALSE	TRUE	FALSE	W7mM9c	3	6427950	0.329181	0.010857	406781	cataract	TRUE	reported	3	6427950	0.0210469	1.85797e-06	8223	GCST90199726	TRUE	reported	NkbsV4	2	1	TRUE	0.00275739	22.7312
rs7654754	A	G	A	G	0.0788592	0.000486026	0.524242	0.507227	FALSE	FALSE	FALSE	W7mM9c	4	76488642	0.947389	0.00736562	406781	cataract	TRUE	reported	4	76488642	0.0144923	5.28502e-08	8223	GCST90199726	TRUE	reported	NkbsV4	2	1	TRUE	0.00358789	29.6022
rs77924615	A	G	A	G	-0.0864041	0.000371124	0.192303	0.223092	FALSE	FALSE	FALSE	W7mM9c	16	20381010	0.966742	0.00890098	406781	cataract	TRUE	reported	16	20381010	0.0186939	3.79987e-06	8223	GCST90199726	TRUE	reported	NkbsV4	2	1	TRUE	0.00259126	21.3581
rs78486246	A	C	A	C	0.273185	0.0166749	0.0153715	0.0254688	FALSE	FALSE	FALSE	W7mM9c	6	15287617	0.476836	0.0234396	406781	cataract	TRUE	reported	6	15287617	0.0586357	3.17727e-06	8223	GCST90199726	TRUE	reported	NkbsV4	2	1	TRUE	0.00263278	21.7012
rs971538	C	T	C	T	0.0687367	-0.00237914	0.561059	0.590788	FALSE	FALSE	FALSE	W7mM9c	3	193431661	0.751256	0.00750555	406781	cataract	TRUE	reported	3	193431661	0.0149688	4.39019e-06	8223	GCST90199726	TRUE	reported	NkbsV4	2	1	TRUE	0.00255777	21.0813
rs117109614	C	T	C	T	-0.297582	0.0343849	0.0142284	0.00439771	FALSE	FALSE	FALSE	O2H2x2	10	55978876	0.534375	0.0553398	406781	cataract	TRUE	reported	10	55978876	0.0644413	3.87694e-06	8257	GCST90199727	TRUE	reported	qgz975	2	1	TRUE	0.00257598	21.3196
rs11773889	T	C	T	C	-0.0879343	-0.0036057	0.2219	0.141418	FALSE	FALSE	FALSE	O2H2x2	7	36298980	0.733155	0.010576	406781	cataract	TRUE	reported	7	36298980	0.0185402	2.10672e-06	8257	GCST90199727	TRUE	reported	qgz975	2	1	TRUE	0.00271696	22.4896
rs72815030	G	A	G	A	0.170281	-0.0103149	0.0459321	0.0554018	FALSE	FALSE	FALSE	O2H2x2	6	6123386	0.52176	0.016101	406781	cataract	TRUE	reported	6	6123386	0.0366056	3.29116e-06	8257	GCST90199727	TRUE	reported	qgz975	2	1	TRUE	0.00261384	21.6338
rs77692382	T	C	T	C	0.155691	2.51579e-05	0.248808	0.200733	FALSE	FALSE	FALSE	O2H2x2	1	39941043	0.99782	0.00920868	406781	cataract	TRUE	reported	1	39941043	0.0177282	1.60456e-18	8257	GCST90199727	TRUE	reported	qgz975	2	1	TRUE	0.00925417	77.1068
rs7785121	C	T	C	T	-0.0812283	-0.00284896	0.245808	0.167586	FALSE	FALSE	FALSE	O2H2x2	7	97353569	0.773051	0.00987899	406781	cataract	TRUE	reported	7	97353569	0.01759	3.87694e-06	8257	GCST90199727	TRUE	reported	qgz975	2	1	TRUE	0.00257597	21.3195
rs78720321	A	C	A	C	-0.16255	-0.00790473	0.0481679	0.0151716	FALSE	FALSE	FALSE	O2H2x2	5	9952752	0.792813	0.0300949	406781	cataract	TRUE	reported	5	9952752	0.0355192	4.7306e-06	8257	GCST90199727	TRUE	reported	qgz975	2	1	TRUE	0.00253003	20.9383
rs116530753	A	G	A	G	-0.168919	-0.0164864	0.0502662	0.0327859	FALSE	FALSE	FALSE	JFKwR6	4	156785921	0.4247	0.020652	406781	cataract	TRUE	reported	4	156785921	0.0343646	8.85648e-07	8277	GCST90199728	TRUE	reported	6nz5yl	2	1	TRUE	0.00291069	24.1562
rs12497825	T	A	T	A	-0.0780211	-0.00812767	0.643697	0.703185	FALSE	TRUE	FALSE	JFKwR6	3	47628057	0.320785	0.00818623	406781	cataract	TRUE	reported	3	47628057	0.0159003	9.25253e-07	8277	GCST90199728	TRUE	reported	6nz5yl	2	1	TRUE	0.00290054	24.0718
rs143706129	A	G	A	G	-0.142806	0.00085723	0.0690201	0.0556339	FALSE	FALSE	FALSE	JFKwR6	2	230022412	0.957475	0.0160764	406781	cataract	TRUE	reported	2	230022412	0.0294112	1.20087e-06	8277	GCST90199728	TRUE	reported	6nz5yl	2	1	TRUE	0.00284027	23.5702
rs2670012	T	C	T	C	0.0714097	-0.0088218	0.536796	0.629629	FALSE	FALSE	FALSE	JFKwR6	8	56521717	0.249707	0.00766404	406781	cataract	TRUE	reported	8	56521717	0.0154714	3.9197e-06	8277	GCST90199728	TRUE	reported	6nz5yl	2	1	TRUE	0.00256724	21.2986
rs7040332	T	C	T	C	0.0721409	0.00744229	0.405899	0.440925	FALSE	FALSE	FALSE	JFKwR6	9	111683067	0.317036	0.00743808	406781	cataract	TRUE	reported	9	111683067	0.0152688	2.30434e-06	8277	GCST90199728	TRUE	reported	6nz5yl	2	1	TRUE	0.00268974	22.3176
rs79859092	C	T	C	T	-0.191696	0.0229847	0.035749	0.0432083	FALSE	FALSE	FALSE	JFKwR6	5	96814807	0.206077	0.0181779	406781	cataract	TRUE	reported	5	96814807	0.0404629	2.16277e-06	8277	GCST90199728	TRUE	reported	6nz5yl	2	1	TRUE	0.00270435	22.4392
rs80053496	A	G	A	G	-0.237506	-0.0092188	0.0209794	0.0145248	FALSE	FALSE	FALSE	JFKwR6	21	39201944	0.767526	0.0311855	406781	cataract	TRUE	reported	21	39201944	0.0517892	4.51798e-06	8277	GCST90199728	TRUE	reported	6nz5yl	2	1	TRUE	0.00253452	21.0264
rs1048943	C	T	C	T	-0.196774	0.0107474	0.0338587	0.045774	FALSE	FALSE	FALSE	hhWl3B	15	74720644	0.544824	0.0177486	406781	cataract	TRUE	reported	15	74720644	0.0427444	4.1542e-06	8155	GCST90199729	TRUE	reported	f84KB0	2	1	TRUE	0.00259195	21.187
rs118105629	A	T	A	T	0.173698	0.0139031	0.0481586	0.0312105	FALSE	TRUE	FALSE	hhWl3B	20	17356961	0.510813	0.021143	406781	cataract	TRUE	reported	20	17356961	0.0363159	1.72707e-06	8155	GCST90199729	TRUE	reported	f84KB0	2	1	TRUE	0.00279741	22.8712
rs141906462	C	T	C	T	-0.265529	-0.0560676	0.0195088	0.00933566	FALSE	FALSE	FALSE	hhWl3B	13	108584415	0.139329	0.0379272	406781	cataract	TRUE	reported	13	108584415	0.0568028	2.94567e-06	8155	GCST90199729	TRUE	reported	f84KB0	2	1	TRUE	0.00267238	21.8463
rs145604339	A	G	A	G	0.328792	0.0264422	0.0121047	0.00534483	FALSE	FALSE	FALSE	hhWl3B	18	74178305	0.607487	0.0514776	406781	cataract	TRUE	reported	18	74178305	0.0714745	4.22235e-06	8155	GCST90199729	TRUE	reported	f84KB0	2	1	TRUE	0.00258816	21.156
rs1999558	G	A	G	A	0.0760296	-0.0103595	0.579912	0.630729	FALSE	FALSE	FALSE	hhWl3B	6	137404388	0.174964	0.00763734	406781	cataract	TRUE	reported	6	137404388	0.0158148	1.52838e-06	8155	GCST90199729	TRUE	reported	f84KB0	2	1	TRUE	0.00282608	23.1064
rs2530416	C	T	C	T	0.0724713	-0.00649261	0.461519	0.530412	FALSE	FALSE	FALSE	hhWl3B	7	67678707	0.37977	0.00739208	406781	cataract	TRUE	reported	7	67678707	0.0156974	3.89772e-06	8155	GCST90199729	TRUE	reported	f84KB0	2	1	TRUE	0.00260687	21.3093
rs4278149	G	C	G	C	0.0858775	-0.00354619	0.752052	0.763455	FALSE	TRUE	FALSE	hhWl3B	8	34687055	0.684083	0.00871521	406781	cataract	TRUE	reported	8	34687055	0.0183097	2.72843e-06	8155	GCST90199729	TRUE	reported	f84KB0	2	1	TRUE	0.00269031	21.9933
rs4410790	C	T	C	T	-0.081429	0.0120041	0.626461	0.66355	FALSE	FALSE	FALSE	hhWl3B	7	17244953	0.123972	0.00780344	406781	cataract	TRUE	reported	7	17244953	0.0160643	4.00028e-07	8155	GCST90199729	TRUE	reported	f84KB0	2	1	TRUE	0.00314083	25.6879
rs4442730	C	T	C	T	0.0906347	-0.0103705	0.227828	0.208777	FALSE	FALSE	FALSE	hhWl3B	14	57741737	0.253177	0.0090757	406781	cataract	TRUE	reported	14	57741737	0.0186424	1.16346e-06	8155	GCST90199729	TRUE	reported	f84KB0	2	1	TRUE	0.00289004	23.6308
rs500285	G	C	G	C	0.158324	-0.0084627	0.0538528	0.0954472	FALSE	TRUE	FALSE	hhWl3B	16	26735502	0.503094	0.0126379	406781	cataract	TRUE	reported	16	26735502	0.0341703	3.59746e-06	8155	GCST90199729	TRUE	reported	f84KB0	2	1	TRUE	0.00262561	21.4629
rs60447252	T	G	T	G	-0.207786	0.0241478	0.0355471	0.0518628	FALSE	FALSE	FALSE	hhWl3B	19	4341089	0.14484	0.0165623	406781	cataract	TRUE	reported	19	4341089	0.0412475	4.71533e-07	8155	GCST90199729	TRUE	reported	f84KB0	2	1	TRUE	0.00310216	25.3706
rs6837172	A	G	A	G	0.0742845	-0.00496914	0.582776	0.627899	FALSE	FALSE	FALSE	hhWl3B	4	62484252	0.515155	0.00763505	406781	cataract	TRUE	reported	4	62484252	0.0160729	3.80549e-06	8155	GCST90199729	TRUE	reported	f84KB0	2	1	TRUE	0.00261245	21.3551
rs78813791	T	C	T	C	0.16508	-0.0068353	0.0508776	0.0166783	FALSE	FALSE	FALSE	hhWl3B	6	45717583	0.813815	0.0290237	406781	cataract	TRUE	reported	6	45717583	0.0351514	2.6499e-06	8155	GCST90199729	TRUE	reported	f84KB0	2	1	TRUE	0.00269716	22.0494
rs79383684	G	A	G	A	-0.371366	-0.025335	0.0113342	0.0258845	FALSE	FALSE	FALSE	hhWl3B	4	47961292	0.27981	0.0234422	406781	cataract	TRUE	reported	4	47961292	0.0732834	4.03e-07	8155	GCST90199729	TRUE	reported	f84KB0	2	1	TRUE	0.00313909	25.6736
rs111269071	C	T	C	T	0.134921	-0.0179472	0.0681012	0.0978456	FALSE	FALSE	FALSE	vAJD3g	11	98016962	0.148317	0.0124159	406781	cataract	TRUE	reported	11	98016962	0.0295057	4.81463e-06	8241	GCST90199730	TRUE	reported	RpHai2	2	1	TRUE	0.00253085	20.9046
rs11242109	T	G	T	G	-0.114789	-0.0127345	0.476654	0.343998	FALSE	FALSE	FALSE	vAJD3g	5	132341354	0.10106	0.00776621	406781	cataract	TRUE	reported	5	132341354	0.0148237	9.66201e-15	8241	GCST90199730	TRUE	reported	RpHai2	2	1	TRUE	0.00722369	59.949
rs116994213	C	T	C	T	-0.253204	0.00811033	0.0185343	0.0337994	FALSE	FALSE	FALSE	vAJD3g	9	78894851	0.691834	0.0204616	406781	cataract	TRUE	reported	9	78894851	0.0549177	4.01492e-06	8241	GCST90199730	TRUE	reported	RpHai2	2	1	TRUE	0.00257287	21.2525
rs12907371	C	G	C	G	0.107621	-0.0201457	0.119372	0.126978	FALSE	TRUE	FALSE	vAJD3g	15	100266916	0.0712082	0.0111663	406781	cataract	TRUE	reported	15	100266916	0.0232278	3.59875e-06	8241	GCST90199730	TRUE	reported	RpHai2	2	1	TRUE	0.00259817	21.4621
rs148371531	T	C	T	C	0.204723	-0.00492895	0.030303	0.0233721	FALSE	FALSE	FALSE	vAJD3g	19	4346542	0.84341	0.0249524	406781	cataract	TRUE	reported	19	4346542	0.0438264	2.99414e-06	8241	GCST90199730	TRUE	reported	RpHai2	2	1	TRUE	0.00264079	21.8151
rs17643150	A	G	A	G	-0.190233	-0.0179199	0.0344346	0.015754	FALSE	FALSE	FALSE	vAJD3g	13	91387826	0.554414	0.0303131	406781	cataract	TRUE	reported	13	91387826	0.0406873	2.93267e-06	8241	GCST90199730	TRUE	reported	RpHai2	2	1	TRUE	0.0026456	21.8549
rs34402821	G	A	G	A	0.123901	-0.00661077	0.0951049	0.0941415	FALSE	FALSE	FALSE	vAJD3g	15	34816690	0.603704	0.0127355	406781	cataract	TRUE	reported	15	34816690	0.0259358	1.77753e-06	8241	GCST90199730	TRUE	reported	RpHai2	2	1	TRUE	0.00276165	22.8163
rs4146338	T	C	T	C	0.11686	0.0182175	0.888528	0.815264	FALSE	FALSE	FALSE	vAJD3g	3	117775117	0.0563625	0.00954684	406781	cataract	TRUE	reported	3	117775117	0.0234863	6.50273e-07	8241	GCST90199730	TRUE	reported	RpHai2	2	1	TRUE	0.00299516	24.7513
rs4149577	A	G	A	G	0.0697668	-0.00623639	0.505812	0.574764	FALSE	FALSE	FALSE	vAJD3g	12	6338356	0.402148	0.00744385	406781	cataract	TRUE	reported	12	6338356	0.0151233	3.96523e-06	8241	GCST90199730	TRUE	reported	RpHai2	2	1	TRUE	0.00257575	21.2764
rs56308528	A	G	A	G	0.103729	0.00797186	0.130451	0.104412	FALSE	FALSE	FALSE	vAJD3g	16	12603161	0.507468	0.0120278	406781	cataract	TRUE	reported	16	12603161	0.0219352	2.25768e-06	8241	GCST90199730	TRUE	reported	RpHai2	2	1	TRUE	0.0027062	22.3569
rs79599128	G	A	G	A	-0.147596	-0.0162141	0.0623169	0.0987123	FALSE	FALSE	FALSE	vAJD3g	1	86835748	0.188568	0.0123317	406781	cataract	TRUE	reported	1	86835748	0.0308138	1.66853e-06	8241	GCST90199730	TRUE	reported	RpHai2	2	1	TRUE	0.00277633	22.9379
rs80081601	A	T	A	T	-0.412822	-0.00315474	0.00788701	0.019717	FALSE	TRUE	FALSE	vAJD3g	14	48909534	0.90651	0.0268623	406781	cataract	TRUE	reported	14	48909534	0.0837017	8.13667e-07	8241	GCST90199730	TRUE	reported	RpHai2	2	1	TRUE	0.00294305	24.3193
rs12497825	T	A	T	A	-0.0849002	-0.00812767	0.643875	0.703185	FALSE	TRUE	FALSE	lF90Ej	3	47628057	0.320785	0.00818623	406781	cataract	TRUE	reported	3	47628057	0.0156881	6.24079e-08	8282	GCST90199731	TRUE	reported	cSIy1H	2	1	TRUE	0.00352378	29.2801
rs143706129	A	G	A	G	-0.137069	0.00085723	0.0689697	0.0556339	FALSE	FALSE	FALSE	lF90Ej	2	230022412	0.957475	0.0160764	406781	cataract	TRUE	reported	2	230022412	0.0290366	2.35192e-06	8282	GCST90199731	TRUE	reported	cSIy1H	2	1	TRUE	0.0026834	22.2783
rs180670669	A	G	A	G	0.148504	0.0107558	0.0650243	0.0585916	FALSE	FALSE	FALSE	lF90Ej	12	70769855	0.493474	0.0157066	406781	cataract	TRUE	reported	12	70769855	0.0300645	7.83149e-07	8282	GCST90199731	TRUE	reported	cSIy1H	2	1	TRUE	0.00293735	24.3929
rs28468489	G	A	G	A	0.215489	-0.0364452	0.0281409	0.00561022	FALSE	FALSE	FALSE	lF90Ej	18	49542767	0.459396	0.0492608	406781	cataract	TRUE	reported	18	49542767	0.0441628	1.06394e-06	8282	GCST90199731	TRUE	reported	cSIy1H	2	1	TRUE	0.00286652	23.803
rs6552232	T	C	T	C	0.102039	0.00222745	0.862271	0.763153	FALSE	FALSE	FALSE	lF90Ej	4	177427940	0.79897	0.00874608	406781	cataract	TRUE	reported	4	177427940	0.0218555	3.02988e-06	8282	GCST90199731	TRUE	reported	cSIy1H	2	1	TRUE	0.00262503	21.7924
rs7040332	T	C	T	C	0.068794	0.00744229	0.405895	0.440925	FALSE	FALSE	FALSE	lF90Ej	9	111683067	0.317036	0.00743808	406781	cataract	TRUE	reported	9	111683067	0.01507	4.99587e-06	8282	GCST90199731	TRUE	reported	cSIy1H	2	1	TRUE	0.00250985	20.8339
rs75198642	T	G	T	G	-0.128829	0.00413621	0.0752406	0.023558	FALSE	FALSE	FALSE	lF90Ej	7	89354866	0.864613	0.0242585	406781	cataract	TRUE	reported	7	89354866	0.027813	3.62176e-06	8282	GCST90199731	TRUE	reported	cSIy1H	2	1	TRUE	0.00258388	21.45
rs79507970	C	G	C	G	0.241635	0.0200322	0.0199952	0.0360707	FALSE	TRUE	FALSE	lF90Ej	12	24993537	0.3188	0.020094	406781	cataract	TRUE	reported	12	24993537	0.0526605	4.46364e-06	8282	GCST90199731	TRUE	reported	cSIy1H	2	1	TRUE	0.00253578	21.0496
rs11678511	G	A	G	A	-0.0724496	-0.00460924	0.607566	0.575798	FALSE	FALSE	FALSE	og1di2	2	210772462	0.536482	0.00745661	406781	cataract	TRUE	reported	2	210772462	0.0156369	3.59957e-06	8240	GCST90199732	TRUE	reported	Ws1Knt	2	1	TRUE	0.00259844	21.4618
rs117940165	G	T	G	T	0.310761	0.00889985	0.0159634	0.040483	FALSE	FALSE	FALSE	og1di2	7	8713549	0.641109	0.0190923	406781	cataract	TRUE	reported	7	8713549	0.0616191	4.5767e-07	8240	GCST90199732	TRUE	reported	Ws1Knt	2	1	TRUE	0.00307721	25.4283
rs12800198	C	T	C	T	0.174946	0.036328	0.0447589	0.0166412	FALSE	FALSE	FALSE	og1di2	11	94197482	0.203492	0.0285673	406781	cataract	TRUE	reported	11	94197482	0.0367863	1.9774e-06	8240	GCST90199732	TRUE	reported	Ws1Knt	2	1	TRUE	0.00273727	22.6116
rs12870032	C	A	C	A	0.0837583	-0.00510822	0.241935	0.271229	FALSE	FALSE	FALSE	og1di2	13	101820253	0.53827	0.00830022	406781	cataract	TRUE	reported	13	101820253	0.0179185	2.94818e-06	8240	GCST90199732	TRUE	reported	Ws1Knt	2	1	TRUE	0.00264469	21.8447
rs138481434	A	G	A	G	0.256425	-0.0160831	0.0194234	0.0443949	FALSE	FALSE	FALSE	og1di2	15	89551775	0.374398	0.0181062	406781	cataract	TRUE	reported	15	89551775	0.0555343	3.88543e-06	8240	GCST90199732	TRUE	reported	Ws1Knt	2	1	TRUE	0.00258077	21.3154
rs146776045	G	A	G	A	-0.454785	-0.0368235	0.00684346	0.0168614	FALSE	FALSE	FALSE	og1di2	22	25193217	0.200489	0.0287648	406781	cataract	TRUE	reported	22	25193217	0.0926613	9.1992e-07	8240	GCST90199732	TRUE	reported	Ws1Knt	2	1	TRUE	0.00291488	24.083
rs174560	C	T	C	T	-0.115438	-0.00861158	0.307997	0.388127	FALSE	FALSE	FALSE	og1di2	11	61814292	0.253511	0.00754169	406781	cataract	TRUE	reported	11	61814292	0.0164192	2.05546e-12	8240	GCST90199732	TRUE	reported	Ws1Knt	2	1	TRUE	0.00596306	49.4183
rs192540706	T	C	T	C	-0.231143	-0.000252279	0.0238269	0.0169705	FALSE	FALSE	FALSE	og1di2	5	106684389	0.99301	0.0287979	406781	cataract	TRUE	reported	5	106684389	0.0496212	3.19052e-06	8240	GCST90199732	TRUE	reported	Ws1Knt	2	1	TRUE	0.00262638	21.6931
rs2165310	T	A	T	A	-0.262277	-0.000220855	0.0187888	0.0861052	FALSE	TRUE	FALSE	og1di2	2	163614870	0.986939	0.0134908	406781	cataract	TRUE	reported	2	163614870	0.0561061	2.94435e-06	8240	GCST90199732	TRUE	reported	Ws1Knt	2	1	TRUE	0.00264498	21.8472
rs404673	T	C	T	C	0.148702	-0.00606085	0.0870492	0.0793669	FALSE	FALSE	FALSE	og1di2	5	31674985	0.656999	0.0136487	406781	cataract	TRUE	reported	5	31674985	0.0268745	3.14459e-08	8240	GCST90199732	TRUE	reported	Ws1Knt	2	1	TRUE	0.00370182	30.6089
rs62036205	C	A	C	A	-0.136622	-0.0175793	0.0914762	0.0972921	FALSE	FALSE	FALSE	og1di2	16	78841158	0.158662	0.0124713	406781	cataract	TRUE	reported	16	78841158	0.0267009	3.10834e-07	8240	GCST90199732	TRUE	reported	Ws1Knt	2	1	TRUE	0.00316727	26.1748
rs62205296	A	G	A	G	0.271697	0.0302802	0.0187383	0.0443128	FALSE	FALSE	FALSE	og1di2	20	5665896	0.100246	0.0184224	406781	cataract	TRUE	reported	20	5665896	0.05712	1.96881e-06	8240	GCST90199732	TRUE	reported	Ws1Knt	2	1	TRUE	0.00273826	22.6198
rs77692382	T	C	T	C	0.15573	2.51579e-05	0.249081	0.200733	FALSE	FALSE	FALSE	og1di2	1	39941043	0.99782	0.00920868	406781	cataract	TRUE	reported	1	39941043	0.017606	9.12983e-19	8240	GCST90199732	TRUE	reported	Ws1Knt	2	1	TRUE	0.00940571	78.22
rs80177654	G	A	G	A	-0.182114	-0.00471472	0.0461482	0.0139199	FALSE	FALSE	FALSE	og1di2	5	9972556	0.880484	0.0313572	406781	cataract	TRUE	reported	5	9972556	0.0361364	4.66413e-07	8240	GCST90199732	TRUE	reported	Ws1Knt	2	1	TRUE	0.00307279	25.3917
rs9645717	G	A	G	A	-0.0811002	0.00486191	0.736266	0.68858	FALSE	FALSE	FALSE	og1di2	12	131195769	0.540952	0.00795242	406781	cataract	TRUE	reported	12	131195769	0.0174454	3.3388e-06	8240	GCST90199732	TRUE	reported	Ws1Knt	2	1	TRUE	0.00261588	21.6061
rs115322901	G	A	G	A	-0.181663	0.0253202	0.042376	0.02989	FALSE	FALSE	FALSE	aXVe9J	1	212660276	0.244211	0.0217429	406781	cataract	TRUE	reported	1	212660276	0.0381049	1.86572e-06	8232	GCST90199733	TRUE	reported	nrQNrf	2	1	TRUE	0.00275339	22.723
rs11773889	T	C	T	C	-0.0851082	-0.0036057	0.222064	0.141418	FALSE	FALSE	FALSE	aXVe9J	7	36298980	0.733155	0.010576	406781	cataract	TRUE	reported	7	36298980	0.0186357	4.9491e-06	8232	GCST90199733	TRUE	reported	nrQNrf	2	1	TRUE	0.00252724	20.8519
rs12800198	C	T	C	T	0.171103	0.036328	0.0448632	0.0166412	FALSE	FALSE	FALSE	aXVe9J	11	94197482	0.203492	0.0285673	406781	cataract	TRUE	reported	11	94197482	0.0370692	3.91606e-06	8232	GCST90199733	TRUE	reported	nrQNrf	2	1	TRUE	0.00258143	21.3002
rs144164029	G	A	G	A	-0.347285	-0.0256777	0.0103137	0.00135582	FALSE	FALSE	FALSE	aXVe9J	10	65312253	0.795771	0.0992087	406781	cataract	TRUE	reported	10	65312253	0.0759832	4.8645e-06	8232	GCST90199733	TRUE	reported	nrQNrf	2	1	TRUE	0.00253123	20.8849
rs148544135	G	A	G	A	-0.346987	0.0203951	0.0104129	0.0505265	FALSE	FALSE	FALSE	aXVe9J	14	76961782	0.225488	0.0168267	406781	cataract	TRUE	reported	14	76961782	0.0746709	3.36983e-06	8232	GCST90199733	TRUE	reported	nrQNrf	2	1	TRUE	0.00261626	21.5883
rs1492701	G	C	G	C	0.17989	0.00159154	0.252331	0.238216	FALSE	TRUE	FALSE	aXVe9J	1	39956146	0.854562	0.00868265	406781	cataract	TRUE	reported	1	39956146	0.0176741	2.48125e-24	8232	GCST90199733	TRUE	reported	nrQNrf	2	1	TRUE	0.012428	103.57
rs174556	T	C	T	C	-0.0801658	-0.00732793	0.301315	0.385909	FALSE	FALSE	FALSE	aXVe9J	11	61813163	0.331612	0.00754778	406781	cataract	TRUE	reported	11	61813163	0.0166901	1.56159e-06	8232	GCST90199733	TRUE	reported	nrQNrf	2	1	TRUE	0.00279473	23.0651
rs404673	T	C	T	C	0.144479	-0.00606085	0.0867073	0.0793669	FALSE	FALSE	FALSE	aXVe9J	5	31674985	0.656999	0.0136487	406781	cataract	TRUE	reported	5	31674985	0.0271859	1.0697e-07	8232	GCST90199733	TRUE	reported	nrQNrf	2	1	TRUE	0.00341924	28.2369
rs56355004	C	T	C	T	-0.110098	0.00277549	0.128167	0.124344	FALSE	FALSE	FALSE	aXVe9J	1	231033999	0.804518	0.0112139	406781	cataract	TRUE	reported	1	231033999	0.0231915	2.06118e-06	8232	GCST90199733	TRUE	reported	nrQNrf	2	1	TRUE	0.00273029	22.5318
rs62036205	C	A	C	A	-0.154312	-0.0175793	0.0916399	0.0972921	FALSE	FALSE	FALSE	aXVe9J	16	78841158	0.158662	0.0124713	406781	cataract	TRUE	reported	16	78841158	0.0269427	1.01984e-08	8232	GCST90199733	TRUE	reported	nrQNrf	2	1	TRUE	0.00396903	32.7953
rs623263	C	T	C	T	0.104343	-0.0197036	0.137492	0.0940865	FALSE	FALSE	FALSE	aXVe9J	6	83759926	0.118139	0.0126093	406781	cataract	TRUE	reported	6	83759926	0.0223041	2.8938e-06	8232	GCST90199733	TRUE	reported	nrQNrf	2	1	TRUE	0.00265154	21.8802
rs75286371	A	G	A	G	-0.171977	-0.00773685	0.0431066	0.0334623	FALSE	FALSE	FALSE	aXVe9J	8	23594572	0.707004	0.0205831	406781	cataract	TRUE	reported	8	23594572	0.0375711	4.70863e-06	8232	GCST90199733	TRUE	reported	nrQNrf	2	1	TRUE	0.00253877	20.9473
rs791597	G	A	G	A	-0.0833318	0.00209316	0.730235	0.728896	FALSE	FALSE	FALSE	aXVe9J	7	128224283	0.80089	0.00829978	406781	cataract	TRUE	reported	7	128224283	0.0176443	2.32536e-06	8232	GCST90199733	TRUE	reported	nrQNrf	2	1	TRUE	0.00270229	22.3001
rs8000156	A	G	A	G	0.082128	-0.00831995	0.276788	0.334693	FALSE	FALSE	FALSE	aXVe9J	13	101815822	0.287156	0.00781671	406781	cataract	TRUE	reported	13	101815822	0.0170985	1.5614e-06	8232	GCST90199733	TRUE	reported	nrQNrf	2	1	TRUE	0.00279477	23.0654
rs10263383	T	C	T	C	0.55147	0.153298	0.0081166	0.00184079	FALSE	FALSE	FALSE	Sr90uE	7	141991714	0.0726926	0.085414	406781	cataract	TRUE	reported	7	141991714	0.104102	1.17453e-07	5782	GCST90199734	TRUE	reported	HiZ0Nm	2	1	TRUE	0.00482997	28.0527
rs117640571	A	T	A	T	0.189412	-0.0185706	0.0680682	0.0399456	FALSE	TRUE	FALSE	Sr90uE	8	8852949	0.330088	0.0190676	406781	cataract	TRUE	reported	8	8852949	0.0381136	6.70682e-07	5782	GCST90199734	TRUE	reported	HiZ0Nm	2	1	TRUE	0.0042533	24.6891
rs12669002	A	G	A	G	0.140451	-0.0175988	0.115559	0.191978	FALSE	FALSE	FALSE	Sr90uE	7	123675168	0.0591562	0.00932619	406781	cataract	TRUE	reported	7	123675168	0.0292856	1.61939e-06	5782	GCST90199734	TRUE	reported	HiZ0Nm	2	1	TRUE	0.00396223	22.9928
rs138604147	C	T	C	T	0.412204	0.0501082	0.0110502	0.00752016	FALSE	FALSE	FALSE	Sr90uE	10	30651958	0.259554	0.044444	406781	cataract	TRUE	reported	10	30651958	0.0886732	3.34235e-06	5782	GCST90199734	TRUE	reported	HiZ0Nm	2	1	TRUE	0.00372342	21.6018
rs4786487	C	G	C	G	0.100446	0.0105871	0.749392	0.714682	FALSE	TRUE	FALSE	Sr90uE	16	4390396	0.195479	0.00817825	406781	cataract	TRUE	reported	16	4390396	0.0211267	1.98985e-06	5782	GCST90199734	TRUE	reported	HiZ0Nm	2	1	TRUE	0.0038943	22.597
rs72764531	C	G	C	G	-0.396945	0.0760112	0.0119584	0.00458595	FALSE	TRUE	FALSE	Sr90uE	5	52444459	0.162964	0.0544816	406781	cataract	TRUE	reported	5	52444459	0.0858444	3.76409e-06	5782	GCST90199734	TRUE	reported	HiZ0Nm	2	1	TRUE	0.00368431	21.374
rs72916458	C	A	C	A	0.426103	-0.00686836	0.00983806	0.0277847	FALSE	FALSE	FALSE	Sr90uE	11	63043589	0.760058	0.0224895	406781	cataract	TRUE	reported	11	63043589	0.093	4.61095e-06	5782	GCST90199734	TRUE	reported	HiZ0Nm	2	1	TRUE	0.00361752	20.9852
rs75929318	G	C	G	C	0.268057	-0.0321152	0.0266163	0.0181249	FALSE	TRUE	FALSE	Sr90uE	16	5911092	0.240537	0.0273636	406781	cataract	TRUE	reported	16	5911092	0.0580204	3.83657e-06	5782	GCST90199734	TRUE	reported	HiZ0Nm	2	1	TRUE	0.00367802	21.3375
rs9911250	T	G	T	G	0.55615	0.000894408	0.00632911	0.0272372	FALSE	FALSE	FALSE	Sr90uE	17	7269200	0.968642	0.0227516	406781	cataract	TRUE	reported	17	7269200	0.115742	1.54699e-06	5782	GCST90199734	TRUE	reported	HiZ0Nm	2	1	TRUE	0.00397734	23.0808
rs118038920	G	T	G	T	0.325977	-0.0367716	0.0129298	0.00262396	FALSE	FALSE	FALSE	tZpsgT	19	6404665	0.603436	0.0707873	406781	cataract	TRUE	reported	19	6404665	0.0704835	3.74842e-06	7054	GCST90199735	TRUE	reported	mCMpqV	2	1	TRUE	0.00302307	21.3834
rs12604641	C	T	C	T	-0.322377	0.0315677	0.013199	0.0334324	FALSE	FALSE	FALSE	tZpsgT	18	5631848	0.124512	0.0205504	406781	cataract	TRUE	reported	18	5631848	0.0686302	2.63609e-06	7054	GCST90199735	TRUE	reported	mCMpqV	2	1	TRUE	0.00311821	22.0584
rs13059608	C	A	C	A	-0.0878477	0.00563324	0.281975	0.337346	FALSE	FALSE	FALSE	tZpsgT	3	156503918	0.470798	0.00781114	406781	cataract	TRUE	reported	3	156503918	0.0177376	7.32227e-07	7054	GCST90199735	TRUE	reported	mCMpqV	2	1	TRUE	0.0034652	24.5216
rs13065347	C	A	C	A	-0.176229	-0.0208479	0.952323	0.943127	FALSE	FALSE	FALSE	tZpsgT	3	189142382	0.196656	0.0161469	406781	cataract	TRUE	reported	3	189142382	0.0376891	2.92722e-06	7054	GCST90199735	TRUE	reported	mCMpqV	2	1	TRUE	0.0030899	21.8575
rs142276335	A	G	A	G	-0.272988	-0.00276755	0.0178292	0.00535165	FALSE	FALSE	FALSE	tZpsgT	1	211468262	0.956944	0.0512609	406781	cataract	TRUE	reported	1	211468262	0.0596858	4.79073e-06	7054	GCST90199735	TRUE	reported	mCMpqV	2	1	TRUE	0.00295681	20.9133
rs146663516	T	C	T	C	0.275742	-0.0267929	0.0192828	0.0117649	FALSE	FALSE	FALSE	tZpsgT	20	36610238	0.431945	0.0340934	406781	cataract	TRUE	reported	20	36610238	0.0580204	2.00911e-06	7054	GCST90199735	TRUE	reported	mCMpqV	2	1	TRUE	0.00319169	22.5799
rs2762353	G	A	G	A	0.0931385	0.00239971	0.55584	0.627258	FALSE	FALSE	FALSE	tZpsgT	6	25794203	0.752842	0.0076207	406781	cataract	TRUE	reported	6	25794203	0.0159746	5.52923e-09	7054	GCST90199735	TRUE	reported	mCMpqV	2	1	TRUE	0.00479596	33.9841
rs34985488	G	A	G	A	-0.751607	-0.00727172	0.0654796	0.0952411	FALSE	FALSE	FALSE	tZpsgT	7	101174620	0.560049	0.0124779	406781	cataract	TRUE	reported	7	101174620	0.0311967	2.99511e-128	7054	GCST90199735	TRUE	reported	mCMpqV	2	1	TRUE	0.0760303	580.285
rs3798167	T	G	T	G	0.095869	0.00849169	0.204299	0.15812	FALSE	FALSE	FALSE	tZpsgT	6	160146896	0.402183	0.0101366	406781	cataract	TRUE	reported	6	160146896	0.0199317	1.51024e-06	7054	GCST90199735	TRUE	reported	mCMpqV	2	1	TRUE	0.00326896	23.1283
rs6546861	T	C	T	C	0.381183	-0.00317747	0.236913	0.196795	FALSE	FALSE	FALSE	tZpsgT	2	73622734	0.73127	0.009252	406781	cataract	TRUE	reported	2	73622734	0.018066	8.0502e-99	7054	GCST90199735	TRUE	reported	mCMpqV	2	1	TRUE	0.0593648	445.061
rs7108760	G	A	G	A	0.101252	0.00163972	0.826931	0.884331	FALSE	FALSE	FALSE	tZpsgT	11	67647176	0.887732	0.0116148	406781	cataract	TRUE	reported	11	67647176	0.0211912	1.77033e-06	7054	GCST90199735	TRUE	reported	mCMpqV	2	1	TRUE	0.00322595	22.823
rs75082775	C	G	C	G	0.417184	0.0136178	0.0489496	0.0144012	FALSE	TRUE	FALSE	tZpsgT	7	101171479	0.660719	0.0310256	406781	cataract	TRUE	reported	7	101171479	0.0367413	7.03321e-30	7054	GCST90199735	TRUE	reported	mCMpqV	2	1	TRUE	0.0179492	128.891
rs77489325	T	C	T	C	-0.133772	0.00210968	0.0838001	0.0466129	FALSE	FALSE	FALSE	tZpsgT	20	920391	0.904945	0.0176665	406781	cataract	TRUE	reported	20	920391	0.029232	4.73447e-06	7054	GCST90199735	TRUE	reported	mCMpqV	2	1	TRUE	0.00295999	20.9358
rs10018448	G	A	G	A	0.0938716	-0.00395785	0.530035	0.490457	FALSE	FALSE	FALSE	85PGjs	4	88304019	0.595045	0.00744601	406781	cataract	TRUE	reported	4	88304019	0.0148331	2.47555e-10	8208	GCST90199736	TRUE	reported	KfwJOl	2	1	TRUE	0.00485572	40.0404
rs10802092	T	A	T	A	0.174872	0.00137745	0.592917	0.623443	FALSE	TRUE	FALSE	85PGjs	1	119392884	0.856204	0.00760145	406781	cataract	TRUE	reported	1	119392884	0.0149927	1.95116e-31	8208	GCST90199736	TRUE	reported	KfwJOl	2	1	TRUE	0.0163044	136.011
rs114874682	A	T	A	T	-0.20265	-0.0134458	0.0337127	0.0448532	FALSE	TRUE	FALSE	85PGjs	1	118744159	0.448482	0.0177397	406781	cataract	TRUE	reported	1	118744159	0.0408021	6.81206e-07	8208	GCST90199736	TRUE	reported	KfwJOl	2	1	TRUE	0.00299632	24.6617
rs117055304	C	T	C	T	0.221934	-0.0160773	0.0248922	0.0177548	FALSE	FALSE	FALSE	85PGjs	12	61933251	0.565645	0.0279859	406781	cataract	TRUE	reported	12	61933251	0.0473891	2.82399e-06	8208	GCST90199736	TRUE	reported	KfwJOl	2	1	TRUE	0.00266498	21.9273
rs165107	T	G	T	G	-0.101703	0.0120367	0.140413	0.157577	FALSE	FALSE	FALSE	85PGjs	18	77683799	0.233815	0.0101099	406781	cataract	TRUE	reported	18	77683799	0.0211423	1.50612e-06	8208	GCST90199736	TRUE	reported	KfwJOl	2	1	TRUE	0.00281127	23.1343
rs186454994	T	C	T	C	0.313174	-0.0480035	0.012043	0.00827555	FALSE	FALSE	FALSE	85PGjs	8	143246678	0.244307	0.0412299	406781	cataract	TRUE	reported	8	143246678	0.0666298	2.59899e-06	8208	GCST90199736	TRUE	reported	KfwJOl	2	1	TRUE	0.00268429	22.0866
rs1891761	G	A	G	A	-0.072877	0.00403186	0.446677	0.552081	FALSE	FALSE	FALSE	85PGjs	10	113496381	0.586603	0.00741472	406781	cataract	TRUE	reported	10	113496381	0.0148792	9.68673e-07	8208	GCST90199736	TRUE	reported	KfwJOl	2	1	TRUE	0.00291418	23.9837
rs2393791	T	C	T	C	-0.116179	0.0132458	0.618461	0.584033	FALSE	FALSE	FALSE	85PGjs	12	120986153	0.0773963	0.00750047	406781	cataract	TRUE	reported	12	120986153	0.0152288	2.36823e-14	8208	GCST90199736	TRUE	reported	KfwJOl	2	1	TRUE	0.00704073	58.1859
rs28456695	G	C	G	C	0.220041	0.0011859	0.0246552	0.00739859	FALSE	TRUE	FALSE	85PGjs	14	102151115	0.978078	0.0431583	406781	cataract	TRUE	reported	14	102151115	0.0472592	3.22328e-06	8208	GCST90199736	TRUE	reported	KfwJOl	2	1	TRUE	0.00263422	21.6735
rs3802967	C	T	C	T	-0.258766	-0.00348771	0.539467	0.526884	FALSE	FALSE	FALSE	85PGjs	11	18322517	0.636636	0.00738283	406781	cataract	TRUE	reported	11	18322517	0.01431	4.3483e-73	8208	GCST90199736	TRUE	reported	KfwJOl	2	1	TRUE	0.0383118	326.911
rs7243785	G	A	G	A	-0.0820926	8.67669e-05	0.222607	0.335807	FALSE	FALSE	FALSE	85PGjs	18	54807931	0.991116	0.00779224	406781	cataract	TRUE	reported	18	54807931	0.0176835	3.44513e-06	8208	GCST90199736	TRUE	reported	KfwJOl	2	1	TRUE	0.00261876	21.546
rs950950	T	C	T	C	0.0691002	-0.00908597	0.448887	0.42555	FALSE	FALSE	FALSE	85PGjs	4	23560039	0.22145	0.00743118	406781	cataract	TRUE	reported	4	23560039	0.0146353	2.34153e-06	8208	GCST90199736	TRUE	reported	KfwJOl	2	1	TRUE	0.00270857	22.2869
rs13170951	G	A	G	A	-0.0793524	0.0117256	0.550065	0.553007	FALSE	FALSE	FALSE	XXbRSG	5	2822845	0.114094	0.007421	406781	cataract	TRUE	reported	5	2822845	0.0169367	2.79638e-06	7100	GCST90199737	TRUE	reported	jMDqK5	2	1	TRUE	0.00308222	21.9452
rs13237611	G	A	G	A	0.0760229	0.000466499	0.474702	0.309822	FALSE	FALSE	FALSE	XXbRSG	7	47844957	0.953477	0.00799606	406781	cataract	TRUE	reported	7	47844957	0.016653	4.99191e-06	7100	GCST90199737	TRUE	reported	jMDqK5	2	1	TRUE	0.00292666	20.8344
rs142565412	A	G	A	G	-0.33633	-0.00240685	0.0137725	0.0154937	FALSE	FALSE	FALSE	XXbRSG	21	33223139	0.936806	0.0303568	406781	cataract	TRUE	reported	21	33223139	0.0706857	1.95416e-06	7100	GCST90199737	TRUE	reported	jMDqK5	2	1	TRUE	0.00317854	22.6332
rs182528317	C	T	C	T	-0.47254	0.00764067	0.00700141	0.0168087	FALSE	FALSE	FALSE	XXbRSG	18	66441566	0.791425	0.0288916	406781	cataract	TRUE	reported	18	66441566	0.0988096	1.73279e-06	7100	GCST90199737	TRUE	reported	jMDqK5	2	1	TRUE	0.00321088	22.8642
rs2518814	T	C	T	C	0.175317	-0.00529473	0.0947736	0.0518373	FALSE	FALSE	FALSE	XXbRSG	22	18973132	0.749798	0.0166028	406781	cataract	TRUE	reported	22	18973132	0.0282182	5.2013e-10	7100	GCST90199737	TRUE	reported	jMDqK5	2	1	TRUE	0.00540725	38.5893
rs57525550	T	G	T	G	0.131225	0.00264635	0.100477	0.065063	FALSE	FALSE	FALSE	XXbRSG	17	70769811	0.859613	0.0149625	406781	cataract	TRUE	reported	17	70769811	0.0280773	2.95805e-06	7100	GCST90199737	TRUE	reported	jMDqK5	2	1	TRUE	0.00306711	21.8374
rs78421876	T	C	T	C	-0.134653	-0.00296067	0.098829	0.082754	FALSE	FALSE	FALSE	XXbRSG	14	28267701	0.825753	0.0134483	406781	cataract	TRUE	reported	14	28267701	0.0279818	1.493e-06	7100	GCST90199737	TRUE	reported	jMDqK5	2	1	TRUE	0.00325093	23.1504
rs10859531	G	A	G	A	-0.125742	0.00195556	0.104071	0.153414	FALSE	FALSE	FALSE	K28WG9	12	93564881	0.848502	0.0102369	406781	cataract	TRUE	reported	12	93564881	0.0249418	4.62089e-07	8297	GCST90199738	TRUE	reported	x5TyJl	2	1	TRUE	0.00305391	25.4098
rs111238885	A	G	A	G	0.316398	-0.00309586	0.0132555	0.00869737	FALSE	FALSE	FALSE	K28WG9	4	139500698	0.939817	0.0410045	406781	cataract	TRUE	reported	4	139500698	0.0675014	2.76858e-06	8297	GCST90199738	TRUE	reported	x5TyJl	2	1	TRUE	0.00264102	21.9653
rs116522067	T	A	T	A	0.301849	-0.0287193	0.0148323	0.0213435	FALSE	TRUE	FALSE	K28WG9	5	56626273	0.268643	0.0259623	406781	cataract	TRUE	reported	5	56626273	0.0635419	2.03022e-06	8297	GCST90199738	TRUE	reported	x5TyJl	2	1	TRUE	0.00271243	22.5608
rs12916345	A	C	A	C	0.0760528	0.0130829	0.612455	0.633754	FALSE	FALSE	FALSE	K28WG9	15	33688079	0.0883568	0.00767716	406781	cataract	TRUE	reported	15	33688079	0.0159089	1.74839e-06	8297	GCST90199738	TRUE	reported	x5TyJl	2	1	TRUE	0.00274685	22.8479
rs138210559	G	T	G	T	-0.196194	-0.0356976	0.037553	0.0165643	FALSE	FALSE	FALSE	K28WG9	7	138699219	0.209377	0.028438	406781	cataract	TRUE	reported	7	138699219	0.0406904	1.42396e-06	8297	GCST90199738	TRUE	reported	x5TyJl	2	1	TRUE	0.00279416	23.2425
rs138481335	C	T	C	T	-0.269623	-0.033466	0.020739	0.00922932	FALSE	FALSE	FALSE	K28WG9	19	56268982	0.381167	0.0382142	406781	cataract	TRUE	reported	19	56268982	0.0542999	6.85435e-07	8297	GCST90199738	TRUE	reported	x5TyJl	2	1	TRUE	0.00296283	24.6497
rs4519291	T	C	T	C	0.0749584	0.00420073	0.46819	0.34407	FALSE	FALSE	FALSE	K28WG9	15	59909075	0.588911	0.00777318	406781	cataract	TRUE	reported	15	59909075	0.0157167	1.84832e-06	8297	GCST90199738	TRUE	reported	x5TyJl	2	1	TRUE	0.00273406	22.7412
rs73086173	T	A	T	A	0.289172	0.0476655	0.0175725	0.0225206	FALSE	TRUE	FALSE	K28WG9	12	30067553	0.0545331	0.0247925	406781	cataract	TRUE	reported	12	30067553	0.0589537	9.33934e-07	8297	GCST90199738	TRUE	reported	x5TyJl	2	1	TRUE	0.00289142	24.0539
rs77149865	A	G	A	G	0.212635	-0.000476074	0.0294478	0.0183362	FALSE	FALSE	FALSE	K28WG9	8	130493370	0.986272	0.0276688	406781	cataract	TRUE	reported	8	130493370	0.0456369	3.17315e-06	8297	GCST90199738	TRUE	reported	x5TyJl	2	1	TRUE	0.00260964	21.7036
rs7789829	A	T	A	T	-0.197682	0.0226649	0.0361329	0.0253842	FALSE	TRUE	FALSE	K28WG9	7	14824580	0.330018	0.0232681	406781	cataract	TRUE	reported	7	14824580	0.0412783	1.67607e-06	8297	GCST90199738	TRUE	reported	x5TyJl	2	1	TRUE	0.00275658	22.929
rs16881495	C	T	C	T	0.103774	-0.00355222	0.2253	0.275852	FALSE	FALSE	FALSE	xJceQQ	4	11411001	0.670227	0.00834175	406781	cataract	TRUE	reported	4	11411001	0.0226162	4.46445e-06	5190	GCST90199739	TRUE	reported	kI2fIj	2	1	TRUE	0.00404029	21.046
rs372901845	A	G	A	G	0.559372	-0.0854948	0.0055254	0.000695277	FALSE	FALSE	FALSE	xJceQQ	6	125702291	0.548393	0.142451	406781	cataract	TRUE	reported	6	125702291	0.121289	3.99023e-06	5190	GCST90199739	TRUE	reported	kI2fIj	2	1	TRUE	0.00408146	21.2614
rs55703141	C	G	C	G	0.266847	-0.0315649	0.0288537	0.043253	FALSE	TRUE	FALSE	xJceQQ	19	47013320	0.0829698	0.0182065	406781	cataract	TRUE	reported	19	47013320	0.056244	2.09074e-06	5190	GCST90199739	TRUE	reported	kI2fIj	2	1	TRUE	0.00431842	22.5012
rs72804625	G	A	G	A	-0.24635	-0.00652983	0.0371445	0.0368622	FALSE	FALSE	FALSE	xJceQQ	5	153790203	0.737483	0.0194811	406781	cataract	TRUE	reported	5	153790203	0.0500911	8.74157e-07	5190	GCST90199739	TRUE	reported	kI2fIj	2	1	TRUE	0.00463871	24.1778
rs10846384	A	G	A	G	-0.109617	0.00287477	0.144718	0.139031	FALSE	FALSE	FALSE	42B2tU	12	16627668	0.786479	0.0106124	406781	cataract	TRUE	reported	12	16627668	0.0210389	1.88627e-07	8183	GCST90199740	TRUE	reported	xe8F1L	2	1	TRUE	0.00330643	27.1396
rs113521853	A	G	A	G	-0.176894	0.00204729	0.0406662	0.050028	FALSE	FALSE	FALSE	42B2tU	21	13890810	0.905657	0.017274	406781	cataract	TRUE	reported	21	13890810	0.0377723	2.82475e-06	8183	GCST90199740	TRUE	reported	xe8F1L	2	1	TRUE	0.00267303	21.9267
rs116599332	C	T	C	T	-0.184157	0.0184614	0.0371241	0.0454282	FALSE	FALSE	FALSE	42B2tU	2	2923771	0.301214	0.0178572	406781	cataract	TRUE	reported	2	2923771	0.0392926	2.77493e-06	8183	GCST90199740	TRUE	reported	xe8F1L	2	1	TRUE	0.00267718	21.9608
rs13335367	T	G	T	G	-0.309162	-0.0233334	0.0130419	0.0210619	FALSE	FALSE	FALSE	42B2tU	16	73874160	0.356867	0.0253251	406781	cataract	TRUE	reported	16	73874160	0.0652132	2.12888e-06	8183	GCST90199740	TRUE	reported	xe8F1L	2	1	TRUE	0.00273903	22.4696
rs1385836	A	G	A	G	0.0808124	-0.00128785	0.766866	0.781556	FALSE	FALSE	FALSE	42B2tU	4	174771832	0.885195	0.0089194	406781	cataract	TRUE	reported	4	174771832	0.0176659	4.77413e-06	8183	GCST90199740	TRUE	reported	xe8F1L	2	1	TRUE	0.00255072	20.9208
rs143470418	G	A	G	A	-0.261833	-0.00457372	0.018659	0.0115073	FALSE	FALSE	FALSE	42B2tU	13	27395134	0.894826	0.0345969	406781	cataract	TRUE	reported	13	27395134	0.0545174	1.56506e-06	8183	GCST90199740	TRUE	reported	xe8F1L	2	1	TRUE	0.00281089	23.0607
rs143734577	A	G	A	G	0.282451	0.0566135	0.0143929	0.00934898	FALSE	FALSE	FALSE	42B2tU	17	31706338	0.142312	0.0385851	406781	cataract	TRUE	reported	17	31706338	0.0617694	4.81546e-06	8183	GCST90199740	TRUE	reported	xe8F1L	2	1	TRUE	0.0025487	20.9042
rs2091479	A	G	A	G	-0.078257	4.2139e-05	0.267773	0.367979	FALSE	FALSE	FALSE	42B2tU	9	130919802	0.995614	0.00766646	406781	cataract	TRUE	reported	9	130919802	0.0169562	3.92658e-06	8183	GCST90199740	TRUE	reported	xe8F1L	2	1	TRUE	0.00259626	21.2953
rs2247536	C	G	C	G	0.0817847	0.00340338	0.258914	0.386907	FALSE	TRUE	FALSE	42B2tU	1	77453753	0.653713	0.0075865	406781	cataract	TRUE	reported	1	77453753	0.0168912	1.28638e-06	8183	GCST90199740	TRUE	reported	xe8F1L	2	1	TRUE	0.00285672	23.4378
rs4602391	A	T	A	T	0.205111	0.0187177	0.971317	0.976711	FALSE	TRUE	FALSE	42B2tU	3	164418450	0.444789	0.0244955	406781	cataract	TRUE	reported	3	164418450	0.0442878	3.63329e-06	8183	GCST90199740	TRUE	reported	xe8F1L	2	1	TRUE	0.00261433	21.4439
rs55916120	C	T	C	T	0.205697	-0.000439445	0.0278865	0.0185125	FALSE	FALSE	FALSE	42B2tU	16	3727835	0.9873	0.0276073	406781	cataract	TRUE	reported	16	3727835	0.0449574	4.7538e-06	8183	GCST90199740	TRUE	reported	xe8F1L	2	1	TRUE	0.00255171	20.9289
rs7160277	G	C	G	C	-0.0931521	-0.0136092	0.182711	0.19156	FALSE	TRUE	FALSE	42B2tU	14	23752401	0.150709	0.00947035	406781	cataract	TRUE	reported	14	23752401	0.020236	4.15863e-06	8183	GCST90199740	TRUE	reported	xe8F1L	2	1	TRUE	0.00258286	21.1851
rs7719918	A	C	A	C	-0.147809	-0.000956343	0.057113	0.0647276	FALSE	FALSE	FALSE	42B2tU	5	109550554	0.948837	0.0149039	406781	cataract	TRUE	reported	5	109550554	0.0317929	3.33386e-06	8183	GCST90199740	TRUE	reported	xe8F1L	2	1	TRUE	0.00263441	21.609
rs1047891	A	C	A	C	0.48432	0.00146879	0.30857	0.321771	FALSE	FALSE	FALSE	zzFuvn	2	210675783	0.852949	0.0079241	406781	cataract	TRUE	reported	2	210675783	0.0154368	1e-200	8263	GCST90199741	TRUE	reported	71TCGF	2	1	TRUE	0.106447	984.113
rs1160700	A	G	A	G	-0.076279	0.00483384	0.45663	0.426196	FALSE	FALSE	FALSE	zzFuvn	3	29718321	0.516531	0.00745155	406781	cataract	TRUE	reported	3	29718321	0.0154843	8.38331e-07	8263	GCST90199741	TRUE	reported	71TCGF	2	1	TRUE	0.0029283	24.2617
rs12990953	A	C	A	C	0.123943	-0.01934	0.0825149	0.0569609	FALSE	FALSE	FALSE	zzFuvn	2	145050948	0.218144	0.0157047	406781	cataract	TRUE	reported	2	145050948	0.0270749	4.69927e-06	8263	GCST90199741	TRUE	reported	71TCGF	2	1	TRUE	0.00252972	20.951
rs139785063	T	C	T	C	-0.237294	-0.00929029	0.0238154	0.0306727	FALSE	FALSE	FALSE	zzFuvn	21	18005724	0.665567	0.0214934	406781	cataract	TRUE	reported	21	18005724	0.0500387	2.11399e-06	8263	GCST90199741	TRUE	reported	71TCGF	2	1	TRUE	0.00271421	22.4831
rs1992855	C	T	C	T	0.0862072	-0.013433	0.424855	0.404839	FALSE	FALSE	FALSE	zzFuvn	3	126190826	0.0731964	0.00749773	406781	cataract	TRUE	reported	3	126190826	0.015371	2.04151e-08	8263	GCST90199741	TRUE	reported	71TCGF	2	1	TRUE	0.00379223	31.4469
rs2297442	C	T	C	T	-0.101178	-0.0120682	0.290909	0.28263	FALSE	FALSE	FALSE	zzFuvn	9	6540540	0.140321	0.00818409	406781	cataract	TRUE	reported	9	6540540	0.0163767	6.48498e-10	8263	GCST90199741	TRUE	reported	71TCGF	2	1	TRUE	0.00459812	38.1605
rs4384293	T	A	T	A	0.0752373	0.00114993	0.62913	0.686741	FALSE	TRUE	FALSE	zzFuvn	1	217601660	0.884847	0.00794003	406781	cataract	TRUE	reported	1	217601660	0.0160069	2.59775e-06	8263	GCST90199741	TRUE	reported	71TCGF	2	1	TRUE	0.00266658	22.0875
rs4646961	A	G	A	G	0.0999587	-0.000319587	0.308061	0.263779	FALSE	FALSE	FALSE	zzFuvn	1	75751484	0.969525	0.00836516	406781	cataract	TRUE	reported	1	75751484	0.0160826	5.12146e-10	8263	GCST90199741	TRUE	reported	71TCGF	2	1	TRUE	0.00465335	38.621
rs4773144	G	A	G	A	-0.0739498	-0.00151571	0.445515	0.400639	FALSE	FALSE	FALSE	zzFuvn	13	110308365	0.840433	0.00752814	406781	cataract	TRUE	reported	13	110308365	0.0148953	6.88312e-07	8263	GCST90199741	TRUE	reported	71TCGF	2	1	TRUE	0.00297402	24.6417
rs4822523	T	A	T	A	-0.0840864	-0.00454982	0.312047	0.320519	FALSE	TRUE	FALSE	zzFuvn	22	24615934	0.56718	0.00795132	406781	cataract	TRUE	reported	22	24615934	0.0170859	8.59296e-07	8263	GCST90199741	TRUE	reported	71TCGF	2	1	TRUE	0.00292258	24.2142
rs58281216	A	C	A	C	-0.0872744	0.00491141	0.245891	0.262049	FALSE	FALSE	FALSE	zzFuvn	15	96782628	0.559961	0.00842583	406781	cataract	TRUE	reported	15	96782628	0.0173951	5.24377e-07	8263	GCST90199741	TRUE	reported	71TCGF	2	1	TRUE	0.00303711	25.166
rs60286185	T	C	T	C	-0.112597	0.00639355	0.139486	0.114679	FALSE	FALSE	FALSE	zzFuvn	6	150398606	0.581993	0.0116146	406781	cataract	TRUE	reported	6	150398606	0.0219044	2.74213e-07	8263	GCST90199741	TRUE	reported	71TCGF	2	1	TRUE	0.00318762	26.4171
rs6975311	G	A	G	A	0.0952346	0.0031983	0.754031	0.809511	FALSE	FALSE	FALSE	zzFuvn	7	56024013	0.733187	0.00938226	406781	cataract	TRUE	reported	7	56024013	0.0174821	5.10661e-08	8263	GCST90199741	TRUE	reported	71TCGF	2	1	TRUE	0.00357855	29.6686
rs7084937	A	G	A	G	-0.0863545	-0.00994158	0.260055	0.258225	FALSE	FALSE	FALSE	zzFuvn	10	82233648	0.240857	0.00847645	406781	cataract	TRUE	reported	10	82233648	0.0178897	1.38567e-06	8263	GCST90199741	TRUE	reported	71TCGF	2	1	TRUE	0.00281192	23.2948
rs9909113	A	T	A	T	0.116685	-0.0117351	0.108243	0.0797077	FALSE	TRUE	FALSE	zzFuvn	17	52476345	0.388053	0.0135956	406781	cataract	TRUE	reported	17	52476345	0.0244387	1.80053e-06	8263	GCST90199741	TRUE	reported	71TCGF	2	1	TRUE	0.00275131	22.7913
rs9993597	T	C	T	C	-0.069775	0.0025748	0.547124	0.555903	FALSE	FALSE	FALSE	zzFuvn	4	93878217	0.728514	0.00741797	406781	cataract	TRUE	reported	4	93878217	0.0152059	4.46085e-06	8263	GCST90199741	TRUE	reported	71TCGF	2	1	TRUE	0.00254175	21.0509
rs1263331	T	C	T	C	-0.104714	0.015878	0.143204	0.0899221	FALSE	FALSE	FALSE	mqOVuw	4	2949582	0.219042	0.0129186	406781	cataract	TRUE	reported	4	2949582	0.02176	1.49259e-06	8262	GCST90199742	TRUE	reported	zx14Im	2	1	TRUE	0.00279506	23.1519
rs13253349	A	G	A	G	-0.0812137	0.00100901	0.297826	0.323925	FALSE	FALSE	FALSE	mqOVuw	8	58411926	0.897973	0.00786918	406781	cataract	TRUE	reported	8	58411926	0.016713	1.17799e-06	8262	GCST90199742	TRUE	reported	zx14Im	2	1	TRUE	0.00284987	23.6072
rs141018764	T	C	T	C	-0.323373	-0.00962357	0.0128469	0.0351356	FALSE	FALSE	FALSE	mqOVuw	10	49805687	0.628756	0.0199049	406781	cataract	TRUE	reported	10	49805687	0.0676793	1.77028e-06	8262	GCST90199742	TRUE	reported	zx14Im	2	1	TRUE	0.00275557	22.8239
rs141146649	A	G	A	G	-0.554327	-0.00608926	0.00430564	0.0170261	FALSE	FALSE	FALSE	mqOVuw	20	41393231	0.835236	0.0292765	406781	cataract	TRUE	reported	20	41393231	0.114873	1.39599e-06	8262	GCST90199742	TRUE	reported	zx14Im	2	1	TRUE	0.00281053	23.2804
rs143961980	A	G	A	G	0.232201	-0.0132234	0.0251672	0.063439	FALSE	FALSE	FALSE	mqOVuw	14	80907515	0.381352	0.0151054	406781	cataract	TRUE	reported	14	80907515	0.0487988	1.95194e-06	8262	GCST90199742	TRUE	reported	zx14Im	2	1	TRUE	0.00273298	22.6363
rs145233615	G	T	G	T	0.385983	0.0326738	0.00836284	0.0351398	FALSE	FALSE	FALSE	mqOVuw	4	1485166	0.11073	0.0204862	406781	cataract	TRUE	reported	4	1485166	0.0842198	4.58263e-06	8262	GCST90199742	TRUE	reported	zx14Im	2	1	TRUE	0.00253583	20.9992
rs174546	T	C	T	C	0.128831	-0.00609879	0.33937	0.413424	FALSE	FALSE	FALSE	mqOVuw	11	61802358	0.414051	0.00746681	406781	cataract	TRUE	reported	11	61802358	0.0160407	9.6294e-16	8262	GCST90199742	TRUE	reported	zx14Im	2	1	TRUE	0.00774696	64.4895
rs494342	A	T	A	T	0.0872112	0.00589965	0.712207	0.80589	FALSE	TRUE	FALSE	mqOVuw	13	55994104	0.526124	0.00930642	406781	cataract	TRUE	reported	13	55994104	0.016961	2.72009e-07	8262	GCST90199742	TRUE	reported	zx14Im	2	1	TRUE	0.00318984	26.4324
rs6514277	A	C	A	C	0.092645	-0.000427067	0.182261	0.110968	FALSE	FALSE	FALSE	mqOVuw	20	1313787	0.97112	0.0117962	406781	cataract	TRUE	reported	20	1313787	0.0201464	4.2535e-06	8262	GCST90199742	TRUE	reported	zx14Im	2	1	TRUE	0.00255302	21.1419
rs75827837	G	T	G	T	-0.33091	-0.00944801	0.0129013	0.0101397	FALSE	FALSE	FALSE	mqOVuw	2	241341393	0.796639	0.036663	406781	cataract	TRUE	reported	2	241341393	0.0668833	7.51415e-07	8262	GCST90199742	TRUE	reported	zx14Im	2	1	TRUE	0.00295403	24.4726
rs77692382	T	C	T	C	0.148269	2.51579e-05	0.248839	0.200733	FALSE	FALSE	FALSE	mqOVuw	1	39941043	0.99782	0.00920868	406781	cataract	TRUE	reported	1	39941043	0.0176834	5.0881e-17	8262	GCST90199742	TRUE	reported	zx14Im	2	1	TRUE	0.00843731	70.2852
rs10957053	T	C	T	C	-0.0920437	-0.00160222	0.182362	0.230145	FALSE	FALSE	FALSE	5DFXMk	8	58401127	0.855452	0.0087954	406781	cataract	TRUE	reported	8	58401127	0.019973	4.05787e-06	8133	GCST90199743	TRUE	reported	RMfwMl	2	1	TRUE	0.00260446	21.2322
rs113012216	C	G	C	G	0.18459	0.00391237	0.0409903	0.0454648	FALSE	TRUE	FALSE	5DFXMk	18	548673	0.834859	0.0187667	406781	cataract	TRUE	reported	18	548673	0.0398135	3.54558e-06	8133	GCST90199743	TRUE	reported	RMfwMl	2	1	TRUE	0.00263608	21.4906
rs115099855	A	G	A	G	-0.188941	0.00823853	0.0350726	0.0151815	FALSE	FALSE	FALSE	5DFXMk	4	148978441	0.7871	0.0305042	406781	cataract	TRUE	reported	4	148978441	0.0412324	4.59797e-06	8133	GCST90199743	TRUE	reported	RMfwMl	2	1	TRUE	0.00257516	20.9927
rs12210538	G	A	G	A	-0.203519	-0.00748571	0.239529	0.161492	FALSE	FALSE	FALSE	5DFXMk	6	110438805	0.453653	0.00998976	406781	cataract	TRUE	reported	6	110438805	0.017642	8.68442e-31	8133	GCST90199743	TRUE	reported	RMfwMl	2	1	TRUE	0.0160996	133.048
rs12356193	G	A	G	A	-0.102054	0.000542985	0.165497	0.096156	FALSE	FALSE	FALSE	5DFXMk	10	59653595	0.965418	0.0125238	406781	cataract	TRUE	reported	10	59653595	0.0207389	8.61563e-07	8133	GCST90199743	TRUE	reported	RMfwMl	2	1	TRUE	0.00296857	24.2093
rs13042	A	G	A	G	0.077144	-0.0116834	0.289276	0.31028	FALSE	FALSE	FALSE	5DFXMk	8	86472684	0.142152	0.00795968	406781	cataract	TRUE	reported	8	86472684	0.0166059	3.39132e-06	8133	GCST90199743	TRUE	reported	RMfwMl	2	1	TRUE	0.00264654	21.5761
rs174556	T	C	T	C	-0.0831778	-0.00732793	0.300986	0.385909	FALSE	FALSE	FALSE	5DFXMk	11	61813163	0.331612	0.00754778	406781	cataract	TRUE	reported	11	61813163	0.0166154	5.55549e-07	8133	GCST90199743	TRUE	reported	RMfwMl	2	1	TRUE	0.00307189	25.0545
rs35536361	G	A	G	A	-0.138177	0.00733509	0.0737939	0.085102	FALSE	FALSE	FALSE	5DFXMk	7	123284389	0.580764	0.0132818	406781	cataract	TRUE	reported	7	123284389	0.0292278	2.27209e-06	8133	GCST90199743	TRUE	reported	RMfwMl	2	1	TRUE	0.00274054	22.3446
rs4923689	A	G	A	G	-0.092932	-0.00624102	0.181908	0.21019	FALSE	FALSE	FALSE	5DFXMk	15	35693487	0.494158	0.00912815	406781	cataract	TRUE	reported	15	35693487	0.0198367	2.80162e-06	8133	GCST90199743	TRUE	reported	RMfwMl	2	1	TRUE	0.00269135	21.9424
rs603424	A	G	A	G	0.103054	0.0164645	0.176351	0.116695	FALSE	FALSE	FALSE	5DFXMk	10	100315722	0.153005	0.0115217	406781	cataract	TRUE	reported	10	100315722	0.0200207	2.6416e-07	8133	GCST90199743	TRUE	reported	RMfwMl	2	1	TRUE	0.00324719	26.4889
rs61781291	A	T	A	T	0.118037	-0.00248245	0.25313	0.231343	FALSE	TRUE	FALSE	5DFXMk	1	39936166	0.776619	0.00874938	406781	cataract	TRUE	reported	1	39936166	0.0176593	2.32353e-11	8133	GCST90199743	TRUE	reported	RMfwMl	2	1	TRUE	0.00546335	44.6666
rs6832951	G	A	G	A	0.108793	-0.000416889	0.189156	0.232735	FALSE	FALSE	FALSE	5DFXMk	4	82635553	0.96185	0.00871558	406781	cataract	TRUE	reported	4	82635553	0.0195805	2.75714e-08	8133	GCST90199743	TRUE	reported	RMfwMl	2	1	TRUE	0.00378145	30.8637
rs74748720	T	C	T	C	-0.234078	-0.00787682	0.0292044	0.0478855	FALSE	FALSE	FALSE	5DFXMk	20	63697813	0.650486	0.0173847	406781	cataract	TRUE	reported	20	63697813	0.0454702	2.63358e-07	8133	GCST90199743	TRUE	reported	RMfwMl	2	1	TRUE	0.00324791	26.4948
rs77759872	A	T	A	T	0.106032	0.00603651	0.154733	0.263253	FALSE	TRUE	FALSE	5DFXMk	13	52764924	0.480118	0.00854894	406781	cataract	TRUE	reported	13	52764924	0.0224287	2.27264e-06	8133	GCST90199743	TRUE	reported	RMfwMl	2	1	TRUE	0.00274046	22.3439
rs10993729	T	A	T	A	0.108417	0.000933664	0.121765	0.184531	FALSE	TRUE	FALSE	Kuq4La	9	90861059	0.921943	0.00952845	406781	cataract	TRUE	reported	9	90861059	0.0234953	3.94194e-06	8277	GCST90199744	TRUE	reported	Y2DpAA	2	1	TRUE	0.00256593	21.2877
rs113787886	T	C	T	C	-0.148571	0.00550791	0.0598369	0.062505	FALSE	FALSE	FALSE	Kuq4La	4	76938990	0.718431	0.0152761	406781	cataract	TRUE	reported	4	76938990	0.0320553	3.57236e-06	8277	GCST90199744	TRUE	reported	Y2DpAA	2	1	TRUE	0.00258863	21.4765
rs12497825	T	A	T	A	-0.0831997	-0.00812767	0.64384	0.703185	FALSE	TRUE	FALSE	Kuq4La	3	47628057	0.320785	0.00818623	406781	cataract	TRUE	reported	3	47628057	0.016157	2.61257e-07	8277	GCST90199744	TRUE	reported	Y2DpAA	2	1	TRUE	0.00319345	26.5105
rs150621	G	A	G	A	0.0715951	-0.00259722	0.403764	0.409081	FALSE	FALSE	FALSE	Kuq4La	5	37284624	0.728835	0.00749176	406781	cataract	TRUE	reported	5	37284624	0.0153975	3.32264e-06	8277	GCST90199744	TRUE	reported	Y2DpAA	2	1	TRUE	0.00260532	21.6153
rs182804848	C	T	C	T	-0.55675	0.0743729	0.00393605	0.00023732	FALSE	FALSE	FALSE	Kuq4La	20	26309659	0.762548	0.246156	406781	cataract	TRUE	reported	20	26309659	0.121299	4.43445e-06	8277	GCST90199744	TRUE	reported	Y2DpAA	2	1	TRUE	0.0025388	21.0621
rs1873896	G	A	G	A	-0.108956	0.00625241	0.865678	0.877046	FALSE	FALSE	FALSE	Kuq4La	9	14183425	0.577707	0.0112305	406781	cataract	TRUE	reported	9	14183425	0.0223756	1.11924e-06	8277	GCST90199744	TRUE	reported	Y2DpAA	2	1	TRUE	0.00285652	23.7054
rs35501034	T	C	T	C	0.107877	-0.00879524	0.130038	0.0911843	FALSE	FALSE	FALSE	Kuq4La	1	157929534	0.494011	0.0128596	406781	cataract	TRUE	reported	1	157929534	0.0226075	1.82628e-06	8277	GCST90199744	TRUE	reported	Y2DpAA	2	1	TRUE	0.00274338	22.764
rs6701819	T	G	T	G	-0.130512	-0.0137613	0.915467	0.884213	FALSE	FALSE	FALSE	Kuq4La	1	151568686	0.233043	0.0115393	406781	cataract	TRUE	reported	1	151568686	0.0271846	1.57895e-06	8277	GCST90199744	TRUE	reported	Y2DpAA	2	1	TRUE	0.00277699	23.0436
rs78657232	G	T	G	T	-0.203473	0.0250452	0.0326718	0.0422465	FALSE	FALSE	FALSE	Kuq4La	5	96802273	0.172489	0.0183582	406781	cataract	TRUE	reported	5	96802273	0.0428482	2.04748e-06	8277	GCST90199744	TRUE	reported	Y2DpAA	2	1	TRUE	0.00271703	22.5446
rs79819765	A	G	A	G	0.232008	0.00978683	0.0232486	0.0408663	FALSE	FALSE	FALSE	Kuq4La	9	33332045	0.60064	0.0186957	406781	cataract	TRUE	reported	9	33332045	0.0501356	3.69915e-06	8277	GCST90199744	TRUE	reported	Y2DpAA	2	1	TRUE	0.00258059	21.4096
rs9861822	T	A	T	A	-0.292225	0.0309356	0.0141033	0.0076422	FALSE	TRUE	FALSE	Kuq4La	3	116887001	0.462901	0.0421421	406781	cataract	TRUE	reported	3	116887001	0.0634803	4.15667e-06	8277	GCST90199744	TRUE	reported	Y2DpAA	2	1	TRUE	0.00255372	21.1861
rs114248155	G	A	G	A	0.243086	-0.084598	0.0188976	0.00545319	FALSE	FALSE	FALSE	nSme3k	3	29415561	0.0986825	0.0512319	406781	cataract	TRUE	reported	3	29415561	0.0529974	4.50214e-06	8262	GCST90199745	TRUE	reported	grcJpS	2	1	TRUE	0.00253993	21.0332
rs117688292	A	G	A	G	0.278508	-0.00565594	0.0144761	0.0422561	FALSE	FALSE	FALSE	nSme3k	20	43162294	0.758005	0.0183573	406781	cataract	TRUE	reported	20	43162294	0.0602986	3.85945e-06	8262	GCST90199745	TRUE	reported	grcJpS	2	1	TRUE	0.00257547	21.3283
rs138826414	C	G	C	G	-0.239199	0.032169	0.0200122	0.0225247	FALSE	TRUE	FALSE	nSme3k	18	78977595	0.199291	0.025062	406781	cataract	TRUE	reported	18	78977595	0.0518628	3.98511e-06	8262	GCST90199745	TRUE	reported	grcJpS	2	1	TRUE	0.00256806	21.2668
rs142657783	C	T	C	T	0.240461	-0.0515338	0.0218217	0.00753674	FALSE	FALSE	FALSE	nSme3k	13	70583480	0.233995	0.043301	406781	cataract	TRUE	reported	13	70583480	0.0498356	1.39938e-06	8262	GCST90199745	TRUE	reported	grcJpS	2	1	TRUE	0.00280998	23.2758
rs150384494	A	T	A	T	0.20601	0.00867516	0.0305302	0.0538257	FALSE	TRUE	FALSE	nSme3k	2	151057909	0.597052	0.0164102	406781	cataract	TRUE	reported	2	151057909	0.0426212	1.34141e-06	8262	GCST90199745	TRUE	reported	grcJpS	2	1	TRUE	0.00281977	23.3572
rs218666	G	A	G	A	0.0813323	-0.00801798	0.407072	0.430869	FALSE	FALSE	FALSE	nSme3k	17	6715791	0.287507	0.00753848	406781	cataract	TRUE	reported	17	6715791	0.0154307	1.35826e-07	8262	GCST90199745	TRUE	reported	grcJpS	2	1	TRUE	0.00335129	27.7747
rs2241978	G	A	G	A	-0.0701503	-0.00809964	0.480908	0.418244	FALSE	FALSE	FALSE	nSme3k	2	113196429	0.277602	0.00746013	406781	cataract	TRUE	reported	2	113196429	0.0148486	2.30845e-06	8262	GCST90199745	TRUE	reported	grcJpS	2	1	TRUE	0.00269421	22.3143
rs60720023	T	G	T	G	-0.0842184	-0.0132419	0.209322	0.229729	FALSE	FALSE	FALSE	nSme3k	1	58351813	0.132706	0.00880728	406781	cataract	TRUE	reported	1	58351813	0.0178193	2.28707e-06	8262	GCST90199745	TRUE	reported	grcJpS	2	1	TRUE	0.00269634	22.332
rs6696988	T	C	T	C	0.181555	-0.00634065	0.0361585	0.0460603	FALSE	FALSE	FALSE	nSme3k	1	97293840	0.717322	0.0175136	406781	cataract	TRUE	reported	1	97293840	0.0388289	2.92863e-06	8262	GCST90199745	TRUE	reported	grcJpS	2	1	TRUE	0.00263921	21.8575
rs74921091	A	G	A	G	-0.208182	0.008559	0.0321151	0.0328931	FALSE	FALSE	FALSE	nSme3k	1	221445673	0.678263	0.0206324	406781	cataract	TRUE	reported	1	221445673	0.0408276	3.41341e-07	8262	GCST90199745	TRUE	reported	grcJpS	2	1	TRUE	0.0031371	25.994
rs77371432	A	G	A	G	0.119313	0.00690701	0.0870593	0.105293	FALSE	FALSE	FALSE	nSme3k	2	211493056	0.575568	0.0123368	406781	cataract	TRUE	reported	2	211493056	0.0257768	3.6799e-06	8262	GCST90199745	TRUE	reported	grcJpS	2	1	TRUE	0.00258647	21.4197
rs7995121	A	G	A	G	0.100418	-0.00929776	0.153461	0.171914	FALSE	FALSE	FALSE	nSme3k	13	18881817	0.346266	0.00987174	406781	cataract	TRUE	reported	13	18881817	0.0210676	1.87493e-06	8262	GCST90199745	TRUE	reported	grcJpS	2	1	TRUE	0.0027423	22.7137
rs807666	T	C	T	C	-0.0875948	-0.0122256	0.624483	0.667838	FALSE	FALSE	FALSE	nSme3k	22	19173036	0.117211	0.007804	406781	cataract	TRUE	reported	22	19173036	0.0149367	4.50741e-09	8262	GCST90199745	TRUE	reported	grcJpS	2	1	TRUE	0.00414532	34.3829
rs9442514	T	G	T	G	-0.0776271	0.00674698	0.258543	0.281268	FALSE	FALSE	FALSE	nSme3k	1	9295877	0.411999	0.0082242	406781	cataract	TRUE	reported	1	9295877	0.0169203	4.47939e-06	8262	GCST90199745	TRUE	reported	grcJpS	2	1	TRUE	0.00254109	21.0429
rs10029860	A	C	A	C	0.0771329	0.0004766	0.525138	0.507227	FALSE	FALSE	FALSE	BMl5p8	4	76489948	0.948408	0.00736561	406781	cataract	TRUE	reported	4	76489948	0.0139792	3.43499e-08	8198	GCST90199746	TRUE	reported	lVrmrE	2	1	TRUE	0.00369996	30.4375
rs1077697	T	C	T	C	0.0860267	-0.00386968	0.290373	0.310915	FALSE	FALSE	FALSE	BMl5p8	14	90676435	0.627188	0.00796742	406781	cataract	TRUE	reported	14	90676435	0.0156007	3.50183e-08	8198	GCST90199746	TRUE	reported	lVrmrE	2	1	TRUE	0.00369541	30.3999
rs114262076	A	G	A	G	0.394325	0.00979899	0.00888154	0.0107564	FALSE	FALSE	FALSE	BMl5p8	1	220125731	0.786923	0.036251	406781	cataract	TRUE	reported	1	220125731	0.0737304	8.88352e-08	8198	GCST90199746	TRUE	reported	lVrmrE	2	1	TRUE	0.00347692	28.5963
rs12633047	T	C	T	C	0.191796	0.0274686	0.0693003	0.0339754	FALSE	FALSE	FALSE	BMl5p8	3	53359817	0.173546	0.0201841	406781	cataract	TRUE	reported	3	53359817	0.0272697	2.01719e-12	8198	GCST90199746	TRUE	reported	lVrmrE	2	1	TRUE	0.00599788	49.4553
rs146001245	A	G	A	G	0.103566	-0.0106515	0.11176	0.0800528	FALSE	FALSE	FALSE	BMl5p8	4	26551876	0.433745	0.013607	406781	cataract	TRUE	reported	4	26551876	0.0223638	3.64018e-06	8198	GCST90199746	TRUE	reported	lVrmrE	2	1	TRUE	0.00260916	21.4406
rs2232511	G	C	G	C	0.232416	-0.0441158	0.0222046	0.00735358	FALSE	TRUE	FALSE	BMl5p8	19	32355132	0.299213	0.0424958	406781	cataract	TRUE	reported	19	32355132	0.0473732	9.29179e-07	8198	GCST90199746	TRUE	reported	lVrmrE	2	1	TRUE	0.00292742	24.0636
rs2555059	A	G	A	G	-0.0836953	0.00138829	0.194923	0.207507	FALSE	FALSE	FALSE	BMl5p8	9	90367061	0.878443	0.00907719	406781	cataract	TRUE	reported	9	90367061	0.0177347	2.36653e-06	8198	GCST90199746	TRUE	reported	lVrmrE	2	1	TRUE	0.00270937	22.2663
rs7203642	G	A	G	A	-0.0961198	-0.00997444	0.190406	0.233841	FALSE	FALSE	FALSE	BMl5p8	16	20355808	0.252427	0.0087153	406781	cataract	TRUE	reported	16	20355808	0.0178328	7.04309e-08	8198	GCST90199746	TRUE	reported	lVrmrE	2	1	TRUE	0.00353136	29.0456
rs73840299	T	C	T	C	-0.207994	0.00938323	0.123148	0.18458	FALSE	FALSE	FALSE	BMl5p8	3	53243047	0.325861	0.00955051	406781	cataract	TRUE	reported	3	53243047	0.0211326	7.39613e-23	8198	GCST90199746	TRUE	reported	lVrmrE	2	1	TRUE	0.0116785	96.8478
rs7635991	C	T	C	T	0.0885241	-0.000939322	0.214932	0.159198	FALSE	FALSE	FALSE	BMl5p8	3	194181995	0.926119	0.0101298	406781	cataract	TRUE	reported	3	194181995	0.0169715	1.82771e-07	8198	GCST90199746	TRUE	reported	lVrmrE	2	1	TRUE	0.00330777	27.2005
rs1171616	T	G	T	G	0.100664	0.00703188	0.769846	0.839658	FALSE	FALSE	FALSE	T4XInH	10	59708831	0.482325	0.0100088	406781	cataract	TRUE	reported	10	59708831	0.0180052	2.26014e-08	8266	GCST90199747	TRUE	reported	7RNIg7	2	1	TRUE	0.00376719	31.2498
rs118170877	G	A	G	A	0.304979	-0.0324181	0.0145525	0.00897421	FALSE	FALSE	FALSE	T4XInH	21	18108343	0.420261	0.0402225	406781	cataract	TRUE	reported	21	18108343	0.0623512	1.00169e-06	8266	GCST90199747	TRUE	reported	7RNIg7	2	1	TRUE	0.00288602	23.9191
rs2289329	C	T	C	T	-0.170244	-0.000640872	0.383907	0.450121	FALSE	FALSE	FALSE	T4XInH	15	40412960	0.931004	0.0074019	406781	cataract	TRUE	reported	15	40412960	0.0151609	2.93331e-29	8266	GCST90199747	TRUE	reported	7RNIg7	2	1	TRUE	0.0150253	126.063
rs36113945	C	A	C	A	-0.0917392	-0.00603714	0.175228	0.165259	FALSE	FALSE	FALSE	T4XInH	3	83916166	0.542699	0.00991748	406781	cataract	TRUE	reported	3	83916166	0.019534	2.64816e-06	8266	GCST90199747	TRUE	reported	7RNIg7	2	1	TRUE	0.00266118	22.0507
rs62525488	G	A	G	A	0.193812	0.00848825	0.032477	0.0489812	FALSE	FALSE	FALSE	T4XInH	8	103273961	0.619585	0.0170983	406781	cataract	TRUE	reported	8	103273961	0.0416167	3.20756e-06	8266	GCST90199747	TRUE	reported	7RNIg7	2	1	TRUE	0.00261693	21.6831
rs6749227	C	T	C	T	0.126804	-0.0133981	0.0861815	0.133343	FALSE	FALSE	FALSE	T4XInH	2	36918609	0.223841	0.0110147	406781	cataract	TRUE	reported	2	36918609	0.0267484	2.13057e-06	8266	GCST90199747	TRUE	reported	7RNIg7	2	1	TRUE	0.00271141	22.468
rs7707728	T	C	T	C	0.120653	-0.00598746	0.118087	0.145532	FALSE	FALSE	FALSE	T4XInH	5	123969205	0.566528	0.0104462	406781	cataract	TRUE	reported	5	123969205	0.0233346	2.33385e-07	8266	GCST90199747	TRUE	reported	7RNIg7	2	1	TRUE	0.00322387	26.7282
rs80329585	C	A	C	A	-0.344646	-0.00471561	0.0109803	0.0123843	FALSE	FALSE	FALSE	T4XInH	8	33912188	0.889325	0.0338866	406781	cataract	TRUE	reported	8	33912188	0.0711364	1.26699e-06	8266	GCST90199747	TRUE	reported	7RNIg7	2	1	TRUE	0.00283163	23.467
rs10888422	A	G	A	G	-0.133532	-0.0134927	0.916688	0.884784	FALSE	FALSE	FALSE	sZ7FnP	1	151572020	0.243164	0.0115607	406781	cataract	TRUE	reported	1	151572020	0.027037	7.857e-07	8257	GCST90199748	TRUE	reported	wAwXeA	2	1	TRUE	0.00294544	24.3864
rs116530753	A	G	A	G	-0.159145	-0.0164864	0.0502668	0.0327859	FALSE	FALSE	FALSE	sZ7FnP	4	156785921	0.4247	0.020652	406781	cataract	TRUE	reported	4	156785921	0.0338625	2.60512e-06	8257	GCST90199748	TRUE	reported	wAwXeA	2	1	TRUE	0.00266788	22.0822
rs117332859	A	G	A	G	0.418735	0.00896735	0.00812515	0.00176259	FALSE	FALSE	FALSE	sZ7FnP	11	9551285	0.920595	0.0899569	406781	cataract	TRUE	reported	11	9551285	0.0815037	2.78235e-07	8257	GCST90199748	TRUE	reported	wAwXeA	2	1	TRUE	0.00318651	26.3887
rs117428363	A	G	A	G	-0.242749	0.00913627	0.0225142	0.0188397	FALSE	FALSE	FALSE	sZ7FnP	16	86153053	0.740362	0.0275709	406781	cataract	TRUE	reported	16	86153053	0.049661	1.01801e-06	8257	GCST90199748	TRUE	reported	wAwXeA	2	1	TRUE	0.0028854	23.8879
rs117966847	A	G	A	G	-0.223627	-0.00586677	0.0297018	0.0174532	FALSE	FALSE	FALSE	sZ7FnP	8	81655670	0.83709	0.0285324	406781	cataract	TRUE	reported	8	81655670	0.0434269	2.61156e-07	8257	GCST90199748	TRUE	reported	wAwXeA	2	1	TRUE	0.00320122	26.511
rs12504891	C	T	C	T	-0.089604	0.00594446	0.779116	0.750583	FALSE	FALSE	FALSE	sZ7FnP	4	30032608	0.48752	0.0085623	406781	cataract	TRUE	reported	4	30032608	0.0185774	1.41224e-06	8257	GCST90199748	TRUE	reported	wAwXeA	2	1	TRUE	0.00280958	23.2584
rs3088357	T	C	T	C	0.355986	0.0226603	0.00930544	0.00839272	FALSE	FALSE	FALSE	sZ7FnP	11	114250570	0.577661	0.0406969	406781	cataract	TRUE	reported	11	114250570	0.0759596	2.779e-06	8257	GCST90199748	TRUE	reported	wAwXeA	2	1	TRUE	0.00265292	21.9581
rs58797085	C	T	C	T	-0.0847086	-0.0185306	0.235741	0.170766	FALSE	FALSE	FALSE	sZ7FnP	10	128246343	0.0595648	0.00983576	406781	cataract	TRUE	reported	10	128246343	0.0176497	1.59105e-06	8257	GCST90199748	TRUE	reported	wAwXeA	2	1	TRUE	0.00278194	23.029
rs75168972	A	G	A	G	-0.169713	-0.0059287	0.0432393	0.0333665	FALSE	FALSE	FALSE	sZ7FnP	20	14105291	0.773574	0.0206071	406781	cataract	TRUE	reported	20	14105291	0.035727	2.0315e-06	8257	GCST90199748	TRUE	reported	wAwXeA	2	1	TRUE	0.0027254	22.5596
rs7803343	A	G	A	G	-0.0752503	0.000936195	0.710401	0.727566	FALSE	FALSE	FALSE	sZ7FnP	7	10226349	0.910003	0.0082824	406781	cataract	TRUE	reported	7	10226349	0.0162363	3.57456e-06	8257	GCST90199748	TRUE	reported	wAwXeA	2	1	TRUE	0.00259473	21.4752
rs80053496	A	G	A	G	-0.235332	-0.0092188	0.0209091	0.0145248	FALSE	FALSE	FALSE	sZ7FnP	21	39201944	0.767526	0.0311855	406781	cataract	TRUE	reported	21	39201944	0.0511061	4.12911e-06	8257	GCST90199748	TRUE	reported	wAwXeA	2	1	TRUE	0.00256142	21.1988
rs117699714	C	T	C	T	-0.241229	-0.00157349	0.0234765	0.0318939	FALSE	FALSE	FALSE	0t5dcF	14	28703387	0.941172	0.0213218	406781	cataract	TRUE	reported	14	28703387	0.0512184	2.4796e-06	8231	GCST90199749	TRUE	reported	nR5aGr	2	1	TRUE	0.00268773	22.1769
rs117736089	A	G	A	G	-0.222442	-0.00427886	0.0298407	0.0482303	FALSE	FALSE	FALSE	0t5dcF	8	125681741	0.80556	0.0173825	406781	cataract	TRUE	reported	8	125681741	0.0461222	1.41491e-06	8231	GCST90199749	TRUE	reported	nR5aGr	2	1	TRUE	0.00281796	23.2546
rs12580353	T	C	T	C	0.106013	0.0160192	0.13136	0.0937743	FALSE	FALSE	FALSE	0t5dcF	12	46991999	0.206322	0.012676	406781	cataract	TRUE	reported	12	46991999	0.0230131	4.09196e-06	8231	GCST90199749	TRUE	reported	nR5aGr	2	1	TRUE	0.00257156	21.2159
rs143749406	A	G	A	G	0.301385	0.0713863	0.0156726	0.0054504	FALSE	FALSE	FALSE	0t5dcF	6	105339764	0.156896	0.0504287	406781	cataract	TRUE	reported	6	105339764	0.0628479	1.62299e-06	8231	GCST90199749	TRUE	reported	nR5aGr	2	1	TRUE	0.0027861	22.9909
rs17712208	A	T	A	T	0.226274	0.0039933	0.0299726	0.0177721	FALSE	TRUE	FALSE	0t5dcF	1	213977102	0.886148	0.0278901	406781	cataract	TRUE	reported	1	213977102	0.0459113	8.28661e-07	8231	GCST90199749	TRUE	reported	nR5aGr	2	1	TRUE	0.00294237	24.2842
rs2278594	A	G	A	G	0.103581	-0.00544163	0.139284	0.118074	FALSE	FALSE	FALSE	0t5dcF	2	42116497	0.632514	0.0113796	406781	cataract	TRUE	reported	2	42116497	0.0225057	4.17624e-06	8231	GCST90199749	TRUE	reported	nR5aGr	2	1	TRUE	0.00256688	21.1773
rs28592972	G	T	G	T	0.392682	-0.0322648	0.00874815	0.0072398	FALSE	FALSE	FALSE	0t5dcF	14	21061988	0.46606	0.0442648	406781	cataract	TRUE	reported	14	21061988	0.0842951	3.18647e-06	8231	GCST90199749	TRUE	reported	nR5aGr	2	1	TRUE	0.00262955	21.6956
rs5760551	G	A	G	A	0.0735887	0.0090636	0.477132	0.451583	FALSE	FALSE	FALSE	0t5dcF	22	24675630	0.221643	0.00741599	406781	cataract	TRUE	reported	22	24675630	0.0156461	2.55945e-06	8231	GCST90199749	TRUE	reported	nR5aGr	2	1	TRUE	0.00268035	22.1159
rs7103522	A	T	A	T	0.166632	-0.0081346	0.0479863	0.08191	FALSE	TRUE	FALSE	0t5dcF	11	99638444	0.547333	0.013518	406781	cataract	TRUE	reported	11	99638444	0.036195	4.15012e-06	8231	GCST90199749	TRUE	reported	nR5aGr	2	1	TRUE	0.00256833	21.1892
rs715	C	T	C	T	-0.0791275	-0.0034857	0.306507	0.312301	FALSE	FALSE	FALSE	0t5dcF	2	210678331	0.662682	0.00799082	406781	cataract	TRUE	reported	2	210678331	0.0169853	3.18392e-06	8231	GCST90199749	TRUE	reported	nR5aGr	2	1	TRUE	0.00262974	21.6972
rs72617428	T	C	T	C	0.18367	0.014259	0.0419294	0.0881239	FALSE	FALSE	FALSE	0t5dcF	4	145956310	0.27542	0.0130737	406781	cataract	TRUE	reported	4	145956310	0.03963	3.57579e-06	8231	GCST90199749	TRUE	reported	nR5aGr	2	1	TRUE	0.00260282	21.4745
rs72764864	A	G	A	G	0.10495	0.00498916	0.148311	0.137804	FALSE	FALSE	FALSE	0t5dcF	9	133974542	0.643799	0.0107899	406781	cataract	TRUE	reported	9	133974542	0.0227775	4.07333e-06	8231	GCST90199749	TRUE	reported	nR5aGr	2	1	TRUE	0.00257265	21.225
rs74095612	T	C	T	C	0.111804	0.0098159	0.114752	0.108967	FALSE	FALSE	FALSE	0t5dcF	12	59576551	0.403434	0.0117485	406781	cataract	TRUE	reported	12	59576551	0.0242808	4.13214e-06	8231	GCST90199749	TRUE	reported	nR5aGr	2	1	TRUE	0.00256932	21.1974
rs7838234	C	G	C	G	0.198787	0.00373374	0.954035	0.982244	FALSE	TRUE	FALSE	0t5dcF	8	3097459	0.893394	0.0278616	406781	cataract	TRUE	reported	8	3097459	0.0391691	3.87314e-07	8231	GCST90199749	TRUE	reported	nR5aGr	2	1	TRUE	0.00311946	25.7504
rs78777232	C	A	C	A	-0.286781	-0.014044	0.017468	0.0103719	FALSE	FALSE	FALSE	0t5dcF	2	182669964	0.702928	0.0368251	406781	cataract	TRUE	reported	2	182669964	0.0591826	1.26171e-06	8231	GCST90199749	TRUE	reported	nR5aGr	2	1	TRUE	0.00284461	23.4751
rs7944761	T	C	T	C	-0.074072	-0.00725927	0.5347	0.501268	FALSE	FALSE	FALSE	0t5dcF	11	1383608	0.327695	0.00741676	406781	cataract	TRUE	reported	11	1383608	0.0160292	3.81783e-06	8231	GCST90199749	TRUE	reported	nR5aGr	2	1	TRUE	0.00258766	21.3491
rs79787332	T	G	T	G	-0.148033	-0.0182512	0.068151	0.046027	FALSE	FALSE	FALSE	0t5dcF	7	81437154	0.296425	0.0174798	406781	cataract	TRUE	reported	7	81437154	0.0308959	1.65667e-06	8231	GCST90199749	TRUE	reported	nR5aGr	2	1	TRUE	0.00278133	22.9514
rs111269071	C	T	C	T	0.13743	-0.0179472	0.0679178	0.0978456	FALSE	FALSE	FALSE	4J7YvK	11	98016962	0.148317	0.0124159	406781	cataract	TRUE	reported	11	98016962	0.0297171	3.75282e-06	8241	GCST90199750	TRUE	reported	Fdactr	2	1	TRUE	0.00258848	21.3818
rs13292688	G	T	G	T	0.192744	-0.00527877	0.0338577	0.0459153	FALSE	FALSE	FALSE	4J7YvK	9	11062270	0.765338	0.0176856	406781	cataract	TRUE	reported	9	11062270	0.0415615	3.5254e-06	8241	GCST90199750	TRUE	reported	Fdactr	2	1	TRUE	0.00260296	21.5018
rs141882839	A	G	A	G	0.228265	-0.00500556	0.0258957	0.0287882	FALSE	FALSE	FALSE	4J7YvK	11	7573189	0.823104	0.0223907	406781	cataract	TRUE	reported	11	7573189	0.0472932	1.38893e-06	8241	GCST90199750	TRUE	reported	Fdactr	2	1	TRUE	0.00281887	23.2903
rs144724596	T	C	T	C	0.433115	-0.010042	0.00687515	0.0321222	FALSE	FALSE	FALSE	4J7YvK	8	104841775	0.630118	0.0208531	406781	cataract	TRUE	reported	8	104841775	0.0906011	1.74894e-06	8241	GCST90199750	TRUE	reported	Fdactr	2	1	TRUE	0.00276539	22.8473
rs149340696	T	C	T	C	-0.421508	0.00742719	0.00856622	0.00411788	FALSE	FALSE	FALSE	4J7YvK	18	21339055	0.896812	0.0572687	406781	cataract	TRUE	reported	18	21339055	0.0812273	2.11147e-07	8241	GCST90199750	TRUE	reported	Fdactr	2	1	TRUE	0.00325695	26.9217
rs17743065	G	A	G	A	0.126639	-0.0147232	0.0876596	0.0515399	FALSE	FALSE	FALSE	4J7YvK	6	79397424	0.376204	0.016638	406781	cataract	TRUE	reported	6	79397424	0.026434	1.66157e-06	8241	GCST90199750	TRUE	reported	Fdactr	2	1	TRUE	0.00277729	22.9458
rs17843966	C	A	C	A	-0.092259	0.0125518	0.264237	0.240711	FALSE	FALSE	FALSE	4J7YvK	4	158708662	0.144753	0.00860706	406781	cataract	TRUE	reported	4	158708662	0.0169066	4.84273e-08	8241	GCST90199750	TRUE	reported	Fdactr	2	1	TRUE	0.00360046	29.7714
rs2385919	C	G	C	G	0.306251	-0.0153843	0.013105	0.0101238	FALSE	TRUE	FALSE	4J7YvK	4	8079536	0.681456	0.0374792	406781	cataract	TRUE	reported	4	8079536	0.0654833	2.91419e-06	8241	GCST90199750	TRUE	reported	Fdactr	2	1	TRUE	0.00264705	21.867
rs3772298	C	T	C	T	-0.0855352	0.0165596	0.2109	0.249708	FALSE	FALSE	FALSE	4J7YvK	3	1324709	0.0514908	0.0085036	406781	cataract	TRUE	reported	3	1324709	0.0184313	3.47145e-06	8241	GCST90199750	TRUE	reported	Fdactr	2	1	TRUE	0.00260654	21.5314
rs62302032	C	T	C	T	-0.071811	0.00020005	0.393775	0.340226	FALSE	FALSE	FALSE	4J7YvK	4	36913032	0.979524	0.00779445	406781	cataract	TRUE	reported	4	36913032	0.0154267	3.24002e-06	8241	GCST90199750	TRUE	reported	Fdactr	2	1	TRUE	0.0026225	21.6636
rs9312606	T	C	T	C	-0.0718585	-0.00539955	0.586456	0.509549	FALSE	FALSE	FALSE	4J7YvK	4	176549545	0.464686	0.00738499	406781	cataract	TRUE	reported	4	176549545	0.0154698	3.39924e-06	8241	GCST90199750	TRUE	reported	Fdactr	2	1	TRUE	0.00261139	21.5716
rs11013146	C	T	C	T	-0.0799804	-0.00119224	0.286453	0.237451	FALSE	FALSE	FALSE	gOjvSb	10	22827204	0.890486	0.00865892	406781	cataract	TRUE	reported	10	22827204	0.0171083	2.94048e-06	8237	GCST90199751	TRUE	reported	9sQvZP	2	1	TRUE	0.00264627	21.8498
rs144545066	T	C	T	C	0.305543	0.00206969	0.0178462	0.0378329	FALSE	FALSE	FALSE	gOjvSb	9	88193070	0.91671	0.0197906	406781	cataract	TRUE	reported	9	88193070	0.0578235	1.26347e-07	8237	GCST90199751	TRUE	reported	9sQvZP	2	1	TRUE	0.00337829	27.9145
rs16850697	G	T	G	T	-0.161994	-0.0193829	0.0527651	0.0562787	FALSE	FALSE	FALSE	gOjvSb	1	177047693	0.230492	0.0161646	406781	cataract	TRUE	reported	1	177047693	0.0345501	2.74999e-06	8237	GCST90199751	TRUE	reported	9sQvZP	2	1	TRUE	0.00266178	21.9783
rs185349890	T	C	T	C	0.319247	-0.00665013	0.0127036	0.0269108	FALSE	FALSE	FALSE	gOjvSb	2	63683721	0.77145	0.0228938	406781	cataract	TRUE	reported	2	63683721	0.0685203	3.17506e-06	8237	GCST90199751	TRUE	reported	9sQvZP	2	1	TRUE	0.00262847	21.7025
rs34540037	A	G	A	G	-0.0784263	0.000122354	0.389142	0.361253	FALSE	FALSE	FALSE	gOjvSb	3	116893197	0.987317	0.00769722	406781	cataract	TRUE	reported	3	116893197	0.0159834	9.26031e-07	8237	GCST90199751	TRUE	reported	9sQvZP	2	1	TRUE	0.0029144	24.0702
rs35155019	G	A	G	A	-0.0920048	0.0122246	0.177194	0.113686	FALSE	FALSE	FALSE	gOjvSb	20	5472269	0.292165	0.0116051	406781	cataract	TRUE	reported	20	5472269	0.020073	4.57251e-06	8237	GCST90199751	TRUE	reported	9sQvZP	2	1	TRUE	0.00254402	21.0035
rs4952444	C	T	C	T	-0.0814234	0.00198359	0.744804	0.812343	FALSE	FALSE	FALSE	gOjvSb	2	41195528	0.8339	0.00945905	406781	cataract	TRUE	reported	2	41195528	0.0176274	3.85315e-06	8237	GCST90199751	TRUE	reported	9sQvZP	2	1	TRUE	0.00258362	21.3313
rs72663011	A	G	A	G	0.448526	-0.0258186	0.00727228	0.00817154	FALSE	FALSE	FALSE	gOjvSb	1	20176333	0.5351	0.0416268	406781	cataract	TRUE	reported	1	20176333	0.0911171	8.54363e-07	8237	GCST90199751	TRUE	reported	9sQvZP	2	1	TRUE	0.00293313	24.2253
rs738161	A	C	A	C	-0.0734962	0.000789779	0.552399	0.614668	FALSE	FALSE	FALSE	gOjvSb	22	27049475	0.916923	0.00757146	406781	cataract	TRUE	reported	22	27049475	0.0154247	1.89006e-06	8237	GCST90199751	TRUE	reported	9sQvZP	2	1	TRUE	0.00274873	22.6982
rs76642169	G	T	G	T	-0.322387	-0.000378316	0.0134298	0.00302486	FALSE	FALSE	FALSE	gOjvSb	1	34212439	0.995422	0.065928	406781	cataract	TRUE	reported	1	34212439	0.0660864	1.07024e-06	8237	GCST90199751	TRUE	reported	9sQvZP	2	1	TRUE	0.00288077	23.7917
rs884313	T	A	T	A	-0.116873	6.04392e-05	0.12018	0.135191	FALSE	TRUE	FALSE	gOjvSb	13	113041894	0.995563	0.0108684	406781	cataract	TRUE	reported	13	113041894	0.0237605	8.70702e-07	8237	GCST90199751	TRUE	reported	9sQvZP	2	1	TRUE	0.0029287	24.1887
rs10964588	G	T	G	T	0.0815027	0.00875024	0.215701	0.141957	FALSE	FALSE	FALSE	PqILDW	9	20513137	0.406647	0.0105449	406781	cataract	TRUE	reported	9	20513137	0.0176015	3.649e-06	8174	GCST90199752	TRUE	reported	wQBExA	2	1	TRUE	0.00261621	21.4357
rs112881196	G	C	G	C	-0.210914	0.0298241	0.0348082	0.0236356	FALSE	TRUE	FALSE	PqILDW	2	31757742	0.218678	0.0242463	406781	cataract	TRUE	reported	2	31757742	0.0396069	1.00847e-07	8174	GCST90199752	TRUE	reported	wQBExA	2	1	TRUE	0.00345725	28.3506
rs1165191	T	A	T	A	0.0838643	0.00120343	0.249663	0.225984	FALSE	TRUE	FALSE	PqILDW	6	25847619	0.891051	0.00878577	406781	cataract	TRUE	reported	6	25847619	0.0168001	5.97913e-07	8174	GCST90199752	TRUE	reported	wQBExA	2	1	TRUE	0.0030393	24.9129
rs117722415	A	G	A	G	-0.33136	-0.00589691	0.0311236	0.0195758	FALSE	FALSE	FALSE	PqILDW	7	100569533	0.82411	0.0265314	406781	cataract	TRUE	reported	7	100569533	0.0420016	3.04095e-15	8174	GCST90199752	TRUE	reported	wQBExA	2	1	TRUE	0.00755683	62.2246
rs118168183	A	G	A	G	-1.40467	0.0291443	0.024895	0.0486767	FALSE	FALSE	FALSE	PqILDW	7	99693521	0.0874259	0.0170521	406781	cataract	TRUE	reported	7	99693521	0.043949	1e-200	8174	GCST90199752	TRUE	reported	wQBExA	2	1	TRUE	0.11109	1021.28
rs11932379	C	T	C	T	0.145758	0.0260979	0.0565899	0.0350205	FALSE	FALSE	FALSE	PqILDW	4	37654186	0.190304	0.0199269	406781	cataract	TRUE	reported	4	37654186	0.0313341	3.2915e-06	8174	GCST90199752	TRUE	reported	wQBExA	2	1	TRUE	0.00264027	21.6334
rs143698605	G	A	G	A	-0.386738	0.00920678	0.0124985	0.0174725	FALSE	FALSE	FALSE	PqILDW	7	99210172	0.746076	0.028432	406781	cataract	TRUE	reported	7	99210172	0.0655439	3.62519e-09	8174	GCST90199752	TRUE	reported	wQBExA	2	1	TRUE	0.0042412	34.8067
rs17586938	T	C	T	C	-0.0810941	-0.000474524	0.230644	0.176384	FALSE	FALSE	FALSE	PqILDW	2	78828966	0.960754	0.00964333	406781	cataract	TRUE	reported	2	78828966	0.0173158	2.82358e-06	8174	GCST90199752	TRUE	reported	wQBExA	2	1	TRUE	0.00267605	21.9274
rs17834682	T	C	T	C	0.179081	-0.0373883	0.0360344	0.0183049	FALSE	FALSE	FALSE	PqILDW	8	57955691	0.177937	0.027754	406781	cataract	TRUE	reported	8	57955691	0.0385631	3.41981e-06	8174	GCST90199752	TRUE	reported	wQBExA	2	1	TRUE	0.00263134	21.56
rs1939768	G	T	G	T	-0.182458	0.0294605	0.940629	0.968935	FALSE	FALSE	FALSE	PqILDW	11	63147237	0.16161	0.0210481	406781	cataract	TRUE	reported	11	63147237	0.0309108	3.57504e-09	8174	GCST90199752	TRUE	reported	wQBExA	2	1	TRUE	0.00424447	34.8337
rs34445681	C	A	C	A	-0.207922	0.023509	0.0281794	0.0422344	FALSE	FALSE	FALSE	PqILDW	3	477304	0.203008	0.018467	406781	cataract	TRUE	reported	3	477304	0.0435941	1.84674e-06	8174	GCST90199752	TRUE	reported	wQBExA	2	1	TRUE	0.00277526	22.7426
rs4961487	T	A	T	A	-0.0773951	0.00106295	0.638687	0.629431	FALSE	TRUE	FALSE	PqILDW	9	16390976	0.889246	0.00763296	406781	cataract	TRUE	reported	9	16390976	0.0150266	2.59737e-07	8174	GCST90199752	TRUE	reported	wQBExA	2	1	TRUE	0.00323492	26.5216
rs55790900	G	A	G	A	-0.870807	-0.0275156	0.0101641	0.00870224	FALSE	FALSE	FALSE	PqILDW	7	99281031	0.484283	0.0393399	406781	cataract	TRUE	reported	7	99281031	0.0713732	3.07934e-34	8174	GCST90199752	TRUE	reported	wQBExA	2	1	TRUE	0.0178855	148.822
rs56225736	A	G	A	G	0.130168	-0.000417726	0.137223	0.138488	FALSE	FALSE	FALSE	PqILDW	3	196242315	0.969028	0.0107586	406781	cataract	TRUE	reported	3	196242315	0.02097	5.38995e-10	8174	GCST90199752	TRUE	reported	wQBExA	2	1	TRUE	0.00469175	38.5217
rs598997	A	G	A	G	-0.0728377	0.00367768	0.677335	0.68131	FALSE	FALSE	FALSE	PqILDW	13	21746519	0.643221	0.0079397	406781	cataract	TRUE	reported	13	21746519	0.0158032	4.04495e-06	8174	GCST90199752	TRUE	reported	wQBExA	2	1	TRUE	0.00259215	21.2381
rs9294747	C	T	C	T	-0.0993878	0.00226679	0.167867	0.138128	FALSE	FALSE	FALSE	PqILDW	6	67193797	0.831987	0.0106846	406781	cataract	TRUE	reported	6	67193797	0.019349	2.79768e-07	8174	GCST90199752	TRUE	reported	wQBExA	2	1	TRUE	0.00321747	26.3781
rs969114	G	A	G	A	0.0958139	-0.00421432	0.408762	0.477416	FALSE	FALSE	FALSE	PqILDW	4	68472593	0.567469	0.00737048	406781	cataract	TRUE	reported	4	68472593	0.0149277	1.37599e-10	8174	GCST90199752	TRUE	reported	wQBExA	2	1	TRUE	0.0050148	41.1875
rs116376863	A	G	A	G	0.296602	-0.0131083	0.0152628	0.0181472	FALSE	FALSE	FALSE	gjIM1D	4	153845092	0.638547	0.0279059	406781	cataract	TRUE	reported	4	153845092	0.0636411	3.15366e-06	7902	GCST90199753	TRUE	reported	Lwjhl2	2	1	TRUE	0.00274122	21.7152
rs11675363	A	G	A	G	-0.0984067	0.0113369	0.210309	0.287904	FALSE	FALSE	FALSE	gjIM1D	2	110121984	0.165948	0.00818345	406781	cataract	TRUE	reported	2	110121984	0.0192796	3.32203e-07	7902	GCST90199753	TRUE	reported	Lwjhl2	2	1	TRUE	0.00328615	26.0461
rs142962143	A	G	A	G	0.253082	0.0277707	0.0207379	0.0131329	FALSE	FALSE	FALSE	gjIM1D	5	42538376	0.394724	0.03263	406781	cataract	TRUE	reported	5	42538376	0.0548633	3.96997e-06	7902	GCST90199753	TRUE	reported	Lwjhl2	2	1	TRUE	0.00268568	21.274
rs149324462	G	A	G	A	0.447089	0.0466098	0.00654384	0.00548278	FALSE	FALSE	FALSE	gjIM1D	3	13330284	0.364678	0.051418	406781	cataract	TRUE	reported	3	13330284	0.0977201	4.75765e-06	7902	GCST90199753	TRUE	reported	Lwjhl2	2	1	TRUE	0.00264201	20.9272
rs17606672	C	G	C	G	0.122349	0.000139418	0.150038	0.102469	FALSE	TRUE	FALSE	gjIM1D	6	111225630	0.990857	0.0121669	406781	cataract	TRUE	reported	6	111225630	0.0220261	2.78057e-08	7902	GCST90199753	TRUE	reported	Lwjhl2	2	1	TRUE	0.00388952	30.8472
rs2563312	T	C	T	C	0.114441	-0.00587998	0.115443	0.180605	FALSE	FALSE	FALSE	gjIM1D	5	140667354	0.538458	0.00955867	406781	cataract	TRUE	reported	5	140667354	0.0246566	3.46066e-06	7902	GCST90199753	TRUE	reported	Lwjhl2	2	1	TRUE	0.0027188	21.5371
rs2871017	T	C	T	C	0.0846727	0.00834809	0.461305	0.43394	FALSE	FALSE	FALSE	gjIM1D	22	19159364	0.265966	0.00750458	406781	cataract	TRUE	reported	22	19159364	0.0165757	3.25178e-07	7902	GCST90199753	TRUE	reported	Lwjhl2	2	1	TRUE	0.00329135	26.0875
rs3124591	T	C	T	C	-0.0750511	0.00394915	0.491507	0.522127	FALSE	FALSE	FALSE	gjIM1D	9	136495945	0.593744	0.00740345	406781	cataract	TRUE	reported	9	136495945	0.0160541	2.94124e-06	7902	GCST90199753	TRUE	reported	Lwjhl2	2	1	TRUE	0.00275807	21.849
rs4656754	A	G	A	G	0.249516	0.00309707	0.0214431	0.0247737	FALSE	FALSE	FALSE	gjIM1D	1	170286643	0.895939	0.0236792	406781	cataract	TRUE	reported	1	170286643	0.054355	4.42209e-06	7902	GCST90199753	TRUE	reported	Lwjhl2	2	1	TRUE	0.00265965	21.0673
rs6004193	C	T	C	T	-0.118486	0.00460058	0.366134	0.34584	FALSE	FALSE	FALSE	gjIM1D	22	24598329	0.552801	0.00775072	406781	cataract	TRUE	reported	22	24598329	0.0164246	5.43479e-13	7902	GCST90199753	TRUE	reported	Lwjhl2	2	1	TRUE	0.00654269	52.0277
rs686320	C	G	C	G	-0.113763	0.00400454	0.124968	0.0998536	FALSE	TRUE	FALSE	gjIM1D	11	65477067	0.744531	0.0122892	406781	cataract	TRUE	reported	11	65477067	0.0236954	1.57832e-06	7902	GCST90199753	TRUE	reported	Lwjhl2	2	1	TRUE	0.00290852	23.0443
rs74763072	A	G	A	G	0.259853	0.0164741	0.0248542	0.00964482	FALSE	FALSE	FALSE	gjIM1D	8	17562860	0.660862	0.0375502	406781	cataract	TRUE	reported	8	17562860	0.0507582	3.06471e-07	7902	GCST90199753	TRUE	reported	Lwjhl2	2	1	TRUE	0.00330573	26.2019
rs77122126	G	A	G	A	-0.133773	0.0160493	0.0853172	0.171903	FALSE	FALSE	FALSE	gjIM1D	13	95450167	0.101844	0.00981023	406781	cataract	TRUE	reported	13	95450167	0.0282308	2.15266e-06	7902	GCST90199753	TRUE	reported	Lwjhl2	2	1	TRUE	0.00283349	22.4482
rs981714	C	G	C	G	0.103736	0.00197981	0.161795	0.200885	FALSE	TRUE	FALSE	gjIM1D	5	54212834	0.830698	0.00925978	406781	cataract	TRUE	reported	5	54212834	0.0214028	1.25448e-06	7902	GCST90199753	TRUE	reported	Lwjhl2	2	1	TRUE	0.00296409	23.4859
rs985335	C	T	C	T	-0.117092	0.00338047	0.159702	0.123789	FALSE	FALSE	FALSE	gjIM1D	4	155856376	0.763416	0.0112309	406781	cataract	TRUE	reported	4	155856376	0.0218525	8.40087e-08	7902	GCST90199753	TRUE	reported	Lwjhl2	2	1	TRUE	0.00362026	28.704
rs112705243	A	G	A	G	0.395531	0.0317707	0.00983833	0.00950385	FALSE	FALSE	FALSE	sA9xHw	2	21483693	0.402424	0.0379442	406781	cataract	TRUE	reported	2	21483693	0.0790862	5.69571e-07	8019	GCST90199754	TRUE	reported	CdoC9H	2	1	TRUE	0.00310947	25.0064
[truncated: 16,137 more rows]

## Sheet: ivs_serum-cataract
SNP	effect_allele.exposure	other_allele.exposure	effect_allele.outcome	other_allele.outcome	beta.exposure	beta.outcome	eaf.exposure	eaf.outcome	remove	palindromic	ambiguous	id.outcome	chr.outcome	pos.outcome	pval.outcome	se.outcome	samplesize.outcome	outcome	mr_keep.outcome	pval_origin.outcome	chr.exposure	pos.exposure	se.exposure	pval.exposure	samplesize.exposure	exposure	mr_keep.exposure	pval_origin.exposure	id.exposure	action	SNP_index	mr_keep	R2	F
[truncated: 17,755 more rows]

[truncated: 6 more sheets: results_T1D-serum, results_serum-cataract, mediation, result, metabolites-volcano, metabolites-forest]
